# Supplementary material for: Gene order data from a model amphibian (Ambystoma): new perspectives on vertebrate genome structure and evolution
Source: BMC Genomics. 2006 Aug 29;7:219. doi: 10.1186/1471-2164-7-219 (PMC1560138; doi:10.1186/1471-2164-7-219)
Supplement: Additional file 1 — Summary statistics for Ambystoma-vertebrate genome alignments. This table provides alignment start and end positions and bitscore values for alignments between mapped Ambystoma sequences and genome assemblies for human, mouse, rat, dog, chicken, zebrafish, and T. nigroviridis. [file 1471-2164-7-219-S1.xls]

## Sheet: Sheet1
Supplementary Table 1 - Summary statistics for Ambystoma-Vertebrate genome alignments.
			AM			Reference Genome
Ambystoma	Ambystoma	Position	Alignment	Alignment				Alignment	Alignment	Cumulative	SHc
Marker	LGa	(cM)	Start	End		Species	Chrb	Start	End	BitScore	(FISH)
E20A12	1	0	173	457		T. nigroviridis	chr8	8874001	8874674	264
E20A12	1	0	62	451		human	chr7	142602700	142604600	446
E20A12	1	0	2	442		mouse	chr6	42292589	42294249	506
E20A12	1	0	52	442		rat	chr4	70401956	70403450	444
E20A12	1	0	359	234		dog	chr16	12034672	12036353	440
E20A12	1	0	249	55		Zebrafish	chr16	10284087	10296811	208
E20A12	1	0	359	237		chicken	chr1	71617907	71618887	334
G2M17	1	21.2	57	524		dog	chr7	82571334	82570868	445
G2M17	1	21.2	94	485		human	chr12	54839641	54840370	439
G2M17	1	21.2	94	485		T. nigroviridis	chr11	6605670	6606356	471
G2M17	1	21.2	411	410		chicken	chr7	2719168	2719641	279
G2M17	1	21.2	96	485		Zebrafish	chr6	20562965	20569560	435
G2M17	1	21.2	96	485		Zebrafish	chr23	15989476	15991503	433
G2M17	1	21.2	57	515		mouse	chr14	47393950	47393492	494
G2M17	1	21.2	57	515		rat	chr12	30396283	30395825	475
Gapdh	1	51.1	1	372		mouse	chrY	41915475	41915846	492
Gapdh	1	51.1	144	99		mouse	chr8	74514820	74514865	489
Gapdh	1	51.1	1	372		rat	chr8	44330924	44331295	479
Gapdh	1	51.1	1	372		mouse	chr6	91780992	91781363	492
Gapdh	1	51.1	145	99		mouse	chr6	84112601	84112647	490
Gapdh	1	51.1	145	99		mouse	chr5	103262927	103262973	493
Gapdh	1	51.1	1	372		rat	chr5	117085936	117086307	479
Gapdh	1	51.1	145	99		rat	chr5	73011779	73011825	481
Gapdh	1	51.1	145	99		mouse	chr4	90182365	90182411	493
Gapdh	1	51.1	1	372		mouse	chr3	143524484	143524855	492
Gapdh	1	51.1	1	372		mouse	chr3	140211344	140211715	492
Gapdh	1	51.1	145	99		mouse	chr2	43478810	43478856	490
Gapdh	1	51.1	145	99		mouse	chr2	11360557	11360603	493
Gapdh	1	51.1	1	372		rat	chr19	19174400	19174771	477
Gapdh	1	51.1	316	84		Zebrafish	chr16	10170044	10170831	464
Gapdh	1	51.1	144	99		rat	chr13	87556345	87556390	477
Gapdh	1	51.1	1	372		mouse	chr11	26682635	26683006	493
Gapdh	1	51.1	145	99		mouse	chr11	20231004	20231050	491
Gapdh	1	51.1	144	312		chicken	chr1	71017045	71017342	236
Gapdh	1	51.1	145	99		mouse	chr1	15427312	15427358	493
Gapdh	1	51.1	1	372		T. nigroviridis	chr8	8911354	8912020	485
Gapdh	1	51.1	145	99		dog	chr14	47743524	47743570	491
Gapdh	1	51.1	1	372		human	chr12	6516734	6517298	446
E24C6	1	66.7	31	699		T. nigroviridis	chr8	8888409	8890393	632
E24C6	1	66.7	31	738		mouse	chr6	125661743	125666194	864
E24C6	1	66.7	31	738		rat	chr4	161409343	161413691	858
E24C6	1	66.7	31	738		dog	chr27	41360930	41364410	858
E24C6	1	66.7	637	333		Zebrafish	chr2	22034973	22035633	291
E24C6	1	66.7	699	100		human	chr12	6630661	6636154	855
E24C6	1	66.7	550	267		chicken	chr1	132207839	71161550	353
E5G11	1	71.9	9	236		mouse	chr7	126552907	126553134	249
E5G11	1	71.9	9	271		rat	chr5	27992305	27992882	260
E5G11	1	71.9	161	62		Zebrafish	chr16	10169480	10169961	291
E5G11	1	71.9	63	230		chicken	chr1	71017793	71018316	213
E5G11	1	71.9	9	164		T. nigroviridis	chr8	8911994	8912240	216
E5G11	1	71.9	9	254		dog	chr14	47743323	47743078	267
E5G11	1	71.9	9	254		dog	chr13	34951239	34951489	268
E5G11	1	71.9	9	230		human	chr12	6517272	6517597	266
E23C5	1	95.9	194	298		Zebrafish	chr8	10402695	10402799	114
E23C5	1	95.9	128	347		rat	chr3	143671070	143671290	207
E23C5	1	95.9	119	347		dog	chr24	24727916	24728145	195
E23C5	1	95.9	131	307		chicken	chr20	9738956	9739132	200	1
E23C5	1	95.9	128	319		mouse	chr2	153465252	153465443	180
E23C5	1	95.9	119	347		human	chr20	30488623	30488852	207
E23C5	1	95.9	194	298		T. nigroviridis	chr10	10829032	10829136	96
cntg26	1	102	166	405		Zebrafish	chr20	29923503	29923807	208
cntg26	1	102	274	405		chicken	chr20	9461918	9462049	157	1
cntg26	1	102	79	405		mouse	chr14	68398663	68398337	318
cntg26	1	102	79	405		rat	chr1	78252135	78252462	304
cntg26	1	102	79	405		human	chr6	63979421	63979747	362
cntg26	1	102	115	405		T. nigroviridis	chr14	7748834	7752367	260
cntg26	1	102	85	420		dog	chr12	7004847	7004511	339
E24C10	1	115.3	16	162		dog	chr24	46590461	46590607	206
E24C10	1	115.3	322	218		chicken	chr20	10436046	10436150	326
E24C10	1	115.3	1	162		mouse	chr2	174413508	174413853	209	1
E24C10	1	115.3	16	162		rat	chr18	63808858	63809004	176
E24C10	1	115.3	19	162		Zebrafish	chr13	13638337	13638480	188
E24C10	1	115.3	1	162		human	chr20	56918837	56919279	227	1
E24C10	1	115.3	16	165		T. nigroviridis	chr11	3018884	3019033	223
E20C6	1	153.8	63	1253		T. nigroviridis	chr5	5148392	5150722	535
E20C6	1	153.8	7	1316		human	chr20	43953754	43960496	840	1
E20C6	1	153.8	63	1316		rat	chr3	155772831	155777684	845	1
E20C6	1	153.8	7	1322		dog	chr24	36099377	36104811	914
E20C6	1	153.8	312	1316		chicken	chr20	10043984	10046190	268	1
E20C6	1	153.8	63	1316		mouse	chr2	164897434	164902347	808	1
E20C6	1	153.8	1047	170		Zebrafish	chr18	16113461	16118499	337
E22E10	1	160.6	987	27		dog	chrX	80525700	80526423	885
E22E10	1	160.6	1	815		mouse	chr3	61039635	61040307	673
E22E10	1	160.6	292	567		chicken	chr20	13355934	13359323	443
E22E10	1	160.6	749	27		rat	chr14	5811072	5811534	675
E22E10	1	160.6	950	726		human	chrX	89350418	89350668	776
E6G8	1	160.6	553	156		rat	chr3	155713200	155714201	622	1
E6G8	1	160.6	553	156		dog	chr24	36052735	36053611	683
E6G8	1	160.6	156	302		Zebrafish	chr21	6855292	6855438	105
E6G8	1	160.6	553	156		mouse	chr2	164840446	164841289	643	1
E6G8	1	160.6	417	182		chicken	chr12	481401	482563	293
E6G8	1	160.6	153	551		T. nigroviridis	chr9	7072133	7072790	424
E6G8	1	160.6	553	153		human	chr20	43885425	43886832	665	1
E7G8	1	172.3	743	430		human	chr20	44124498	44124760	273	1
E7G8	1	172.3	752	436		T. nigroviridis	chr11	7553132	7553338	134
E7G8	1	172.3	743	430		rat	chr3	155945962	155946224	232	1
E7G8	1	172.3	743	430		dog	chr24	36241027	36241289	239	1
E7G8	1	172.3	737	847		chicken	chr20	10122448	10122338	146	1
E7G8	1	172.3	743	430		mouse	chr2	165064847	165065109	227	1
E20G12	1	212.7	93	152		chicken	chr6	1965454	1965513	70
E20G12	1	212.7	93	80		Zebrafish	chr20	31261708	31261809	154
E20G12	1	212.7	3	167		rat	chr17	15183415	15183733	221
E20G12	1	212.7	81	80		mouse	chr13	54595725	54595885	225
E20G12	1	212.7	81	80		human	chr5	176843337	176843474	225
E20G12	1	212.7	3	167		dog	chr4	39089981	39090301	223
E20G12	1	212.7	84	80		T. nigroviridis	chr1	2357688	2357946	230
E8C10	1	215.2	530	155		rat	chr17	15071523	15074995	794
E8C10	1	215.2	68	679		Zebrafish	chr14	19211940	19218228	727
E8C10	1	215.2	77	679		mouse	chr13	54690270	54693981	790
E8C10	1	215.2	77	679		human	chr5	176951927	176955023	805
E8C10	1	215.2	83	679		dog	chr11	8453526	8455847	809
E21G9	1	224	24	167		mouse	chr9	46032827	46032684	168
E21G9	1	224	24	167		rat	chr8	48911510	48911367	167
E21G9	1	224	24	158		Zebrafish	chr1	14670581	14670447	151
E21G9	1	224	24	191		dog	chr5	19366688	19366521	164
E21G9	1	224	3	158		T. nigroviridis	chr16	7971948	7972177	160
E21G9	1	224	24	167		human	chr11	116580142	116580285	165
E20A6	1	235.2	271	1089		dog	chr6	19024425	19029779	718	1
E20A6	1	235.2	928	186		T. nigroviridis	chr3	13989738	13994130	664
E20A6	1	235.2	214	1089		human	chr16	31103958	31110260	769	1
E20A6	1	235.2	271	1089		mouse	chr7	115445570	115452990	766	1
E20A6	1	235.2	352	1089		Zebrafish	chr3	14478460	14481237	699
E20A6	1	235.2	352	981		chicken	chr19	4088303	4091541	160
E20A6	1	235.2	260	1089		rat	chr1	187407237	187414428	807
E18E8	1	241.3	668	1114		dog	chr9	19662669	19665764	525
E18E8	1	241.3	668	979		Zebrafish	chr2	27290889	27293964	201
E18E8	1	241.3	379	210		T. nigroviridis	chr18	9518037	9518876	225
E18E8	1	241.3	668	1114		human	chr17	46599203	46603964	525
E18E8	1	241.3	995	763		chicken	chr14	1868512	1869769	327
E18E8	1	241.3	997	773		mouse	chr11	93621169	93626626	549
E18E8	1	241.3	997	775		rat	chr10	82597369	82602148	530
E10C9	1	242.6	668	1114		dog	chr9	19662669	19665764	525
E10C9	1	242.6	379	210		T. nigroviridis	chr18	9518037	9518876	225
E10C9	1	242.6	668	1114		human	chr17	46599203	46603964	525
E10C9	1	242.6	668	979		Zebrafish	chr2	27290889	27293964	201
E10C9	1	242.6	995	763		chicken	chr14	1868512	1869769	327
E10C9	1	242.6	997	773		mouse	chr11	93621169	93626626	549
E10C9	1	242.6	997	775		rat	chr10	82597369	82602148	530
E19C4	1	242.6	76	1683		dog	chr6	19463431	19469907	1327	1
E19C4	1	242.6	76	1683		human	chr16	29759000	29766679	1418	1
E19C4	1	242.6	1582	189		mouse	chr7	114458201	114464769	1243	1
E19C4	1	242.6	514	1266		chicken	chr28	22132	25485	373
E19C4	1	242.6	1585	75		Zebrafish	chr2	31326373	31337585	1316
E19C4	1	242.6	1582	189		rat	chr1	186314939	186320964	1214
E8C1	1	242.6	558	1652		dog	chr6	19648541	19651334	1306	1
E8C1	1	242.6	558	1652		human	chr16	29986077	29989034	1315	1
E8C1	1	242.6	1611	669		T. nigroviridis	chr15	6970419	6971956	1207
E8C1	1	242.6	1182	1181		chicken	chrZ	27565104	27565586	319
E8C1	1	242.6	1557	669		mouse	chr7	114266440	114268570	1292	1
E8C1	1	242.6	1560	669		Zebrafish	chr12	629861	641586	1149
E8C1	1	242.6	1557	669		rat	chr1	186120817	186122951	1284
E19C1	1	260.5	1182	1181		chicken	chrZ	27565104	27565586	319
E19C1	1	260.5	1557	669		mouse	chr7	114266440	114268570	1292	1
E19C1	1	260.5	558	1652		dog	chr6	19648541	19651334	1306	1
E19C1	1	260.5	558	1652		human	chr16	29986077	29989034	1315	1
E19C1	1	260.5	1611	669		T. nigroviridis	chr15	6970419	6971956	1207
E19C1	1	260.5	1560	669		Zebrafish	chr12	629861	641586	1149
E19C1	1	260.5	1557	669		rat	chr1	186120817	186122951	1284
E7A6	1	342.4	76	423		mouse	chr17	25377494	25379866	410
E7A6	1	342.4	226	225		Zebrafish	chr14	15816667	15817776	352
E7A6	1	342.4	109	423		chicken	chr13	8273979	8276360	365
E7A6	1	342.4	235	423		rat	chr10	16650267	16650079	230	1
E7A6	1	342.4	232	423		human	chr5	172523336	172523527	231
E7A6	1	342.4	230	110		dog	chr4	42442521	42446565	385
E7A6	1	342.4	229	219		T. nigroviridis	chr1	2878603	2878729	350
E20G3	1	352.4	71	241		chicken	chr13	16095379	16095549	115
E20G3	1	352.4	86	241		mouse	chr11	53070431	53070276	95
E20G3	1	352.4	86	241		rat	chr10	38898867	38898712	95	1
E20G3	1	352.4	125	286		human	chr4	136223071	136223232	99
E20G3	1	352.4	86	241		dog	chr11	22517654	22517809	109
E20G3	1	352.4	89	214		T. nigroviridis	chr1	1225928	1226053	138
E18C5	1	401	290	1576		human	chr5	177565450	177570636	862
E18C5	1	401	290	1106		dog	chr11	8606653	8611315	740
E18C5	1	401	290	1537		T. nigroviridis	chr1	923768	925613	732
E18C5	1	401	290	1000		chicken	chr4	46992185	46995866	327
E18C5	1	401	290	1108		Zebrafish	chr2	24429073	24432123	780
E18C5	1	401	1496	148		mouse	chr11	51240827	51246234	883
E18C5	1	401	1496	148		rat	chr10	37118548	37123876	947	1
E19E4	1	421.6	82	603		rat	chr7	142279936	142288995	703	1
E19E4	1	421.6	554	147		Zebrafish	chr3	8251749	8265431	319
E19E4	1	421.6	82	603		mouse	chr15	103773467	103783056	588	1
E19E4	1	421.6	241	603		T. nigroviridis	chr9	4317152	4318467	455
E19E4	1	421.6	88	603		dog	chr2	70691653	70691138	721
E19E4	1	421.6	82	603		human	chr12	53020592	53030574	712	1
Hoxc10	1	477	795	1046		T. nigroviridis	chr21	3008202	3008453	317
Hoxc10	1	477	135	1047		human	chr12	52665464	52669498	641	1
Hoxc10	1	477	66	1046		rat	chr7	141808890	141813187	846	1
Hoxc10	1	477	792	1046		Zebrafish	chr6	6425708	6425454	287
Hoxc10	1	477	767	333		dog	chr27	4282263	4285818	720	1
Hoxc10	1	477	798	1046		chicken	chr2	31827012	31826764	313
Hoxc10	1	477	792	1046		Zebrafish	chr17	13983391	13983137	287
Hoxc10	1	477	60	1046		mouse	chr15	103448802	103452938	892	1
E18A10	1	487.1	1292	598		rat	chr7	140699818	140704028	1019
E18A10	1	487.1	1262	598		rat	chr7	140388582	140394568	1025	1
E18A10	1	487.1	470	1483		Zebrafish	chr6	21447322	21450213	769
E18A10	1	487.1	424	1804		dog	chr27	5629387	5638970	1073	1
E18A10	1	487.1	1370	1483		chicken	chr2	19101660	19101547	141
E18A10	1	487.1	1490	598		mouse	chr15	102188237	102192367	1187
E18A10	1	487.1	1490	217		mouse	chr15	102170927	102174090	1194	1
E18A10	1	487.1	1346	622		T. nigroviridis	chr3	966454	968542	198
E18A10	1	487.1	1490	598		human	chr12	51195876	51199793	1189	1
E18A12	1	487.1	1378	186		rat	chr7	140577665	140583386	817	1
E18A12	1	487.1	58	1078		Zebrafish	chr6	21447322	21450214	580
E18A12	1	487.1	13	1077		dog	chr27	5579025	5582740	886	1
E18A12	1	487.1	964	1077		chicken	chr2	19101660	19101547	146
E18A12	1	487.1	853	186		mouse	chr15	102171601	102173835	853
E18A12	1	487.1	853	186		mouse	chr15	102157422	102159810	859	1
E18A12	1	487.1	43	1078		human	chr8	62653513	62654536	861
E18A12	1	487.1	964	219		T. nigroviridis	chr3	966430	968533	227
E18A12	1	487.1	973	210		T. nigroviridis	chr2	12996194	12998848	229
E18A12	1	487.1	856	186		human	chr12	51168599	51172700	869	1
E23G3	1	489.7	161	274		rat	chr7	67068623	67068510	99
E23G3	1	489.7	409	274		mouse	chr10	127217826	127218780	185
E23G3	1	489.7	221	349		T. nigroviridis	chr11	6555442	6555678	138
E23G3	1	489.7	161	274		dog	chr10	4851627	4851740	94
E9E7	1	507.9	1	389		mouse	chr9	44479104	44478716	442
E9E7	1	507.9	141	284		chicken	chr7	2719784	2719641	183
E9E7	1	507.9	3	359		Zebrafish	chr6	20562998	20569560	408
E9E7	1	507.9	3	359		Zebrafish	chr23	15989509	15991503	409
E9E7	1	507.9	5	389		rat	chr12	30396209	30395825	409
E9E7	1	507.9	1	389		mouse	chr1	46222994	46222606	439
E9E7	1	507.9	3	389		dog	chr7	82571262	82570877	407
E9E7	1	507.9	3	389		human	chr17	67128786	67129172	342
E9E7	1	507.9	3	359		T. nigroviridis	chr11	6605705	6606356	445
E9E7	1	507.9	3	359		dog	chr10	3543465	3544140	406
Wnt1	1	510.7	953	247		T. nigroviridis	chr9	3938686	3941018	1045
Wnt1	1	510.7	242	1252		rat	chr7	137635344	137637409	1012
Wnt1	1	510.7	953	494		Zebrafish	chr5	35960141	35962717	1025
Wnt1	1	510.7	761	494		dog	chr27	8595333	8596707	1021
Wnt1	1	510.7	980	1207		chicken	chr27	1744139	1743912	178
Wnt1	1	510.7	212	1252		mouse	chr15	99251102	99253745	1054
Wnt1	1	510.7	998	880		chicken	chr12	7965690	6093863	177
Wnt1	1	510.7	242	1252		human	chr12	47659519	47661693	958
E21G8	1	534.2	29	511		dog	chr8	50023723	50024441	528
E21G8	1	534.2	31	494		human	chr8	11684923	11685393	521
E21G8	1	534.2	458	108		mouse	chrX	42888291	42888635	395
E21G8	1	534.2	100	414		Zebrafish	chr5	21643693	21647278	297
E21G8	1	534.2	439	150		dog	chr31	30844520	30844811	524
E21G8	1	534.2	457	49		mouse	chr3	133202553	133202956	395
E21G8	1	534.2	442	168		rat	chr2	201104154	201104428	444
cntg116	1	544.6	1099	118		human	chr5	151023194	151035886	1154
cntg116	1	544.6	56	1114		dog	chr4	60840324	60851760	1194
cntg116	1	544.6	380	928		T. nigroviridis	chr18	2537237	2538161	555
cntg116	1	544.6	784	382		Zebrafish	chr14	18484258	18488111	895
cntg116	1	544.6	260	1086		chicken	chr13	11874286	11876394	371
cntg116	1	544.6	933	96		mouse	chr11	55035352	55049689	1107
cntg116	1	544.6	935	118		rat	chr10	40824451	40835569	1144
E5C5	1	561.9	906	235		human	chr15	70282496	70289075	1039
E5C5	1	561.9	71	986		T. nigroviridis	chr13	12007651	12009045	820
E5C5	1	561.9	906	24		dog	chr30	38667709	38673942	992
E5C5	1	561.9	986	378		Zebrafish	chr23	15479214	15490662	430
E5C5	1	561.9	900	280		rat	chr20	17558319	17558938	1011
E5C5	1	561.9	71	1016		rat	chr16	75638813	75639757	1017
E5C5	1	561.9	71	1016		mouse	chr12	26005330	26006274	981
E5C5	1	561.9	506	817		chicken	chr10	1086454	1087795	430
E12C6	1	570.5	15	56		rat	chr3	159234435	159234394	58
E20C7	1	576.4	329	155		human	chr22	35003331	35004949	352
E20C7	1	576.4	48	335		T. nigroviridis	chr18	1371229	1371656	277
E20C7	1	576.4	2	377		dog	chr10	31296479	31298241	281
E20C7	1	576.4	156	31		rat	chr7	115716945	115717600	346
E20C7	1	576.4	48	329		Zebrafish	chr6	1677049	1678127	293
E20C7	1	576.4	153	34		chicken	chr18	1658726	1660349	217	1
E20C7	1	576.4	2	329		mouse	chr11	68424191	68427111	313
E9C4	1	597.8	602	1485		chicken	chr18	4071073	4073182	433	1
E9C4	1	597.8	1381	577		mouse	chr11	116521517	116523717	1003	1
E9C4	1	597.8	1381	577		rat	chr10	106968623	106970807	1047	1
E9C4	1	597.8	1381	577		T. nigroviridis	chr2	38703	40517	538
E9C4	1	597.8	680	532		dog	chr18	26728979	26729331	497
E9C4	1	597.8	1381	577		human	chr17	72242274	72244496	981	1
ETG990	1	609.5	220	1683		dog	chr9	7341590	7346126	1732
ETG990	1	609.5	1397	252		human	chr17	59927353	59931386	1642	1
ETG990	1	609.5	541	1482		T. nigroviridis	chr17	10299311	10300807	250
ETG990	1	609.5	274	1599		Zebrafish	chr3	11005052	11008430	1301
ETG990	1	609.5	1164	829		chicken	chr18	6691308	6692079	536	1
ETG990	1	609.5	1612	387		mouse	chr11	106453382	106458037	1713	1
ETG990	1	609.5	1612	252		rat	chr10	96146969	96151797	1628	1
E13E4	1	734.6	43	115		chicken	chr18	7663713	7663785	124	1
E24E9	1	735.7	2	187		chicken	chr18	7954821	7955006	175	1
E24E9	1	735.7	2	175		mouse	chr11	110696500	110696673	180	1
E24E9	1	735.7	2	175		rat	chr10	100529453	100529626	175	1
E24E9	1	735.7	2	176		dog	chr9	3210294	3210120	187
E24E9	1	735.7	2	175		human	chr17	65640685	65640858	163	1
E24G7	1	742.4	8	196		Zebrafish	chr7	36309389	36309493	149
E24G7	1	742.4	20	193		mouse	chr15	76272225	76272314	136
E24G7	1	742.4	8	154		chicken	chr1	56580103	56580249	143
E24G7	1	742.4	62	61		rat	chr1	187049007	187049260	122
E24G7	1	742.4	608	171		dog	chr6	14770035	14772937	203
E24G7	1	742.4	2	193		human	chr19	63270772	63270963	170
E24G7	1	742.4	131	130		human	chr16	3214234	3214151	169
E24G7	1	742.4	176	67		T. nigroviridis	chr12	12392478	12392758	136
E6C6	1	755.4	1148	139		dog	chr18	30355265	30360900	1174
E6C6	1	755.4	1058	118		T. nigroviridis	chr18	1051851	1054307	888
E6C6	1	755.4	1148	178		human	chr17	77395257	77406624	1252
E6C6	1	755.4	886	885		chicken	chr2	54255156	54258903	110
E6C6	1	755.4	1058	184		mouse	chr11	120233376	120239303	1076
E6C6	1	755.4	878	184		rat	chr10	109967039	109972477	1124
E6C6	1	755.4	876	874		Zebrafish	chr1	5533130	5533532	158
E22A7	1	766.5	15	158		chicken	chr8	15513307	15513164	123
E22A7	1	766.5	18	152		Zebrafish	chr5	13837213	13837347	119
E22A7	1	766.5	15	152		mouse	chr3	143355377	143355240	126
E22A7	1	766.5	15	152		rat	chr2	240892769	240892632	128
E22A7	1	766.5	15	152		dog	chr6	61088843	61088706	132
E22A7	1	766.5	18	152		T. nigroviridis	chr18	1343524	1343658	109
E22A7	1	766.5	15	152		human	chr1	89011015	89011152	130
E24E3	1	798.9	3	173		T. nigroviridis	chr3	11626241	11626504	100
E24E3	1	798.9	3	155		dog	chr20	53631262	53632688	152	1
E24E3	1	798.9	174	57		mouse	chr9	21038822	21041110	275	1
E24E3	1	798.9	75	38		chicken	chr8	28423913	28424264	112
E24E3	1	798.9	174	59		rat	chr8	20129009	20131764	217	1
E11C1	1	803.4	352	651		Zebrafish	chr9	20460696	20460995	183
E11C1	1	803.4	331	726		mouse	chr9	21530832	21531227	205	1
E11C1	1	803.4	331	735		human	chr19	10900854	10901258	225	1
E7C12	1	803.4	256	255		mouse	chr9	22054937	22055066	318	1
E7C12	1	803.4	327	255		rat	chr8	21225867	21226362	323	1
E7C12	1	803.4	140	392		dog	chr20	52688138	52688836	320	1
E7C12	1	803.4	329	255		human	chr19	11525623	11526047	313	1
E7C12	1	803.4	140	391		T. nigroviridis	chr18	3879557	3880700	311
E10A4	1	806.9	770	404		T. nigroviridis	chr3	1916962	1918684	641
E10A4	1	806.9	3	869		dog	chr20	52124590	52128649	909	1
E10A4	1	806.9	771	107		human	chr19	12894699	12900348	951	1
E10A4	1	806.9	3	869		mouse	chr8	84138740	84143449	1020
E10A4	1	806.9	546	638		chicken	chr5	29659255	29659163	89
E10A4	1	806.9	3	875		Zebrafish	chr3	2217201	2224723	1028
E10A4	1	806.9	771	107		rat	chr19	24952884	24957371	931
G2I16	1	815.5	3	390		rat	chr8	20602996	20607422	574	1
G2I16	1	815.5	254	112		mouse	chr2	32275048	32276921	439
G2I16	1	815.5	3	389		chicken	chr17	5714985	5718146	311
G2I16	1	815.5	3	112		Zebrafish	chr14	11484242	11484133	138
G2I16	1	815.5	222	112		dog	chr20	53270167	53273136	586	1
G2I16	1	815.5	1	389		human	chr19	10791654	10796897	601	1
G2I16	1	815.5	393	112		T. nigroviridis	chr18	1628012	1628525	544
E19C7	1	836.7	172	573		chicken	chr8	19195144	19197456	202
E19C7	1	836.7	920	270		mouse	chr4	141915191	141915861	740
E19C7	1	836.7	67	1210		rat	chr3	10609460	10620480	371
E19C7	1	836.7	1139	169		Zebrafish	chr1	39052627	39055940	877
E19C7	1	836.7	67	2164		dog	chr20	56594792	56599675	1361	1
E19C7	1	836.7	2111	172		human	chr19	6364438	6368750	1345	1
E19C7	1	836.7	1139	168		T. nigroviridis	chr18	2059158	2060780	647
E9E9	2	22.1	458	108		mouse	chrX	42888291	42888635	395
E9E9	2	22.1	100	414		Zebrafish	chr5	21643693	21647278	297
E9E9	2	22.1	439	150		dog	chr31	30844520	30844811	524
E9E9	2	22.1	457	49		mouse	chr3	133202553	133202956	395
E9E9	2	22.1	442	168		rat	chr2	201104154	201104428	444
E9E9	2	22.1	29	511		dog	chr8	50023723	50024441	528
E9E9	2	22.1	31	494		human	chr8	11684923	11685393	521
E10C6	2	25.8	268	169		human	chr5	32391802	32400027	519
E10C6	2	25.8	58	456		dog	chr4	78295022	78300425	514
E10C6	2	25.8	268	169		T. nigroviridis	chr12	12024694	12025091	316
E10C6	2	25.8	261	169		Zebrafish	chr5	21622034	21623038	391
E10C6	2	25.8	58	450		rat	chr2	61564975	61568208	520
E10C6	2	25.8	1	450		mouse	chr15	12082591	12094934	583
E23A7	2	28.2	504	164		human	chr18	53466876	53470714	533
E23A7	2	28.2	3	614		dog	chr1	21171275	21175399	556
E23A7	2	28.2	477	164		mouse	chr18	65052236	65059742	547
E23A7	2	28.2	477	164		rat	chr18	60822511	60829873	563
E11E7	2	35.3	248	499		dog	chr2	76545534	76545776	275
E11E7	2	35.3	336	304		T. nigroviridis	chr10	7020962	7020979	328
E11E7	2	35.3	338	313		human	chr1	23631121	23631137	286
E11E7	2	35.3	248	499		rat	chr5	154944235	154944477	250
E11E7	2	35.3	248	499		mouse	chr4	134601915	134602157	259
E11E7	2	35.3	365	494		chicken	chr3	94126310	94126439	175
E11E7	2	35.3	365	304		Zebrafish	chr17	19343078	19343115	244
Kit	2	87.6	3299	2676		rat	chr3	141109869	141115859	853
Kit	2	87.6	3108	2584		dog	chr23	4153961	4166400	813
Kit	2	87.6	3314	2676		mouse	chr2	150647489	150653350	849
Kit	2	87.6	2274	3292		chicken	chr14	16412105	16423237	577
Kit	2	87.6	2015	594		Zebrafish	chr1	16054682	16070925	482
Kit	2	87.6	3299	2584		human	chr20	24892658	24907403	992
Kit	2	87.6	2470	3451		T. nigroviridis	chr17	7770761	7772321	529
E24E10	2	92.4	8	169		chicken	chrZ	10111503	10111664	195
E24E10	2	92.4	171	170		Zebrafish	chr5	29241610	29243169	187
E24E10	2	92.4	8	169		rat	chr2	27050036	27049875	213
E24E10	2	92.4	8	169		mouse	chr13	93384386	93384225	217
E24E10	2	92.4	8	169		human	chr5	74691560	74691721	216
E24E10	2	92.4	8	180		dog	chr3	33800994	33800822	216
E7G11	2	167.5	516	1373		human	chr9	73003798	73014568	681
E7G11	2	167.5	1143	1313		T. nigroviridis	chr18	7591509	7591755	74
E7G11	2	167.5	1203	611		dog	chr1	87396739	87405874	615
E7G11	2	167.5	516	1043		chicken	chrZ	16805950	16812197	187
E7G11	2	167.5	1326	1047		Zebrafish	chr5	13330887	13331828	213
E7G11	2	167.5	1326	611		mouse	chr19	19651113	19661159	638
E7G11	2	167.5	1326	611		rat	chr1	223642802	223651507	619
E6C12	2	168.6	242	1048		human	chr9	73003798	73013621	562
E6C12	2	168.6	929	337		dog	chr1	87396739	87405874	645
E6C12	2	168.6	242	514		T. nigroviridis	chr1	2483141	2483754	108
E6C12	2	168.6	243	859		chicken	chrZ	16805951	16812879	241
E6C12	2	168.6	1064	766		Zebrafish	chr5	13330878	13331835	279
E6C12	2	168.6	929	337		mouse	chr19	19652691	19661159	528
E6C12	2	168.6	929	337		rat	chr1	223643786	223651507	465
E9G2	2	173.1	297	1068		chicken	chrZ	16807625	16816843	240
E9G2	2	173.1	1009	294		mouse	chr19	19651113	19661159	600
E9G2	2	173.1	1009	294		rat	chr1	223642802	223651507	654
E9G2	2	173.1	199	1059		human	chr9	73003798	73014571	605
E9G2	2	173.1	322	948		T. nigroviridis	chr17	6135805	6137869	150
E9G2	2	173.1	1009	294		dog	chr1	87395720	87405874	724
E20A10	2	226.4	124	607		human	chr8	30152143	30160231	579
E20A10	2	226.4	509	123		dog	chr16	35981154	35997217	650
E20A10	2	226.4	509	123		mouse	chr8	33050087	33065680	610
E20A10	2	226.4	509	121		chicken	chr4	35216909	35217778	178
E20A10	2	226.4	60	607		rat	chr16	61810281	61824158	595
Slc4a5	2	235.3	2942	553		human	chr2	74363777	74403890	2080
Slc4a5	2	235.3	395	3001		dog	chr17	51634538	51674179	2011
Slc4a5	2	235.3	254	3338		T. nigroviridis	chr12	3813615	3826560	2993
Slc4a5	2	235.3	395	3040		mouse	chr6	83498358	83535109	2070
Slc4a5	2	235.3	2768	3025		chicken	chr4	50899690	50902534	361
Slc4a5	2	235.3	575	3034		Zebrafish	chr21	1503335	1547481	2439
Slc4a5	2	235.3	4070	2284		rat	chr14	20380935	20415513	1469
E19A9	2	260.3	602	1485		chicken	chr18	4071073	4073182	433
E19A9	2	260.3	1381	577		mouse	chr11	116521517	116523717	1003
E19A9	2	260.3	1381	577		rat	chr10	106968623	106970807	1047
E19A9	2	260.3	1381	577		T. nigroviridis	chr2	38703	40517	538
E19A9	2	260.3	680	532		dog	chr18	26728979	26729331	497
E19A9	2	260.3	1381	577		human	chr17	72242274	72244496	981
E26G7	2	264.4	192	404		mouse	chr9	57264214	57265309	195
E26G7	2	264.4	192	404		rat	chr8	60835609	60836702	202
E26G7	2	264.4	235	234		dog	chr30	41270930	41271710	181
E26G7	2	264.4	235	234		Zebrafish	chr25	15664425	15667047	209
E26G7	2	264.4	235	416		chicken	chr10	228371	228190	121
E26G7	2	264.4	238	237		T. nigroviridis	chr18	101107	102267	324
E26G7	2	264.4	235	234		human	chr15	73548377	73549186	187
E7C6	2	265.7	475	318		rat	chr5	62945730	62950407	301	1
E7C6	2	265.7	476	320		mouse	chr4	45627778	45632652	485
E7C6	2	265.7	476	319		human	chr9	97752453	97757996	494	1
E7C6	2	265.7	476	317		T. nigroviridis	chr18	6471391	6471755	358
E7C6	2	265.7	476	321		dog	chr11	56540766	56548555	492
E20G10	2	293.2	206	325		chicken	chrZ	32077284	32077403	122
E20G10	2	293.2	71	301		rat	chr5	77711836	77721898	242	1
E20G10	2	293.2	212	325		mouse	chr4	58885733	58885846	139
E20G10	2	293.2	213	331		human	chr9	112312267	112312385	135	1
E20G10	2	293.2	71	331		dog	chr12	19061311	19061577	259
E10C5	2	301.1	2	418		human	chr9	107165752	107171495	535	1
E10C5	2	301.1	302	100		T. nigroviridis	chr4	4367054	4367547	274
E10C5	2	301.1	2	512		dog	chr11	64145931	64151962	605
E10C5	2	301.1	2	415		chicken	chrZ	27406684	27409565	299
E10C5	2	301.1	2	415		rat	chr5	73292918	73298189	482	1
E10C5	2	301.1	2	629		mouse	chr4	54628658	54635267	604
E26G3	2	301.1	2	418		human	chr9	107165752	107171495	535	1
E26G3	2	301.1	302	100		T. nigroviridis	chr4	4367054	4367547	274
E26G3	2	301.1	2	512		dog	chr11	64145931	64151962	605
E26G3	2	301.1	2	415		chicken	chrZ	27406684	27409565	299
E26G3	2	301.1	2	415		rat	chr5	73292918	73298189	482	1
E26G3	2	301.1	2	629		mouse	chr4	54628658	54635267	604
E25C12	2	310.8	131	361		chicken	chr4	30113613	30114400	299
E25C12	2	310.8	131	358		rat	chr19	26398340	26399982	290
E25C12	2	310.8	113	358		mouse	chr17	36261378	36261133	323
E25C12	2	310.8	131	361		human	chr4	141658327	141659866	307
E25C12	2	310.8	113	361		dog	chr15	53318751	53318999	320
E23A12	2	314.4	2	130		human	chr4	107374389	107374261	149
E23A12	2	314.4	149	118		T. nigroviridis	chr18	5953237	5954972	187
E23A12	2	314.4	149	259		chicken	chr4	39132333	39132443	134
E23A12	2	314.4	1	130		dog	chr32	29875663	29875534	150
E23A12	2	314.4	2	130		mouse	chr3	133362386	133362514	145
E23A12	2	314.4	2	130		rat	chr2	230305043	230305171	134
E23A12	2	314.4	149	259		Zebrafish	chr15	11686824	11686714	115
E20A2	2	401.8	816	245		dog	chr35	6180699	6191043	597	1
E20A2	2	401.8	1131	368		Zebrafish	chr20	11168336	11170520	339
E20A2	2	401.8	813	368		chicken	chr2	67392438	67397099	533	1
E20A2	2	401.8	504	1217		rat	chr17	37332707	37337861	459
E20A2	2	401.8	63	1217		mouse	chr1	107602676	107612546	546
E20A2	2	401.8	1023	245		human	chr6	2893725	2904401	671	1
E23E3	2	404.1	1	691		dog	chr35	17691841	17697222	831	1
E23E3	2	404.1	36	490		chicken	chr2	61018845	61022434	438	1
E23E3	2	404.1	1	665		mouse	chr13	44378357	44384120	786
E23E3	2	404.1	34	678		human	chr6	15621447	15628632	793	1
E23E3	2	404.1	220	111		T. nigroviridis	chr13	4886165	4886375	281
E20A5	2	413.8	624	53		human	chr6	7828499	7840345	592	1
E20A5	2	413.8	487	546		T. nigroviridis	chr18	8148102	8148161	65
E20A5	2	413.8	625	89		dog	chr35	10789966	10798820	541	1
E20A5	2	413.8	496	177		Zebrafish	chr2	1698167	1705154	340
E20A5	2	413.8	496	627		chicken	chr2	64119558	64119689	147	1
E20A5	2	413.8	6	627		rat	chr17	32370198	32379559	478
E20A5	2	413.8	495	177		mouse	chr13	37946101	37952668	433
E9E1	2	463.4	99	227		dog	chr9	37434960	37435088	116
E9E1	2	463.4	99	227		dog	chr26	30298014	30297886	116
E9E1	2	463.4	105	233		human	chr2	3158641	3158513	106
E9E1	2	463.4	105	227		rat	chr1	187265214	187265092	108
E25E1	2	472.6	142	138		human	chrX	77193308	77193315	160
E25E1	2	472.6	145	126		T. nigroviridis	chr7	9988749	9988762	136
E25E1	2	472.6	55	138		dog	chr2	11868420	11868337	111
E25E1	2	472.6	52	138		dog	chrX	5850414	5850500	110
E25E1	2	472.6	145	138		mouse	chrX	97612903	97612913	156
E25E1	2	472.6	55	138		rat	chrX	94417362	94417279	104	1
E25E1	2	472.6	34	135		chicken	chr4	493271	493372	124	1
E25E1	2	472.6	34	198		Zebrafish	chr21	11610145	11610309	158
E17E10	2	473.7	542	416		rat	chr7	74996935	74997054	170
E17E10	2	473.7	525	1300		chicken	chr4	9175129	9177320	668	1
E17E10	2	473.7	399	814		mouse	chr3	64053693	64054074	180
E17E10	2	473.7	399	529		rat	chr16	33979335	33979480	170
E17E10	2	473.7	399	1132		rat	chr1	118159690	118162462	169
E17E10	2	473.7	394	599		dog	chr3	92122582	92122787	188
E17E10	2	473.7	766	542		human	chr11	3966915	3967122	232
E17E10	2	473.7	444	659		T. nigroviridis	chr1	9161512	9162209	142
E21G10	2	479.6	135	1004		dog	chrX	109649969	109653422	1003
E21G10	2	479.6	135	1004		mouse	chrX	48440454	48444464	955
E21G10	2	479.6	135	1004		rat	chrX	141397354	141401371	946	1
E21G10	2	479.6	135	317		chicken	chr4	4017464	4017646	219	1
E21G10	2	479.6	663	317		Zebrafish	chr14	23818901	23822532	456
E21G10	2	479.6	135	1004		human	chrX	135014085	135017704	959
E21G10	2	479.6	850	317		T. nigroviridis	chr1	8876814	8878774	457
E15C4	2	487.1	137	385		dog	chrX	122462090	122462907	298
E15C4	2	487.1	137	385		human	chrX	150242681	150244104	300
E15C4	2	487.1	137	385		mouse	chrX	93095366	93095118	290
E15C4	2	487.1	137	385		rat	chrX	157314630	157315533	300	1
E15C4	2	487.1	245	385		chicken	chr4	17248003	17247863	199	1
E15C4	2	487.1	137	386		mouse	chr4	51742226	51741977	290
E15C4	2	487.1	260	235		T. nigroviridis	chr1	2017541	2017981	198
E20A9	2	539.2	275	130		human	chr18	59209286	59215247	410
E20A9	2	539.2	35	375		T. nigroviridis	chr13	781499	782360	244
E20A9	2	539.2	23	384		dog	chr1	16554621	16559304	363
E20A9	2	539.2	277	127		Zebrafish	chr22	10648640	10650413	345
E20A9	2	539.2	182	390		chicken	chr2	67555814	67557846	222	1
E20A9	2	539.2	275	130		rat	chr13	12961240	12965393	384
E20A9	2	539.2	328	130		mouse	chr1	106745442	106750218	315
E8E9	2	553.9	91	330		dog	chr9	53231186	53231399	148
E8E9	2	553.9	112	201		human	chr5	10801384	10801295	118
E8E9	2	553.9	256	375		Zebrafish	chr22	31648378	31648259	101
E8E9	2	553.9	256	375		chicken	chr2	78030804	78030923	141	1
E8E9	2	553.9	211	315		mouse	chr15	31321158	31322027	117
E8E9	2	553.9	205	186		rat	chr15	19191293	19191305	151
E20G6	2	579.1	4	231		T. nigroviridis	chr5	6019734	6020308	219
E20G6	2	579.1	4	370		human	chr14	25747109	25747470	249
E20G6	2	579.1	106	234		Zebrafish	chr24	622665	622537	136
E20G6	2	579.1	19	382		dog	chr21	34909606	34909968	371
E20G6	2	579.1	97	382		mouse	chr18	85383483	85391571	264
E20G6	2	579.1	13	377		rat	chr18	14624739	14625101	283
E20G6	2	579.1	76	240		chicken	chr1	173592929	173593093	165
E23E12	2	595.2	104	253		chicken	chr2	91702287	91702138	99	1
E23E12	2	595.2	104	253		mouse	chr18	85124666	85124517	85
E19E7	2	628.6	497	330		rat	chr9	110381649	110384641	743
E19E7	2	628.6	491	332		chicken	chr20	377136	378774	725
E19E7	2	628.6	495	332		Zebrafish	chr2	17181910	17183406	716
E19E7	2	628.6	494	330		mouse	chr17	69423352	69425266	753
E19E7	2	628.6	497	330		mouse	chr17	69403205	69405761	751
E19E7	2	628.6	139	667		dog	chr7	72363324	72366864	745
E19E7	2	628.6	139	667		dog	chr7	72338878	72343524	749
E19E7	2	628.6	149	667		T. nigroviridis	chr6	4550281	4551441	726
E19E7	2	628.6	139	667		human	chr18	3262887	3267935	752
G2I21	2	665.8	190	285		Zebrafish	chr8	2974386	2974291	87
G2I21	2	665.8	115	285		rat	chr7	24878389	24880457	179
G2I21	2	665.8	22	285		mouse	chr10	87900824	87908242	264
G2I21	2	665.8	7	198		chicken	chr1	52118034	52121915	220
G2I21	2	665.8	31	285		T. nigroviridis	chr19	1001112	1004250	217
G2I21	2	665.8	190	113		dog	chr15	43964043	43970370	289
G2I21	2	665.8	190	189		human	chr12	100995445	100997277	180
E24C11	2	694.1	205	825		Zebrafish	chr7	34273319	34281182	186
E24C11	2	694.1	76	705		mouse	chr3	14943557	14953793	463
E24C11	2	694.1	43	705		dog	chr29	34982171	34995968	476
E24C11	2	694.1	283	810		chicken	chr2	122220067	122081090	267
E24C11	2	694.1	547	76		rat	chr2	88026022	88037144	512
E24C11	2	694.1	283	705		human	chr8	86573182	86576756	326
E24C11	2	694.1	298	825		T. nigroviridis	chr6	5523989	5525473	344
E9E6	2	728.5	329	132		rat	chr7	95986432	95989780	378
E9E6	2	728.5	134	328		chicken	chr2	145306737	145306543	152
E9E6	2	728.5	504	126		Zebrafish	chr16	743192	747267	440
E9E6	2	728.5	53	574		mouse	chr15	59134734	59140281	429
E9E6	2	728.5	56	442		human	chr8	125620633	125628538	371
E9E6	2	728.5	53	542		dog	chr13	25676785	25683973	427
E9E3	3	22	30	527		human	chr3	9814343	9820697	681
E9E3	3	22	357	148		dog	chr20	11292362	11296546	698
E9E3	3	22	357	148		T. nigroviridis	chr11	6384090	6384557	680
E9E3	3	22	30	527		Zebrafish	chr6	22363129	22367526	661
E9E3	3	22	30	527		mouse	chr6	113902262	113907197	692	1
E9E3	3	22	30	527		rat	chr4	149507242	149512159	681	1
E9E3	3	22	147	527		chicken	chr12	11493000	11493588	414	1
E21C8	3	23.4	30	527		Zebrafish	chr6	22363129	22367526	661
E21C8	3	23.4	30	527		mouse	chr6	113902262	113907197	692	1
E21C8	3	23.4	30	527		rat	chr4	149507242	149512159	681	1
E21C8	3	23.4	147	527		chicken	chr12	11493000	11493588	414	1
E21C8	3	23.4	30	527		human	chr3	9814343	9820697	681
E21C8	3	23.4	357	148		dog	chr20	11292362	11296546	698
E21C8	3	23.4	357	148		T. nigroviridis	chr11	6384090	6384557	680
E23G8	3	33.4	26	277		mouse	chr9	108749874	108751362	288
E23G8	3	33.4	26	277		rat	chr8	113823407	113824705	292
E23G8	3	33.4	20	343		chicken	chr12	11754216	11755110	464	1
E23G8	3	33.4	144	143		human	chr3	48764155	48764613	292
E23G8	3	33.4	26	468		dog	chr20	43238331	43239271	336
E23G8	3	33.4	23	262		T. nigroviridis	chr11	5732884	5733190	221
E21A4	3	50.3	111	38		mouse	chr6	88841446	88842889	406	1
E21A4	3	50.3	111	38		rat	chr4	122844056	122845431	422	1
E21A4	3	50.3	6	299		Zebrafish	chr20	27203060	27203531	409
E21A4	3	50.3	113	38		chicken	chr12	9561318	9563879	432	1
E21A4	3	50.3	6	299		human	chr3	129269124	129271203	398	1
E21A4	3	50.3	6	299		dog	chr20	4920208	4922371	380
E21A4	3	50.3	113	35		dog	chr2	24856564	24859647	379
E21A4	3	50.3	6	299		T. nigroviridis	chr11	6364698	6365204	394
E13A11	3	84.4	272	265		rat	chr7	72304927	72304933	138
E13A11	3	84.4	271	265		mouse	chr15	36828492	36828497	138
E13A11	3	84.4	203	341		dog	chr20	36033795	36033934	189	1
E13A11	3	84.4	203	319		human	chr11	3948787	3948670	165
Rho	3	111.9	1025	451		T. nigroviridis	chr9	6681608	6683552	1116
Rho	3	111.9	1100	1072		T. nigroviridis	chr9	6483155	6483180	1121
Rho	3	111.9	80	1084		human	chr3	130730266	130735208	1309	1
Rho	3	111.9	1021	449		dog	chr20	8476750	8481530	1341
Rho	3	111.9	1025	451		Zebrafish	chr6	22111472	22112722	858
Rho	3	111.9	80	1081		mouse	chr6	116318963	116323632	1292	1
Rho	3	111.9	80	1084		rat	chr4	152302703	152307377	1292	1
Rho	3	111.9	213	784		chicken	chr12	19431881	19433361	564
E7G12	3	126.9	2	589		T. nigroviridis	chr9	1009403	1010674	559
E7G12	3	126.9	588	157		human	chr3	53234987	53238334	724	1
E7G12	3	126.9	2	739		dog	chr20	39552291	39555863	695	1
E7G12	3	126.9	464	157		Zebrafish	chr5	35379351	35390494	373
E7G12	3	126.9	2	742		rat	chr16	5929802	5933561	735
E7G12	3	126.9	2	742		mouse	chr14	26607000	26610532	733
E7G12	3	126.9	588	155		chicken	chr12	7006543	7015685	494
E10E9	3	129.1	229	228		Zebrafish	chr4	10143848	10145530	273
E10E9	3	129.1	229	26		rat	chr15	18950213	18954074	423
E10E9	3	129.1	18	416		mouse	chr14	3747355	3749410	399
E10E9	3	129.1	24	416		chicken	chr12	8985923	8986603	413	1
E10E9	3	129.1	3	416		human	chr3	58129404	58131529	440	1
E10E9	3	129.1	229	26		dog	chr20	35248454	35250717	423	1
E10E9	3	129.1	3	230		T. nigroviridis	chr13	9995566	9996085	118
E19A10	3	130.3	326	123		Zebrafish	chr4	10143848	10146235	396
E19A10	3	130.3	326	123		rat	chr15	18950213	18954074	558
E19A10	3	130.3	7	513		mouse	chr14	3744817	3749410	553
E19A10	3	130.3	121	513		chicken	chr12	8985923	8986603	413	1
E19A10	3	130.3	7	513		human	chr3	58129311	58131529	562	1
E19A10	3	130.3	326	123		dog	chr20	35248454	35250717	555	1
E19A10	3	130.3	7	327		T. nigroviridis	chr13	9995473	9996085	188
E10E2	3	157.2	628	488		T. nigroviridis	chr9	7014831	7015080	419
E10E2	3	157.2	489	214		human	chr3	130372111	130373175	971	1
E10E2	3	157.2	79	724		dog	chr20	5763786	5766087	977
E10E2	3	157.2	486	214		mouse	chr6	88180939	88182436	969
E10E2	3	157.2	486	214		rat	chr4	122278581	122280237	968
E10E2	3	157.2	214	724		chicken	chr12	5109549	5110673	493	1
E21A3	3	164.1	5	673		mouse	chr9	106156448	106158708	551
E21A3	3	164.1	506	383		Zebrafish	chr6	21823041	21823598	283
E21A3	3	164.1	11	658		rat	chr3	99457137	99456490	631
E21A3	3	164.1	107	106		chicken	chr12	2614555	2619337	234	1
E21A3	3	164.1	506	106		human	chr3	52238257	52240183	670	1
E21A3	3	164.1	5	673		dog	chr20	40386975	40389468	650
E21A3	3	164.1	2	655		T. nigroviridis	chr11	4389850	4391160	568	1
GNAT1	3	171.6	176	1201		T. nigroviridis	chr9	2902050	2905982	1144
GNAT1	3	171.6	137	1201		dog	chr6	43809430	43817810	1336
GNAT1	3	171.6	1011	254		T. nigroviridis	chr11	4627013	4628999	1149	1
GNAT1	3	171.6	1011	254		human	chr1	109858208	109867417	1345
GNAT1	3	171.6	131	1220		Zebrafish	chr9	8918573	8927927	1272
GNAT1	3	171.6	122	1201		mouse	chr3	108473269	108480838	1376
GNAT1	3	171.6	122	1201		rat	chr2	203615282	203623752	1340
GNAT1	3	171.6	1011	856		chicken	chr1	12413386	12414845	539
E20C5	3	182.1	296	221		rat	chrX	40096923	40096965	312
E20C5	3	182.1	3	331		mouse	chr9	108363005	108364765	344
E20C5	3	182.1	3	233		Zebrafish	chr8	19868947	19873942	258
E20C5	3	182.1	57	56		chicken	chr12	2524799	2525321	290	1
E20C5	3	182.1	296	56		human	chr3	49372609	49374933	353	1
E20C5	3	182.1	3	331		dog	chr20	42740435	42741776	361
E20C5	3	182.1	3	233		T. nigroviridis	chr11	5710419	5710729	256	1
E18C6	3	189.9	458	193		dog	chr8	33295629	33301236	381
E18C6	3	189.9	381	193		human	chr19	44511553	44517919	416	1
E18C6	3	189.9	373	193		T. nigroviridis	chr10	11337991	11338780	395
E18C6	3	189.9	101	526		mouse	chr6	4599149	4598724	494
E18C6	3	189.9	200	457		chicken	chr5	53182301	53186076	218
E18C6	3	189.9	455	193		Zebrafish	chr11	11337513	11340901	454
E18C6	3	189.9	101	526		rat	chr1	83630143	83635027	424	1
E18C7	3	194.7	833	292		mouse	chr7	19165009	19170346	497
E18C7	3	194.7	296	859		rat	chr5	52402874	52403441	493
E18C7	3	194.7	449	859		Zebrafish	chr15	17022581	17025487	295
E18C7	3	194.7	635	613		chicken	chr11	3535229	3535251	531
E18C7	3	194.7	650	613		dog	chr2	61056382	61056419	510
E18C7	3	194.7	263	859		human	chr19	41325043	41332581	606	1
E18C7	3	194.7	832	292		dog	chr1	118736136	118742703	509
E8C9	3	197	52	462		rat	chr7	91656381	91656791	529
E8C9	3	197	52	462		rat	chr7	91655571	91655981	534
E8C9	3	197	334	180		Zebrafish	chr24	22458178	22460618	537
E8C9	3	197	52	462		mouse	chr2	119447612	119447202	522
E8C9	3	197	52	476		Zebrafish	chr18	13096185	13095761	535
E8C9	3	197	52	462		Zebrafish	chr18	13085287	13084877	532
E8C9	3	197	52	462		mouse	chr13	114320554	114320144	521
E8C9	3	197	52	468		mouse	chr13	22924609	22925025	521
E8C9	3	197	328	179		rat	chr13	96729186	96738370	534
E8C9	3	197	52	462		chicken	chr1	44922363	44922773	476
E8C9	3	197	52	462		chicken	chr1	44872515	44872105	476
E8C9	3	197	52	462		chicken	chr1	44868523	44868933	476
E8C9	3	197	52	466		chicken	chr1	44840419	44840833	477
E8C9	3	197	52	462		chicken	chr1	44829590	44829180	478
E8C9	3	197	328	179		dog	chr7	41421817	41427733	551
E8C9	3	197	52	462		human	chr2	175410143	175410553	535
E8C9	3	197	37	462		T. nigroviridis	chr16	7794272	7794931	564
E8C9	3	197	52	462		human	chr1	222558788	222565915	535
E28A6	3	205	171	248		T. nigroviridis	chr3	9925358	9925435	63
E28A6	3	205	39	329		human	chr19	46292713	46293662	196
E28A6	3	205	169	168		human	chr19	46041725	46042379	196	1
E28A6	3	205	167	166		dog	chr1	115120519	115121067	186
E28A6	3	205	39	284		dog	chr1	115093961	115094753	187
E28A6	3	205	166	300		chicken	chr6	16756682	16756548	153
E28A6	3	205	172	171		Zebrafish	chr3	1315580	1316702	129
E28A6	3	205	172	56		mouse	chr19	38893408	38901376	239
E28A6	3	205	57	338		rat	chr1	82005868	82007357	215	1
E9G8	3	223.4	98	451		mouse	chr7	10673817	10675248	494
E9G8	3	223.4	92	451		Zebrafish	chr22	29497041	29500827	474
E9G8	3	223.4	94	451		mouse	chr10	128137681	128138038	495
E9G8	3	223.4	98	451		rat	chr1	78588619	78589996	494	1
E9G8	3	223.4	277	276		human	chr19	50882825	50883485	485	1
E9G8	3	223.4	95	451		dog	chr13	7098859	7098506	442
Foxa3	3	258.4	1252	926		human	chr20	22510742	22511083	519
Foxa3	3	258.4	583	1299		T. nigroviridis	chr10	2757817	2758475	468
Foxa3	3	258.4	688	915		chicken	chr8	22217677	22217904	182
Foxa3	3	258.4	1252	918		rat	chr3	136645486	136645838	523
Foxa3	3	258.4	375	1299		dog	chr24	4016942	4017737	554
Foxa3	3	258.4	1252	918		mouse	chr2	147796332	147796684	528
Foxa3	3	258.4	1252	921		Zebrafish	chr17	21242713	21242981	474
E24E4	3	262.2	88	354		T. nigroviridis	chr7	6968705	6969076	279
E24E4	3	262.2	88	360		T. nigroviridis	chr7	6966839	6967218	281
E24E4	3	262.2	208	207		dog	chr18	61625457	61625667	305	1
E24E4	3	262.2	85	360		human	chr11	65527298	65527825	295	1
E24E4	3	262.2	208	207		Zebrafish	chr21	6840908	6844441	266
E24E4	3	262.2	208	207		mouse	chr19	5154177	5154837	306	1
E24E4	3	262.2	208	207		rat	chr1	208162313	208162951	306	1
E8A9	3	262.2	1	216		dog	chr18	61762212	61762917	214	1
E8A9	3	262.2	1	216		human	chr1	238482808	238483026	202
E8A9	3	262.2	107	106		T. nigroviridis	chr1	8202810	8203215	133
E8A9	3	262.2	1	216		mouse	chr8	41361854	41362072	222
E8A9	3	262.2	187	180		rat	chr8	113085205	113085215	225
E8A9	3	262.2	187	29		chicken	chr5	32838563	32838902	106
E8A9	3	262.2	30	29		Zebrafish	chr14	21510541	21510701	130
E23C10	3	264.6	182	178		mouse	chr19	6668191	6668273	152
E23C10	3	264.6	181	178		rat	chr1	209787507	209787591	153
E23C10	3	264.6	181	90		dog	chr18	63153098	63153364	219	1
E23C10	3	264.6	89	238		human	chr11	63790361	63790600	158
E18G2	3	265.9	1	216		mouse	chr8	41361854	41362072	222
E18G2	3	265.9	187	180		rat	chr8	113085205	113085215	225
E18G2	3	265.9	187	29		chicken	chr5	32838563	32838902	106
E18G2	3	265.9	30	29		Zebrafish	chr14	21510541	21510701	130
E18G2	3	265.9	1	216		dog	chr18	61762212	61762917	214	1
E18G2	3	265.9	1	216		human	chr1	238482808	238483026	202
E18G2	3	265.9	107	106		T. nigroviridis	chr1	8202810	8203215	133
E25C2	3	275.6	88	60		T. nigroviridis	chr7	9515308	9515422	138
E25C2	3	275.6	70	207		dog	chr18	61190671	61190534	75
E25C2	3	275.6	1	60		Zebrafish	chr21	7722972	7723031	59
E25C2	3	275.6	76	69		mouse	chr19	4696262	4698317	131	1
E25C2	3	275.6	76	69		rat	chr1	207676288	207678630	130	1
E29A6	3	275.6	437	94		dog	chr18	62340189	62343028	501	1
E29A6	3	275.6	107	379		T. nigroviridis	chr17	2904345	2904875	173
E29A6	3	275.6	106	493		human	chr11	64733371	64734919	448	1
E29A6	3	275.6	386	169		chicken	chr3	26626790	26628292	125
E29A6	3	275.6	230	319		Zebrafish	chr21	7872825	7872736	85
E29A6	3	275.6	437	104		mouse	chr19	5778955	5782781	511	1
E29A6	3	275.6	320	94		rat	chr1	208776078	208779389	449	1
E6E2	3	275.6	437	94		dog	chr18	62340189	62343028	501	1
E6E2	3	275.6	107	379		T. nigroviridis	chr17	2904345	2904875	173
E6E2	3	275.6	106	493		human	chr11	64733371	64734919	448	1
E6E2	3	275.6	386	169		chicken	chr3	26626790	26628292	125
E6E2	3	275.6	230	319		Zebrafish	chr21	7872825	7872736	85
E6E2	3	275.6	437	104		mouse	chr19	5778955	5782781	511	1
E6E2	3	275.6	320	94		rat	chr1	208776078	208779389	449	1
E9G12	3	275.6	5	748		T. nigroviridis	chr7	3913723	3915158	840
E9G12	3	275.6	5	754		dog	chr18	62762489	62766816	775	1
E9G12	3	275.6	623	61		human	chr11	64270847	64275645	872	1
E9G12	3	275.6	614	61		Zebrafish	chr7	11372981	11379477	836
E9G12	3	275.6	600	203		chicken	chr5	54645227	54647228	294
E9G12	3	275.6	62	754		mouse	chr19	6181215	6186449	811	1
E9G12	3	275.6	62	754		rat	chr1	209333552	209339744	824	1
Calm3	3	280.2	515	129		mouse	chr7	8602636	8605291	643
Calm3	3	280.2	515	126		Zebrafish	chr17	19572969	19575497	590
Calm3	3	280.2	94	549		chicken	chr14	15011000	15010545	561
Calm3	3	280.2	515	129		rat	chr1	77323887	77326778	631
Calm3	3	280.2	97	543		dog	chr8	64330648	64334714	594
Calm3	3	280.2	127	543		human	chr19	51803293	51804250	590
Calm3	3	280.2	97	543		T. nigroviridis	chr14	8622344	8625868	669
E10G4	3	280.2	62	520		Zebrafish	chr21	6791129	6795632	263
E10G4	3	280.2	425	196		mouse	chr19	6620389	6621412	394	1
E10G4	3	280.2	425	196		rat	chr1	209742092	209743130	338	1
E10G4	3	280.2	56	529		dog	chr2	41111948	41112418	374
E10G4	3	280.2	62	367		human	chr11	63843782	63844951	274	1
E12A8	3	280.2	538	152		mouse	chr7	8602636	8605291	643
E12A8	3	280.2	538	149		Zebrafish	chr17	19572969	19575497	590
E12A8	3	280.2	117	572		chicken	chr14	15011000	15010545	561
E12A8	3	280.2	538	152		rat	chr1	77323887	77326778	631
E12A8	3	280.2	120	566		dog	chr8	64330648	64334714	594
E12A8	3	280.2	150	566		human	chr19	51803293	51804250	590
E12A8	3	280.2	120	566		T. nigroviridis	chr14	8622344	8625868	669
E6G4	3	280.2	401	133		Zebrafish	chr21	7502198	7502466	310
E6G4	3	280.2	395	277		mouse	chr19	4580997	4580887	180
E6G4	3	280.2	164	496		mouse	chr19	4546007	4546111	180
E6G4	3	280.2	395	277		rat	chr1	207555498	207555388	177
E6G4	3	280.2	395	277		dog	chr18	61065663	61065553	176
E6G4	3	280.2	395	496		human	chr11	66200844	66200743	94
E19A4	3	281.4	538	152		mouse	chr7	8602636	8605291	643
E19A4	3	281.4	538	149		Zebrafish	chr17	19572969	19575497	590
E19A4	3	281.4	117	572		chicken	chr14	15011000	15010545	561
E19A4	3	281.4	538	152		rat	chr1	77323887	77326778	631
E19A4	3	281.4	120	566		dog	chr8	64330648	64334714	594
E19A4	3	281.4	150	566		human	chr19	51803293	51804250	590
E19A4	3	281.4	120	566		T. nigroviridis	chr14	8622344	8625868	669
E17E9	3	293.6	17	784		human	chrX	152292156	152294750	984
E17E9	3	293.6	695	589		T. nigroviridis	chr19	1850387	1851047	153
E17E9	3	293.6	3	784		dog	chrX	124387216	124390550	1026
E17E9	3	293.6	29	784		mouse	chrX	65050332	65053180	951
E17E9	3	293.6	23	784		rat	chrX	159462456	159464954	964
E17E9	3	293.6	583	232		Zebrafish	chr8	6616400	6625291	630
E17E9	3	293.6	446	784		chicken	chr12	3460653	3461853	234
E21A5	3	293.6	17	784		human	chrX	152292156	152294750	984
E21A5	3	293.6	695	589		T. nigroviridis	chr19	1850387	1851047	153
E21A5	3	293.6	3	784		dog	chrX	124387216	124390550	1026
E21A5	3	293.6	29	784		mouse	chrX	65050332	65053180	951
E21A5	3	293.6	23	784		rat	chrX	159462456	159464954	964
E21A5	3	293.6	583	232		Zebrafish	chr8	6616400	6625291	630
E21A5	3	293.6	446	784		chicken	chr12	3460653	3461853	234
E7A8	3	294.7	64	63		mouse	chrX	65480645	65480733	129
E7A8	3	294.7	64	63		rat	chrX	159924928	159925016	134
E7A8	3	294.7	64	63		human	chrX	152721702	152721787	153
E9G11	3	294.7	109	1014		dog	chrX	125079605	125090651	910
E9G11	3	294.7	70	1020		mouse	chr8	65483021	65483971	874
E9G11	3	294.7	751	429		Zebrafish	chr5	35379336	35390494	358
E9G11	3	294.7	70	1020		rat	chr16	24920524	24919574	905
E9G11	3	294.7	751	270		chicken	chr12	7008920	7017081	519
E9G11	3	294.7	109	861		T. nigroviridis	chr9	1009155	1010674	644
E9G11	3	294.7	13	1011		human	chr4	164751630	164750632	911
E6C5	3	311.8	1068	206		human	chr7	5340763	5342407	1606
E6C5	3	311.8	83	1211		dog	chr6	15173563	15175464	1582
E6C5	3	311.8	180	1453		dog	chr3	66189419	66190809	1589
E6C5	3	311.8	1068	202		T. nigroviridis	chr18	8665235	8666953	1587
E6C5	3	311.8	1068	206		mouse	chr5	140384673	140386296	1656
E6C5	3	311.8	84	1315		Zebrafish	chr3	16428401	16430181	1823
E6C5	3	311.8	83	1211		rat	chr12	12078015	12079910	1676
E6C5	3	311.8	96	1211		chicken	chr10	83749	84864	1595
E7G7	3	311.8	1057	195		human	chr7	5340763	5342407	1621
E7G7	3	311.8	82	1200		dog	chr6	15173573	15175464	1605
E7G7	3	311.8	1057	191		T. nigroviridis	chr18	8665235	8666953	1581
E7G7	3	311.8	1057	195		mouse	chr5	140384673	140386296	1642
E7G7	3	311.8	72	1200		mouse	chr4	101909042	101910170	1627
E7G7	3	311.8	85	1465		Zebrafish	chr3	16428413	16430353	1776
E7G7	3	311.8	82	1200		rat	chr12	12078025	12079910	1674
E7G7	3	311.8	1057	195		mouse	chr11	120017662	120019098	1626
E7G7	3	311.8	79	1200		chicken	chr10	83743	84864	1601
E18G5	3	315.3	1066	203		mouse	chr5	140384673	140386296	1640
E18G5	3	315.3	81	1312		Zebrafish	chr3	16428401	16430181	1800
E18G5	3	315.3	80	1209		rat	chr12	12078015	12079910	1654
E18G5	3	315.3	93	1209		chicken	chr10	83749	84864	1586
E18G5	3	315.3	1066	203		human	chr7	5340763	5342407	1588
E18G5	3	315.3	177	1450		dog	chr3	66189419	66190809	1582
E18G5	3	315.3	1066	199		T. nigroviridis	chr18	8665235	8666953	1552
E18G5	3	315.3	1066	203		T. nigroviridis	chr12	12299121	12300915	1549
E18C8	3	321.4	43	1969		human	chr7	6200084	6216795	946
E18C8	3	321.4	43	1969		dog	chr6	14479177	14494018	928
E18C8	3	321.4	7	590		T. nigroviridis	chr2	3985458	3987329	737
E18C8	3	321.4	1938	115		mouse	chr5	140980277	140991882	920
E18C8	3	321.4	461	36		chicken	chr18	4792114	4795869	431
E18C8	3	321.4	1	1969		rat	chr12	11410236	11431662	1039
E18C8	3	321.4	7	589		Zebrafish	chr1	39419159	39418581	471
E7G2	3	322.6	200	358		T. nigroviridis	chr2	3916701	3917050	197
E7G2	3	322.6	668	712		mouse	chr15	18548276	18548597	67
E7G2	3	322.6	254	112		chicken	chr14	3236782	3247573	297
ctg325	3	333.2	2	202		Zebrafish	chr2	20215231	20217645	133
ctg325	3	333.2	77	224		chicken	chr2	3382529	3382676	168
ctg325	3	333.2	140	73		rat	chr10	84280049	84282034	135
ctg325	3	333.2	2	437		dog	chr9	18278027	18280700	217
ctg325	3	333.2	86	292		T. nigroviridis	chr8	6873317	6873991	174
ctg325	3	333.2	2	73		human	chr17	44942952	44943023	82
E5E4	3	343.2	198	272		chicken	chr1	188136482	188136556	66
E5E4	3	343.2	213	337		rat	chr1	161701140	161701016	81
E5E4	3	343.2	116	340		human	chr11	5227398	5227174	113
E5E6	3	343.2	580	618		Zebrafish	chr16	24322322	24322447	68
E5E6	3	343.2	148	460		human	chr16	163146	163599	125	1
E10G12	3	413.2	287	136		dog	chr6	40795395	40800268	182
E10G12	3	413.2	263	373		human	chr16	1688890	1689000	113	1
E10G12	3	413.2	5	373		rat	chr20	17295103	17295438	213
E10G12	3	413.2	287	373		chicken	chr14	20584790	20584876	119
E10G12	3	413.2	5	373		mouse	chr11	48235176	48235544	202
E7C10	3	413.2	665	154		dog	chr6	40128600	40133302	611
E7C10	3	413.2	629	154		T. nigroviridis	chr2	5010251	5013902	558
E7C10	3	413.2	91	543		human	chr16	2504121	2509747	563	1
E7C10	3	413.2	97	678		mouse	chr6	37735251	37735817	596
E7C10	3	413.2	339	154		Zebrafish	chr3	3920891	3931456	497
E7C10	3	413.2	154	694		chicken	chr14	20360724	20362378	637
E7C10	3	413.2	339	154		rat	chr10	13416404	13420483	568
E6C2	3	420.7	85	630		Zebrafish	chr5	35988603	35997937	689
E6C2	3	420.7	469	468		chicken	chr2	1905937	1906375	427
E6C2	3	420.7	856	232		mouse	chr11	58824868	58825867	902
E6C2	3	420.7	856	232		rat	chr10	45530316	45531298	865
E6C2	3	420.7	70	630		T. nigroviridis	chr2	1758840	1760743	666
E6C2	3	420.7	85	908		dog	chr10	57544615	57545376	834
E6C2	3	420.7	85	922		human	chr1	224591551	224592701	873
E16G1	3	427	171	218		chicken	chr14	2275817	2275864	71	1
E19G10	3	431.7	73	486		rat	chr7	91655568	91655981	498
E19G10	3	431.7	67	486		Zebrafish	chr3	22627100	22627700	526
E19G10	3	431.7	73	486		mouse	chr16	91548827	91548414	494
E19G10	3	431.7	73	486		mouse	chr13	114320557	114320144	491
E19G10	3	431.7	352	203		rat	chr13	96729186	96738370	496
E19G10	3	431.7	358	203		rat	chr10	106146057	106146405	494
E19G10	3	431.7	76	486		chicken	chr1	44922363	44922773	462
E19G10	3	431.7	76	486		chicken	chr1	44872515	44872105	462
E19G10	3	431.7	76	486		chicken	chr1	44868523	44868933	462
E19G10	3	431.7	76	486		chicken	chr1	44840419	44840829	465
E19G10	3	431.7	76	486		chicken	chr1	44829590	44829180	465	1
E19G10	3	431.7	350	203		dog	chr7	41421819	41427733	493
E19G10	3	431.7	73	486		human	chr4	140977316	140976903	491
E19G10	3	431.7	73	486		human	chr2	175410140	175410553	492
E19G10	3	431.7	76	486		T. nigroviridis	chr16	7794287	7794931	517
E19G10	3	431.7	73	486		human	chr1	222558785	222565915	492
E7C8	3	438.9	383	219		mouse	chr5	136380613	136389609	451
E7C8	3	438.9	31	222		Zebrafish	chr22	25456656	25456847	194
E7C8	3	438.9	31	219		chicken	chr14	4205334	4205146	260	1
E7C8	3	438.9	31	441		rat	chr12	16192769	16202175	447
E7C8	3	438.9	220	219		T. nigroviridis	chr3	9631393	9636818	312
E7C8	3	438.9	31	168		dog	chr10	28979257	28979394	87
E10A8	3	450.1	2	526		mouse	chr7	109430847	109445843	684
E10A8	3	450.1	26	526		Zebrafish	chr5	8271021	8274171	631
E10A8	3	450.1	26	325		chicken	chr14	8918060	8919092	382	1
E10A8	3	450.1	26	526		rat	chr1	181093822	181108425	655
E10A8	3	450.1	429	25		dog	chr6	23767445	23787600	660
E10A8	3	450.1	2	526		human	chr1	165069974	165070497	576
E10A12	3	531.7	268	387		dog	chr6	41939501	41939620	101
E10A12	3	531.7	335	393		human	chr16	163258	163200	78	1
E10A12	3	531.7	136	189		chicken	chr14	13966101	13966048	63	1
E18A3	3	531.7	268	387		dog	chr6	41939501	41939620	101
E18A3	3	531.7	335	393		human	chr16	163258	163200	78	1
E18A3	3	531.7	136	189		chicken	chr14	13966101	13966048	63	1
E15E2	3	546.7	31	78		dog	chr2	10883432	10883385	67
E15E2	3	546.7	5	84		chicken	chr2	13581149	13581228	98	1
HLP1	3	557.3	153	699		human	chr7	26019224	26025074	718	1
HLP1	3	557.3	567	294		T. nigroviridis	chr2	1383103	1383594	356
HLP1	3	557.3	157	687		dog	chr13	15020947	15021531	680
HLP1	3	557.3	154	699		mouse	chr6	51425962	51433346	710	1
HLP1	3	557.3	193	693		Zebrafish	chr4	28026665	28028545	456
HLP1	3	557.3	153	699		rat	chr4	79987996	79995597	728	1
HLP1	3	557.3	301	699		chicken	chr2	31387548	31390921	479	1
Hoxa4	3	564.9	133	126		human	chr7	26942431	26942984	420	1
Hoxa4	3	564.9	91	366		T. nigroviridis	chr21	3030222	3031009	365
Hoxa4	3	564.9	133	126		dog	chr14	42861372	42861931	419	1
Hoxa4	3	564.9	133	126		mouse	chr6	52137665	52138161	406	1
Hoxa4	3	564.9	367	63		rat	chr4	80767687	80768736	463	1
Hoxa4	3	564.9	134	133		Zebrafish	chr23	10776052	10776573	326
Hoxa4	3	564.9	134	366		chicken	chr2	31787780	31787548	360	1
Hoxa9	3	564.9	199	426		human	chr7	26976698	26976471	309	1
Hoxa9	3	564.9	193	417		T. nigroviridis	chr21	3013136	3013360	296
Hoxa9	3	564.9	194	426		dog	chr14	42896240	42896008	324	1
Hoxa9	3	564.9	199	30		mouse	chr6	52171807	52173026	403	1
Hoxa9	3	564.9	199	30		rat	chr4	80803068	80804389	425	1
Hoxa9	3	564.9	199	196		Zebrafish	chr23	10811100	10811812	279
Hoxa9	3	564.9	194	426		chicken	chr2	31818959	31818727	320	1
E6C8	3	589.5	4	141		chicken	chr2	19889669	19896872	221	1
E6C8	3	589.5	4	118		mouse	chr2	3232136	3232250	161
E6C8	3	589.5	4	82		rat	chr17	86091080	86091002	119
E6C8	3	589.5	182	116		Zebrafish	chr16	11781199	11782026	228
E6C8	3	589.5	2	226		T. nigroviridis	chr8	7514193	7514852	295
E6C8	3	589.5	182	253		dog	chr2	22162024	22162095	89
E6C8	3	589.5	4	118		human	chr10	15250621	15250507	176
E19G3	3	646.5	104	257		human	chr7	29947993	29948146	203	1
E19G3	3	646.5	275	241		T. nigroviridis	chr21	4254767	4256578	213
E19G3	3	646.5	104	397		dog	chr14	45459106	45468961	371	1
E19G3	3	646.5	104	514		mouse	chr6	54642241	54659569	513	1
E19G3	3	646.5	104	508		rat	chr4	83372424	83388613	500	1
E19G3	3	646.5	398	258		chicken	chr2	40470260	40479441	517	1
E20E2	3	646.5	303	116		human	chr3	25736122	25745628	350
E20E2	3	646.5	294	473		dog	chr23	21125778	21125957	157
E20E2	3	646.5	285	443		chicken	chr2	37028444	37028286	116	1
E20E2	3	646.5	303	266		rat	chr15	10704531	10704948	237
E20E2	3	646.5	117	458		mouse	chr14	12957485	12958193	256
E12C2	3	647.7	270	385		human	chr3	134789856	134789971	161
E12C2	3	647.7	270	385		dog	chr23	33535492	33535607	154
E12C2	3	647.7	267	404		chicken	chr2	41731687	41731824	170	1
betaTH	3	661.4	1186	423		Zebrafish	chr24	13080379	13085735	1319
betaTH	3	661.4	1183	1182		chicken	chr2	36376001	36377534	716	1
betaTH	3	661.4	1182	425		rat	chr15	9283090	9309584	1476
betaTH	3	661.4	324	1431		mouse	chr11	98428045	98435646	1229
betaTH	3	661.4	1185	425		dog	chr9	15135100	15140870	1235
betaTH	3	661.4	1186	425		T. nigroviridis	chr2	1215948	1219217	1205
betaTH	3	661.4	324	1431		human	chr17	35487286	35499230	1249
E9A2	4	0	368	412		dog	chr31	15444673	15446453	81
E9A2	4	0	394	423		T. nigroviridis	chr18	1012246	1012275	48
E9A2	4	0	135	82		human	chr1	157728047	157728096	113
E9A2	4	0	377	414		rat	chr1	182421940	182421903	60
E8A1	4	1.2	182	881		dog	chrX	76096602	76097355	690
E8A1	4	1.2	809	274		Zebrafish	chr8	35370024	35376354	275
E8A1	4	1.2	182	877		mouse	chr7	70895986	70896736	679
E8A1	4	1.2	413	139		rat	chr5	60920529	60920842	751
E8A1	4	1.2	174	877		human	chr3	97551200	97551958	682
E8A1	4	1.2	218	877		T. nigroviridis	chr12	7646065	7649733	363
E5A8	4	6.9	442	396		dog	chr5	66759318	66759364	303	1
E5A8	4	6.9	436	391		T. nigroviridis	chr5	4943539	4943584	345
E5A8	4	6.9	229	561		human	chr16	88513297	88513629	325	1
E5A8	4	6.9	229	561		mouse	chr8	122874752	122875084	300	1
E5A8	4	6.9	448	411		Zebrafish	chr3	11749402	11749439	306
E5A8	4	6.9	196	561		rat	chr19	53743683	53744048	311	1
E5A8	4	6.9	433	561		chicken	chr11	19020023	19019895	164
E25E3	4	12.7	447	367		rat	chr19	52859680	52860063	245	1
E25E3	4	12.7	227	589		mouse	chr16	47028844	47029206	290
E25E3	4	12.7	233	448		dog	chr5	67629794	67630186	209	1
E25E3	4	12.7	447	367		human	chr16	87403749	87404332	299	1
E23A1	4	16.2	337	229		dog	chr5	68740275	68743943	441	1
E23A1	4	16.2	134	511		human	chr16	85983535	85994204	487	1
E23A1	4	16.2	131	493		mouse	chr8	121066007	121072237	457	1
E23A1	4	16.2	335	334		chicken	chr20	1300846	1301297	329
E23A1	4	16.2	131	493		rat	chr19	51852141	51858431	450	1
E23A1	4	16.2	440	493		Zebrafish	chr11	27015608	27015661	73
E24A11	4	65.3	12	386		T. nigroviridis	chr8	8503047	8503507	334
E24A11	4	65.3	115	97		human	chr19	59369947	59374321	419
E24A11	4	65.3	1	395		dog	chr1	105724210	105727572	408
E24A11	4	65.3	132	407		Zebrafish	chr16	18785135	18785410	196
E24A11	4	65.3	1	434		rat	chr1	63924306	63928481	415
E19G2	4	71.1	578	577		human	chr6	1905202	1906005	386
E19G2	4	71.1	362	730		mouse	chr8	112282320	112281952	475	1
E19G2	4	71.1	579	578		dog	chr35	5320183	5321041	378
E19G2	4	71.1	383	575		chicken	chr2	67005528	67005336	245
E19G2	4	71.1	803	406		rat	chr16	6764200	6764613	854
E6C7	4	77.3	363	163		human	chr19	53311034	53316239	301
E6C7	4	77.3	11	458		dog	chr1	110368434	110373503	325
E6C7	4	77.3	234	497		Zebrafish	chr2	29108658	29109724	238
E6C7	4	77.3	11	458		rat	chr1	73841781	73845217	334
E20C1	4	119.1	2	844		mouse	chr8	5628316	5629158	871
E20C1	4	119.1	734	58		Zebrafish	chr5	31875576	31888259	416
E20C1	4	119.1	387	856		chicken	chr11	11267628	11271733	294
E20C1	4	119.1	734	58		rat	chr1	86737352	86743113	825	1
E20C1	4	119.1	350	307		dog	chr4	84576483	84576524	876
E20C1	4	119.1	2	850		human	chr19	39575999	39582763	782
E19A2	4	188.1	125	638		human	chrX	146839296	146839807	469
E19A2	4	188.1	125	643		dog	chr18	64798999	64801321	491
E19A2	4	188.1	494	220		chicken	chr5	14162547	14166516	278
E19A2	4	188.1	119	635		Zebrafish	chr21	8118262	8119185	492
E19A2	4	188.1	15	637		mouse	chr19	9081813	9084005	535
E19A2	4	188.1	15	637		rat	chr1	24188734	24189401	495
E8C8	4	190.5	66	665		human	chr20	3952394	3953079	443
E8C8	4	190.5	255	398		chicken	chr5	14165029	14164886	133
E8C8	4	190.5	66	614		mouse	chr4	123874431	123875068	406
E8C8	4	190.5	63	668		rat	chr3	138186523	138187190	459
E8C8	4	190.5	63	668		dog	chr23	5689827	5690536	487
E8C8	4	190.5	60	665		Zebrafish	chr21	8118134	8119184	391
E25A8	4	196.8	34	140		rat	chr1	95696815	95696709	75	1
E25A8	4	196.8	34	138		human	chr19	54663951	54664055	85
E25A8	4	196.8	74	127		dog	chr1	109298682	109298629	61
E24A12	4	204.3	2	124		Zebrafish	chr4	10414665	10414543	95
CoxV1b	4	223.7	111	191		T. nigroviridis	chr8	8166432	8166352	81
CoxV1b	4	223.7	111	233		human	chr22	39289813	39289935	90
CoxV1b	4	223.7	120	191		Zebrafish	chr21	9433207	9433278	87
CoxV1b	4	223.7	111	350		rat	chr2	204077048	204077287	159
E10G3	4	229.6	134	280		dog	chr6	42766099	42765953	92
E18A4	4	233.2	528	85		Zebrafish	chr9	2421903	2428960	681
E18A4	4	233.2	528	86		mouse	chr17	30248567	30259125	721
E18A4	4	233.2	393	86		chicken	chr1	103418551	103428825	364
E18A4	4	233.2	42	623		rat	chr1	85686609	85688135	743	1
E18A4	4	233.2	42	620		T. nigroviridis	chr3	2414393	2418136	590
E18A4	4	233.2	527	85		human	chr19	40926645	40928089	712
E18A4	4	233.2	42	623		dog	chr1	119075032	119076585	726
ETG93	4	235.5	463	192		mouse	chr11	93967202	93968885	273
ETG93	4	235.5	463	192		rat	chr10	82949468	82951208	264
ETG93	4	235.5	49	192		dog	chr9	19300532	19300675	156
ETG93	4	235.5	49	192		human	chr17	46177027	46177170	146
E8E1	4	243.7	6	410		Zebrafish	chr5	33796604	33799032	503
E8E1	4	243.7	3	497		dog	chr38	21307517	21311022	625
E8E1	4	243.7	338	125		rat	chr13	87371219	87376907	558
E8E1	4	243.7	429	125		mouse	chr1	171360203	171365869	630
E8E1	4	243.7	6	491		T. nigroviridis	chr4	559229	559714	453
E8E1	4	243.7	3	497		human	chr1	157936858	157941343	646	1
E16G9	4	267.7	151	249		Zebrafish	chr21	7251845	7252234	111
E23E9	4	295.9	1	351		mouse	chr3	89072302	89079273	417	1
E23E9	4	295.9	1	352		rat	chr2	180656523	180663570	424	1
E23E9	4	295.9	1	352		dog	chr7	44405547	44409714	422
E23E9	4	295.9	241	53		human	chr1	152792514	152801134	447	1
E6E5	4	301.8	258	148		T. nigroviridis	chr8	8006097	8007269	314
E6E5	4	301.8	24	286		human	chr12	3191352	3191090	383
E6E5	4	301.8	29	286		human	chr1	199172905	199172648	383
E6E5	4	301.8	22	292		mouse	chr9	114919687	114919417	379
E6E5	4	301.8	29	291		dog	chr26	25781553	25781815	386
E6E5	4	301.8	188	187		rat	chr12	29006947	29007075	372
E6E5	4	301.8	38	259		Zebrafish	chr11	1599089	1599393	278
E6E5	4	301.8	38	257		chicken	chr10	4927541	4929953	297
E8A10	4	301.8	88	813		dog	chr20	25738506	25737781	879
E8A10	4	301.8	88	813		human	chr19	46703905	46704629	844
E8A10	4	301.8	88	813		human	chr16	51246714	51247439	842
E8A10	4	301.8	685	192		T. nigroviridis	chr13	6851628	6854339	670
E8A10	4	301.8	220	753		Zebrafish	chr22	14563519	14565834	571
E8A10	4	301.8	88	754		rat	chr2	182254157	182264336	765	1
E8A10	4	301.8	88	813		mouse	chr14	105634034	105634759	879
E8A10	4	301.8	685	356		chicken	chr10	4958422	4961655	273
E26G10	4	306.6	164	253		human	chr1	148898603	148898514	73	1
E9A3	4	330.5	163	642		T. nigroviridis	chr5	10530827	10531461	394
E9A3	4	330.5	436	162		dog	chr17	62162718	62167143	539	1
E9A3	4	330.5	436	312		human	chr1	147014643	147017188	500	1
E9A3	4	330.5	163	710		mouse	chr3	95928692	95939145	556	1
E9A3	4	330.5	442	167		chicken	chr28	1730623	1735050	266	1
E9A3	4	330.5	163	751		rat	chr2	190682418	190685932	557	1
E9A3	4	330.5	109	639		Zebrafish	chr19	23396692	23408595	563
E7C5	4	336.6	302	101		dog	chr17	61466928	61467223	198	1
E7C5	4	336.6	33	340		human	chr1	142929676	142930082	274	1
E7C5	4	336.6	32	340		mouse	chr3	96563717	96564124	216	1
E7C5	4	336.6	33	340		rat	chr2	191321559	191321960	294	1
E11G6	4	362.3	167	646		T. nigroviridis	chr5	10530827	10531461	396
E11G6	4	362.3	989	166		dog	chr17	62152627	62167143	700	1
E11G6	4	362.3	989	316		human	chr1	147005954	147017188	648	1
E11G6	4	362.3	167	886		mouse	chr3	95928692	95940042	625	1
E11G6	4	362.3	446	171		chicken	chr28	1730623	1735050	267	1
E11G6	4	362.3	167	757		rat	chr2	190682418	190685935	545	1
E11G6	4	362.3	113	643		Zebrafish	chr19	23396692	23408595	565
bl005ba01	4	392.9	6	68		dog	chr8	31740311	31740249	58
bl005ba01	4	392.9	15	71		human	chr1	232710249	232710193	66
bl005ba01	4	392.9	6	71		chicken	chr5	54870735	54870670	63
E5G10	4	398.6	96	95		T. nigroviridis	chr9	1099867	1100204	142
E5G10	4	398.6	67	219		human	chr13	27417397	27417549	163
E5G10	4	398.6	99	98		Zebrafish	chr6	27398875	27399120	121
E5G10	4	398.6	99	98		dog	chr24	46704609	46706174	174
E5G10	4	398.6	67	216		rat	chr14	83622987	83623136	174
E23C6	4	405.7	1	351		rat	chr7	10584167	10584890	461
E23C6	4	405.7	190	42		Zebrafish	chr22	17700130	17701837	437
E23C6	4	405.7	259	189		chicken	chr10	11787389	11788303	205
E23C6	4	405.7	190	42		mouse	chr10	80551069	80551640	463
E23C6	4	405.7	1	351		dog	chr20	60026138	60026709	448	1
E23C6	4	405.7	190	42		human	chr19	1937648	1938165	448	1
E23C6	4	405.7	190	42		T. nigroviridis	chr15	4628983	4629311	443
E8E5	4	408.1	522	353		dog	chr20	55921383	55922343	266	1
E8E5	4	408.1	568	353		human	chr19	8492444	8493517	330	1
E8E5	4	408.1	312	600		T. nigroviridis	chr1	15324601	15325370	124
E8E5	4	408.1	321	600		Zebrafish	chr8	11567933	11569890	217
E8E5	4	408.1	288	600		rat	chr7	16122380	16124879	330
E8E5	4	408.1	243	600		chicken	chr28	1725404	1726711	153
E8E5	4	408.1	288	600		mouse	chr17	32096264	32099252	323
E5E7	4	416.3	2472	305		rat	chr7	10017529	10021176	3378
E5E7	4	416.3	2337	983		chicken	chr28	1989582	1992971	950	1
E5E7	4	416.3	90	2666		Zebrafish	chr13	18847420	18854520	2883
E5E7	4	416.3	90	2663		mouse	chr10	81090180	81094601	3337
E5E7	4	416.3	90	2664		dog	chr20	58402356	58409838	3324	1
E5E7	4	416.3	2472	305		human	chr19	3927743	3935133	3316	1
E15A1	4	469.4	800	997		human	chr19	18996731	18996534	150
E15A1	4	469.4	800	997		mouse	chr8	69280264	69280461	143
E15A1	4	469.4	452	997		dog	chr32	26948157	26948703	274
E15A1	4	469.4	800	997		chicken	chr28	3030967	3031164	153	1
E15A1	4	469.4	800	997		rat	chr16	19662952	19662755	138
E14G4	4	478.8	409	334		chicken	chr5	35042426	35050227	342
E14G4	4	478.8	202	657		rat	chr4	401120	401565	533
E14G4	4	478.8	94	534		Zebrafish	chr20	30669026	30671066	489
E14G4	4	478.8	334	195		mouse	chr13	35428465	35428607	715
E14G4	4	478.8	536	324		dog	chr8	51139317	51152523	600
E14G4	4	478.8	205	657		human	chr8	146191292	146191734	557
E14G4	4	478.8	534	213		T. nigroviridis	chr14	5252272	5254556	669
E19C8	4	495.3	616	856		dog	chr20	60976499	60976259	228
E19C8	4	495.3	649	945		human	chr19	532375	533571	228
E19C8	4	495.3	649	852		rat	chr7	11509090	11508887	231
E19C8	4	495.3	451	865		chicken	chr28	1531618	1532826	325
E19C8	4	495.3	892	864		Zebrafish	chr22	19461508	19465086	205
E19C8	4	495.3	679	948		mouse	chr10	79607266	79608086	225
E18C3	4	502.4	572	149		dog	chr20	60552198	60553430	381
E18C3	4	502.4	49	537		human	chr19	1221933	1223043	284
E18C3	4	502.4	55	258		T. nigroviridis	chr15	4819593	4819894	116
E18C3	4	502.4	478	151		rat	chr7	11048012	11048780	273
E18C3	4	502.4	587	309		mouse	chr2	69737724	69737988	266
E10C1	4	503.6	478	151		rat	chr7	11048012	11048780	273
E10C1	4	503.6	587	309		mouse	chr2	69737724	69737988	266
E10C1	4	503.6	572	149		dog	chr20	60552198	60553430	381
E10C1	4	503.6	49	537		human	chr19	1221933	1223043	284
E10C1	4	503.6	55	258		T. nigroviridis	chr15	4819593	4819894	116
E10C11	4	519.2	95	444		chicken	chr9	13326876	13334856	313
E10C11	4	519.2	97	321		Zebrafish	chr2	32079225	32079449	199
E10C11	4	519.2	100	660		mouse	chr11	69578483	69580198	480
E10C11	4	519.2	100	660		rat	chr10	56824955	56826502	447
E10C11	4	519.2	573	324		T. nigroviridis	chr7	6644124	6645644	496
E10C11	4	519.2	573	318		dog	chr5	35195797	35197002	564
E10C11	4	519.2	573	318		human	chr17	7104579	7105868	545	1
cntg66	4	531.8	129	1277		chicken	chr9	15485670	15490887	852
cntg66	4	531.8	93	1277		Zebrafish	chr7	11729217	11733948	1460
cntg66	4	531.8	93	1277		rat	chr6	79626475	79627658	1536
cntg66	4	531.8	1133	261		rat	chr10	56498534	56501708	1535
cntg66	4	531.8	86	1277		mouse	chr1	61106779	61107970	1588
cntg66	4	531.8	1257	1253		human	chrY	5249167	5249170	1516
cntg66	4	531.8	1257	1253		human	chrX	91174406	91174409	1530
cntg66	4	531.8	121	1277		dog	chr5	35467324	35471330	1499
cntg66	4	531.8	129	1277		human	chr17	7418588	7422528	1518	1
cntg66	4	531.8	93	1280		T. nigroviridis	chr15	3210149	3212749	1115
E14E10	5	39.7	128	96		chicken	chr24	1426705	1426755	75
E11G11	5	86.2	834	829		dog	chr9	34067513	34067516	267
E11G11	5	86.2	604	874		human	chr17	26728242	26728513	296	1
E11G11	5	86.2	718	857		chicken	chr19	8537882	8537742	253
E11G11	5	86.2	788	853		Zebrafish	chr15	15479833	15479768	103
E11G11	5	86.2	613	835		mouse	chr11	79193611	79193831	307
E11G11	5	86.2	718	869		rat	chr10	65782124	65782277	240
E9C9	5	112.3	62	58		dog	chr9	25460596	25460711	116
E9C9	5	112.3	62	60		human	chr17	53638528	53638642	125
E9C9	5	112.3	62	58		chicken	chr19	48419	48876	129
E9C9	5	112.3	2	121		mouse	chr11	87464446	87464663	118
E9C9	5	112.3	2	121		rat	chr10	76173146	76173359	121
E22E3	5	116.9	29	610		mouse	chr5	127313317	127325755	671
E22E3	5	116.9	120	607		chicken	chr15	10973599	10974784	349
E22E3	5	116.9	29	610		rat	chr12	27812785	27825322	593
E22E3	5	116.9	24	607		dog	chr6	3202404	3218064	626
E22E3	5	116.9	543	119		human	chr22	28276542	28289736	556
E22E3	5	116.9	2	607		T. nigroviridis	chr10	10557013	10559976	575
E9A6	5	119.5	3	236		human	chr7	75259695	75260001	240
E9A6	5	119.5	3	131		dog	chr6	10045409	10045537	137
E9A6	5	119.5	3	236		mouse	chr5	133179282	133179600	266
E9A6	5	119.5	127	126		chicken	chr19	4039912	4040332	260
E9A6	5	119.5	3	128		Zebrafish	chr15	3012946	3012820	133
E9A6	5	119.5	127	126		rat	chr12	22066842	22066923	257
E5G5	5	123.1	81	413		chicken	chr19	9307818	9309585	462
E5G5	5	123.1	242	143		mouse	chr11	71824633	71826695	481
E5G5	5	123.1	242	143		rat	chr10	59118223	59120188	489
E5G5	5	123.1	246	143		T. nigroviridis	chr7	9866504	9866966	413
E5G5	5	123.1	81	413		dog	chr5	33662308	33668124	439
E5G5	5	123.1	242	144		human	chr17	6488703	6494400	488
E10C3	5	181.8	566	183		dog	chr9	9201078	9201406	590
E10C3	5	181.8	638	175		human	chr3	187122616	187127138	561
E10C3	5	181.8	449	745		T. nigroviridis	chr10	8363730	8364137	312
E10C3	5	181.8	92	745		Zebrafish	chr9	4303773	4311657	536
E10C3	5	181.8	638	637		chicken	chr9	9198896	9200234	386
E10C3	5	181.8	446	175		mouse	chr3	54903676	54903884	634
E10C3	5	181.8	92	745		rat	chr11	81094887	81098181	584
E20A8	5	198.4	191	385		Zebrafish	chr9	4933835	4934138	231
E20A8	5	198.4	386	385		chicken	chr9	8457747	8458161	197
E20A8	5	198.4	164	454		rat	chr5	15325550	15325843	343
E20A8	5	198.4	386	313		human	chr21	45051383	45058319	338
E20A8	5	198.4	164	454		mouse	chr2	80523627	80523334	357
E20A8	5	198.4	386	313		T. nigroviridis	chr2	12458801	12459699	341
E20A8	5	198.4	164	454		dog	chr12	36219270	36219563	360
E20A8	5	198.4	164	454		mouse	chr1	15000080	14999787	354
E7A11	5	203	191	385		Zebrafish	chr9	4933835	4934138	231
E7A11	5	203	386	385		chicken	chr9	8457747	8458161	197
E7A11	5	203	164	454		rat	chr5	15325550	15325843	343
E7A11	5	203	164	454		mouse	chr2	80523627	80523334	357
E7A11	5	203	164	454		mouse	chr1	15000080	14999787	354
E7A11	5	203	386	313		human	chr21	45051383	45058319	338
E7A11	5	203	386	313		T. nigroviridis	chr2	12458801	12459699	341
E7A11	5	203	164	454		dog	chr12	36219270	36219563	360
E12G7	5	207.6	430	363		T. nigroviridis	chr3	2258745	2258872	156
E12G7	5	207.6	277	408		chicken	chr7	4488401	4488532	82	1
E22G12	5	212.3	37	864		rat	chr9	87277802	87283492	758
E22G12	5	212.3	458	222		chicken	chr7	5705984	5712299	369	1
E22G12	5	212.3	238	867		dog	chr25	48199897	48203773	643
E22G12	5	212.3	676	213		Zebrafish	chr11	18246899	18253592	426
E22G12	5	212.3	70	864		mouse	chr1	88122554	88128163	753
E22G12	5	212.3	37	867		human	chr2	234451597	234463097	750
E22G12	5	212.3	109	870		T. nigroviridis	chr2	14823893	14825715	470
E14E8	5	213.5	2	517		chicken	chr7	6623677	6624192	537	1
E14E8	5	213.5	2	538		rat	chr20	12337376	12337924	405
E14E8	5	213.5	251	229		mouse	chr10	76581137	76581159	334
E14E8	5	213.5	122	532		human	chr21	46247945	46248355	332
E14E8	5	213.5	2	526		T. nigroviridis	chr15	2362974	2363492	112
Hoxd11	5	227	649	888		chicken	chr7	17102276	17102037	297	1
Hoxd11	5	227	661	168		rat	chr4	80822555	80824569	412
Hoxd11	5	227	67	1912		dog	chr36	23048779	23051734	700	1
Hoxd11	5	227	67	1912		mouse	chr2	74576568	74579524	575	1
Hoxd11	5	227	670	168		Zebrafish	chr17	13989259	13990530	383
Hoxd11	5	227	67	1912		human	chr2	176797600	176800547	582	1
Hoxd11	5	227	664	474		T. nigroviridis	chr2	11105194	11105960	376
Hoxd8	5	227	101	100		chicken	chr7	17087964	17088760	448	1
Hoxd8	5	227	1	308		dog	chr36	23072686	23073407	481	1
Hoxd8	5	227	1	306		rat	chr3	57217428	57218118	482	1
Hoxd8	5	227	103	96		Zebrafish	chr23	10804921	10806190	278
Hoxd8	5	227	1	306		mouse	chr2	74600185	74600885	484	1
Hoxd8	5	227	1	306		T. nigroviridis	chr9	4228349	4229937	378
Hoxd8	5	227	1	306		human	chr2	176821079	176821757	459	1
E23G2	5	231.6	3	341		human	chr2	175113245	175118067	253	1
E23G2	5	231.6	39	176		T. nigroviridis	chr2	11249356	11249219	82
E23G2	5	231.6	3	374		dog	chr36	21596369	21602566	272	1
E23G2	5	231.6	39	140		rat	chr3	55733281	55733382	92	1
E23G2	5	231.6	99	74		chicken	chr2	33024526	33024551	111
E23G2	5	231.6	39	140		mouse	chr2	73225147	73225248	96	1
E26A8	5	245.6	326	124		T. nigroviridis	chr3	4014547	4014883	364
E26A8	5	245.6	323	124		human	chr2	151152053	151153649	444	1
E26A8	5	245.6	323	124		dog	chr19	54944190	54945978	455
E26A8	5	245.6	155	94		Zebrafish	chr8	22557260	22558147	241
E26A8	5	245.6	125	324		chicken	chr7	35672061	35671862	269
E26A8	5	245.6	323	124		rat	chr3	31998931	32000676	445	1
E26A8	5	245.6	323	124		mouse	chr2	51092329	51094074	439	1
E26C11	5	281.3	4	141		Zebrafish	chr9	24195883	24195746	100
E26C11	5	281.3	4	141		Zebrafish	chr9	24185147	24185010	99
E26C11	5	281.3	34	126		rat	chr9	74215028	74215120	86
E26C11	5	281.3	1	126		chicken	chr7	23170640	23170765	131
E26C11	5	281.3	31	126		dog	chr37	28380348	28380443	101
E26C11	5	281.3	34	126		mouse	chr1	75195656	75195748	96
E26C11	5	281.3	34	126		human	chr2	219504893	219504985	102
E26C11	5	281.3	49	120		T. nigroviridis	chr2	17054933	17054862	69
E24C3	5	294.9	53	133		human	chr9	101250707	101250787	73
E24C3	5	294.9	53	133		dog	chr11	59503406	59503486	72
E12G2	6	0	1	36		chicken	chr10	20894518	20894553	60	1
E12G2	6	0	1	39		rat	chr1	136631884	136631846	65
E24G11	6	10.3	670	171		human	chr15	63230306	63235083	939	1
E24G11	6	10.3	4	765		T. nigroviridis	chr13	12245697	12246777	769
E24G11	6	10.3	4	765		mouse	chr9	65560587	65569678	940
E24G11	6	10.3	4	762		rat	chr8	69582308	69591072	915
E24G11	6	10.3	910	171		dog	chr30	32458042	32467900	977	1
E24G11	6	10.3	4	471		chicken	chr10	18426196	18427369	581	1
E7C1	6	34.3	777	101		dog	chr30	14633908	14641465	1181	1
E7C1	6	34.3	2	103		rat	chr3	109463723	109463622	101
E7C1	6	34.3	777	101		mouse	chr2	122344632	122352605	1162
E7C1	6	34.3	777	292		Zebrafish	chr17	23940827	23945479	876
E7C1	6	34.3	102	776		chicken	chr10	11499644	11502967	623	1
E7C1	6	34.3	2	889		T. nigroviridis	chr5	9513127	9514569	964
E7C1	6	34.3	777	101		human	chr15	43441711	43448816	1137	1
E9A11	6	45.2	54	509		Zebrafish	chr7	14986993	14989035	445
E9A11	6	45.2	105	356		mouse	chr7	51392401	51392652	263
E9A11	6	45.2	84	356		chicken	chr10	6574994	6575266	335	1
E9A11	6	45.2	105	356		rat	chr1	118921314	118921565	279
E9A11	6	45.2	105	356		dog	chr3	41040853	41041104	266
E9A11	6	45.2	99	356		human	chr2	71263248	71262991	292
E19E5	6	51.5	1249	236		T. nigroviridis	chr5	9770365	9771729	740
E19E5	6	51.5	3	2248		human	chr15	50138238	50145377	2151	1
E19E5	6	51.5	2218	254		mouse	chr9	75721240	75724208	1802
E19E5	6	51.5	2218	44		rat	chr8	80232215	80238011	1859
E19E5	6	51.5	3	2248		dog	chr30	20641143	20649843	2146	1
E19E5	6	51.5	1403	1350		chicken	chr10	9485410	9485479	1547	1
E24C12	6	57.6	1	183		mouse	chr9	60955945	60956127	137	1
E24C12	6	57.6	1	183		rat	chr8	64694348	64694530	138	1
E24C12	6	57.6	1	183		dog	chr30	37472311	37472129	139	1
E24C12	6	57.6	1	201		chicken	chr10	7023626	7023429	222	1
E24C12	6	57.6	1	168		human	chr15	68911642	68911475	120
G1-I8	6	97.5	1060	1113		rat	chr2	52389973	52390026	72
G1-I8	6	97.5	1060	1113		mouse	chr15	3105615	3105668	74
G1-I8	6	97.5	26	115		dog	chr4	70130340	70130429	100
E24G3	6	98.8	7	150		human	chr15	63967092	63967235	199	1
E24G3	6	98.8	7	147		T. nigroviridis	chr15	4070607	4070753	112
E24G3	6	98.8	7	150		mouse	chr9	64956034	64955891	201	1
E24G3	6	98.8	7	150		rat	chr8	68952665	68952522	199	1
E24G3	6	98.8	7	150		dog	chr30	33156242	33156385	187	1
E24G3	6	98.8	106	90		Zebrafish	chr18	15535059	15535073	154
E24G3	6	98.8	1	147		chicken	chr10	18850192	18850338	216
E7C4	6	98.8	7	150		human	chr15	63967092	63967235	199	1
E7C4	6	98.8	7	147		T. nigroviridis	chr15	4070607	4070753	112
E7C4	6	98.8	7	150		mouse	chr9	64956034	64955891	201	1
E7C4	6	98.8	7	150		rat	chr8	68952665	68952522	199	1
E7C4	6	98.8	7	150		dog	chr30	33156242	33156385	187	1
E7C4	6	98.8	106	90		Zebrafish	chr18	15535059	15535073	154
E7C4	6	98.8	1	147		chicken	chr10	18850192	18850338	216
E24G9	6	99.9	67	154		chicken	chrZ	18833731	18833818	122
E24G9	6	99.9	2	173		mouse	chr9	61615752	61617265	214	1
E24G9	6	99.9	2	173		rat	chr8	65525262	65526800	215	1
E24G9	6	99.9	2	166		Zebrafish	chr7	22869713	22869970	217
E24G9	6	99.9	68	67		dog	chr30	36821782	36823295	239	1
E24G9	6	99.9	68	67		human	chr15	68154000	68155489	236	1
E24G9	6	99.9	2	173		T. nigroviridis	chr13	7793211	7793558	219
E10G8	6	155.3	26	70		chicken	chr5	9133706	9133750	70
E10G8	6	155.3	17	70		dog	chr21	41677910	41677963	79
E10G8	6	155.3	17	70		dog	chr16	55155763	55155710	79
E10G8	6	155.3	17	70		dog	chr16	8368950	8368897	79
E10G8	6	155.3	17	70		human	chr11	16733174	16733227	82
E14E3	6	177.5	23	94		chicken	chr5	14795384	14795463	85
E17G4	6	186.7	110	316		dog	chr15	13377301	13377507	169
E17G4	6	186.7	104	316		human	chr1	28247032	28248628	200
E17G4	6	186.7	104	268		rat	chr6	93458166	93458330	136
E17G4	6	186.7	101	307		rat	chr5	152628579	152631930	137
E17G4	6	186.7	104	214		mouse	chr12	111581922	111582032	88
G2G14	6	229.4	537	144		rat	chr8	91648340	91648752	498
G2G14	6	229.4	187	507		mouse	chr4	68253508	68253188	413
G2G14	6	229.4	184	462		chicken	chr23	2813598	2815194	372
G2G14	6	229.4	271	144		Zebrafish	chr19	7487110	7487378	381
G2G14	6	229.4	88	506		T. nigroviridis	chr21	5681512	5682062	408
G2G14	6	229.4	88	558		dog	chr2	74701774	74705281	473
G2G14	6	229.4	271	270		human	chr1	25912315	25914274	377
E23E11	6	241	104	103		rat	chr5	143218897	143221016	242
E23E11	6	241	104	103		mouse	chr4	122288082	122290164	257
E23E11	6	241	6	167		chicken	chr3	74002177	74002016	194
E23E11	6	241	104	103		Zebrafish	chr16	20734400	20738215	287
E23E11	6	241	104	103		dog	chr15	6871404	6873301	264
E23E11	6	241	1	161		human	chr1	38991745	38994232	260
E25G7	6	251.7	35	118		dog	chr3	61074544	61074627	79
E25G7	6	251.7	29	190		T. nigroviridis	chr21	4271877	4272038	191
E25G7	6	251.7	29	190		T. nigroviridis	chr21	4268967	4269128	191
E25G7	6	251.7	35	118		human	chr15	77002481	77002398	78
E25G7	6	251.7	35	118		mouse	chr9	89903893	89903976	81
E25G7	6	251.7	35	127		rat	chr8	95008705	95008797	99
E25G7	6	251.7	29	190		Zebrafish	chr3	23341042	23340881	185
brachyury	6	258.6	784	383		human	chr6	166548760	166551285	626
brachyury	6	258.6	1196	383		T. nigroviridis	chr21	5764394	5765737	753
brachyury	6	258.6	1006	383		dog	chr1	57194500	57198735	737
brachyury	6	258.6	382	783		chicken	chr3	39067470	39068020	495
brachyury	6	258.6	997	384		Zebrafish	chr19	4982867	4984203	689	1
brachyury	6	258.6	286	846		mouse	chr17	7842626	7845027	599
brachyury	6	258.6	1006	383		rat	chr1	46943823	46947620	663
E9E11	6	258.6	195	368		human	chr6	52630241	52630414	118
E9E11	6	258.6	135	299		T. nigroviridis	chr20	2543648	2543484	128
E9E11	6	258.6	132	299		chicken	chr23	211148	210981	155	1
E12G12	6	270	775	951		rat	chr5	153709740	153710540	97
E12G12	6	270	832	951		mouse	chr4	133379042	133379971	90	1
E12G12	6	270	646	951		chicken	chr23	2023214	2023850	109	1
E12G12	6	270	898	951		dog	chr2	75209658	75209711	61
E8A7	6	292.2	228	464		human	chr8	102281410	102283158	228
E8A7	6	292.2	225	314		T. nigroviridis	chr21	1658124	1658035	99
E8A7	6	292.2	222	464		dog	chr13	5967314	5969646	247
E8A7	6	292.2	222	452		rat	chr9	29372878	29373110	234
E8A7	6	292.2	222	320		Zebrafish	chr19	15713075	15713173	138	1
E8A7	6	292.2	222	458		mouse	chr15	37060354	37062332	234
E16C8	6	293.3	1177	504		T. nigroviridis	chr3	3976422	3978134	306
E16C8	6	293.3	1654	504		human	chr1	35319091	35326035	1231
E16C8	6	293.3	331	1680		dog	chrX	92406809	92408178	1190
E16C8	6	293.3	331	1611		rat	chr5	146472096	146479020	1157
E16C8	6	293.3	331	1611		mouse	chr4	125393147	125400280	1191	1
E16C8	6	293.3	505	1680		chicken	chr23	3909838	3915743	623	1
E16C8	6	293.3	331	1281		Zebrafish	chr19	20203480	20207344	956	1
G1D6	6	308.6	190	183		T. nigroviridis	chr21	4920751	4920755	216
G1D6	6	308.6	190	183		dog	chr2	69690036	69690040	241
G1D6	6	308.6	28	219		human	chr1	32305400	32305588	241
G1D6	6	308.6	190	183		mouse	chr4	128018337	128018341	243	1
G1D6	6	308.6	190	183		chicken	chr3	62173901	62173905	224
G1D6	6	308.6	190	183		rat	chr11	66613503	66613507	229
E26G9	7	25.8	1	465		rat	chr3	18042870	18043366	451	1
E26G9	7	25.8	160	147		Zebrafish	chr22	18592558	18592559	100
E26G9	7	25.8	1	465		mouse	chr2	38328884	38329377	457	1
E26G9	7	25.8	364	270		chicken	chr17	1189050	1189150	405	1
E26G9	7	25.8	390	240		dog	chr9	51389868	51390035	438
E26G9	7	25.8	1	460		human	chr9	123874304	123874784	497	1
E13A3	7	41.4	907	369		rat	chr3	14140999	14141589	232	1
E13A3	7	41.4	407	512		mouse	chr2	35141615	35141515	146	1
E13A3	7	41.4	401	590		chicken	chr17	2047561	2047755	172	1
E13A3	7	41.4	908	73		human	chr9	121022042	121022923	268	1
E13A3	7	41.4	907	359		dog	chr11	75540212	75540792	312
E12C4	7	96.7	253	324		human	chr9	114862673	114862602	79	1
E22C3	7	102.8	4	148		Zebrafish	chr5	10512142	10512286	115
E22C3	7	102.8	145	132		rat	chr3	3361256	3361539	218	1
E22C3	7	102.8	145	132		mouse	chr2	25160791	25161081	234	1
E22C3	7	102.8	256	132		chicken	chr17	8973773	8974722	207	1
E22C3	7	102.8	145	132		dog	chr9	40936755	40936883	196
E22C3	7	102.8	4	249		human	chr9	137442369	137442898	217	1
E12C1	7	113.4	25	339		Zebrafish	chr6	26274409	26274714	157
E12C1	7	113.4	1080	135		rat	chr5	165709471	165710593	465
E12C1	7	113.4	1080	135		mouse	chr4	146503283	146504404	378
E12C1	7	113.4	13	996		chicken	chr21	3921448	3922626	222
E12C1	7	113.4	1079	135		dog	chr2	87204954	87206059	424
E12C1	7	113.4	25	345		T. nigroviridis	chr11	4570577	4570885	162
E12C1	7	113.4	13	1118		human	chr1	11016654	11017917	438
E19G7	7	186.3	83	289		dog	chr4	24554854	24556024	259	1
E19G7	7	186.3	89	295		human	chr20	41485450	41485244	215
E19G7	7	186.3	83	184		T. nigroviridis	chr17	5989913	5990014	103
E19G7	7	186.3	83	190		chicken	chr6	10795128	10795235	131	1
E19G7	7	186.3	269	227		rat	chr20	29577725	29578887	232
E19G7	7	186.3	269	231		mouse	chr10	61194579	61195715	241
E15G9	7	191.7	602	575		chicken	chr6	11176974	11177231	109	1
E15G9	7	191.7	602	679		rat	chr20	27693372	27693449	78
E15G9	7	191.7	183	679		mouse	chr10	60110119	60116519	132
E15G9	7	191.7	602	679		dog	chr4	25713755	25713678	85	1
E15G9	7	191.7	602	679		human	chr10	73185227	73185150	88	1
E21G12	7	207.7	94	681		Zebrafish	chr9	19651119	19657452	703
E21G12	7	207.7	345	333		mouse	chr8	4010630	4010634	773
E21G12	7	207.7	586	204		rat	chr5	156117979	156133885	765
E21G12	7	207.7	747	690		dog	chr28	10343981	10344038	889
E21G12	7	207.7	385	582		chicken	chr21	6066231	6066034	296
E21G12	7	207.7	16	672		T. nigroviridis	chr9	8266292	8269058	761
E21G12	7	207.7	94	1000		human	chr8	144148699	144149585	896
E21G12	7	207.7	583	201		T. nigroviridis	chr11	10448515	10450756	765
E22A3	7	216.4	612	125		chicken	chr6	14103710	14107812	740	1
E22A3	7	216.4	66	821		Zebrafish	chr18	17436004	17442561	901
E22A3	7	216.4	820	176		rat	chr15	2516031	2526607	948
E22A3	7	216.4	69	911		mouse	chr14	18120501	18132843	1046
E22A3	7	216.4	66	1092		dog	chr4	28657559	28668090	1008	1
E22A3	7	216.4	822	125		T. nigroviridis	chr17	6457535	6459148	951
E22A3	7	216.4	69	911		human	chr10	76642005	76660753	1052	1
E9E10	7	239.7	601	124		chicken	chr6	4597975	4603713	346
E9E10	7	239.7	11	784		rat	chr16	1485186	1495339	840
E9E10	7	239.7	11	784		mouse	chr14	22174483	22185886	817
E9E10	7	239.7	602	781		Zebrafish	chr1	20834600	20834867	147
E9E10	7	239.7	11	784		dog	chr4	32460168	32470409	863	1
E9E10	7	239.7	11	721		T. nigroviridis	chr17	6135778	6137926	570
E9E10	7	239.7	725	124		human	chr10	81905648	81915820	820	1
E18E11	7	260.3	359	652		rat	chr5	159883075	159884266	363
E18E11	7	260.3	549	386		Zebrafish	chr4	26951578	26954114	333
E18E11	7	260.3	356	652		mouse	chr4	139470720	139471882	380
E18E11	7	260.3	548	652		chicken	chr21	4252487	4252383	119
E18E11	7	260.3	227	652		dog	chr2	81919633	81921249	441
E18E11	7	260.3	549	386		T. nigroviridis	chr11	5786807	5787301	318
E18E11	7	260.3	549	386		human	chr1	17046824	17048302	390
v2p3a5	7	261.5	161	370		human	chr3	42607391	42610978	200
v2p3a5	7	261.5	311	364		T. nigroviridis	chr15	6693127	6693074	70
v2p3a5	7	261.5	164	391		mouse	chr9	121715052	121717295	205
v2p3a5	7	261.5	311	364		rat	chr3	169021672	169021725	74
v2p3a5	7	261.5	233	361		chicken	chr11	11171060	11171380	157
E7G9	7	273.8	265	501		rat	chrX	91257628	91257864	237
E7G9	7	273.8	265	495		mouse	chr3	86383737	86383967	269
E7G9	7	273.8	265	501		dog	chr21	3428816	3428580	258
E7G9	7	273.8	316	453		Zebrafish	chr2	445525	445388	146
E7G9	7	273.8	316	453		chicken	chr2	1625960	1625823	175
E7G9	7	273.8	265	501		human	chr4	110952648	110952884	259
E6A11	7	278.8	94	378		dog	chr4	13656956	13666001	328
E6A11	7	278.8	73	378		human	chr2	19947650	19947955	303
E6A11	7	278.8	298	255		T. nigroviridis	chr18	2610422	2610558	145
E6A11	7	278.8	94	378		chicken	chr6	4673007	4677664	342
E6A11	7	278.8	184	294		Zebrafish	chr24	7236011	7236121	103
E6A11	7	278.8	94	378		rat	chr20	18007958	18012836	331
E6A11	7	278.8	297	294		mouse	chr10	71108840	71113930	316
E8A2	8	13.9	238	870		mouse	chr5	112741529	112747076	774
E8A2	8	13.9	727	380		dog	chr26	19533969	19539638	732
E8A2	8	13.9	814	495		Zebrafish	chr21	13266046	13271173	309
E8A2	8	13.9	382	726		chicken	chr19	8251718	8252331	247
E8A2	8	13.9	727	381		rat	chr12	42410230	42415730	720	1
E8A2	8	13.9	232	750		T. nigroviridis	chr16	3850375	3851782	471
E8A2	8	13.9	727	381		human	chr12	119362685	119369947	789	1
E7G10	8	15.1	197	196		Zebrafish	chr8	325040	328761	372
E7G10	8	15.1	529	262		mouse	chr19	28060500	28060737	385
E7G10	8	15.1	197	196		chicken	chr15	9205957	9210203	342
E7G10	8	15.1	74	566		rat	chr12	42444214	42446231	405	1
E7G10	8	15.1	89	566		dog	chr20	32680319	32680779	383
E7G10	8	15.1	74	566		human	chr12	119396954	119398944	411	1
E7G10	8	15.1	65	334		T. nigroviridis	chr12	5971252	5971588	374
E29C4	8	19.7	230	80		human	chr12	109274858	109277916	517	1
E29C4	8	19.7	230	229		T. nigroviridis	chr12	11607644	11607724	400
E29C4	8	19.7	3	305		Zebrafish	chr8	22103133	22108676	347
E29C4	8	19.7	3	419		mouse	chr5	119954166	119957924	549
E29C4	8	19.7	230	80		dog	chr26	11401982	11404828	519
E29C4	8	19.7	3	419		chicken	chr15	5246681	5248337	398
E29C4	8	19.7	225	80		rat	chr12	35191829	35194367	528	1
E14G3	8	20.8	647	1270		rat	chr5	2316770	2318441	785
E14G3	8	20.8	1064	814		dog	chr29	24887206	24888585	715
E14G3	8	20.8	1067	646		Zebrafish	chr2	16442556	16446033	796
E14G3	8	20.8	1058	953		chicken	chr2	117225922	117227400	487
E14G3	8	20.8	635	1270		mouse	chr11	46367730	46368365	794
E14G3	8	20.8	1133	813		mouse	chr1	16266942	16268246	802
E14G3	8	20.8	1058	814		human	chr8	74366045	74367027	754
E14G3	8	20.8	548	1272		T. nigroviridis	chr6	1992122	1994234	821
E14G3	8	20.8	635	1270		human	chr5	149454169	149454804	759
E14G3	8	20.8	635	1270		human	chr1	96857086	96856451	757
E12A10	8	36.4	43	1078		human	chr8	62653513	62654536	861
E12A10	8	36.4	964	219		T. nigroviridis	chr3	966430	968533	227
E12A10	8	36.4	973	210		T. nigroviridis	chr2	12996194	12998848	229
E12A10	8	36.4	856	186		human	chr12	51168599	51172700	869
E12A10	8	36.4	1378	186		rat	chr7	140577665	140583386	817
E12A10	8	36.4	58	1078		Zebrafish	chr6	21447322	21450214	580
E12A10	8	36.4	13	1077		dog	chr27	5579025	5582740	886
E12A10	8	36.4	964	1077		chicken	chr2	19101660	19101547	146
E12A10	8	36.4	853	186		mouse	chr15	102171601	102173835	853
E12A10	8	36.4	853	186		mouse	chr15	102157422	102159810	859
E20C8	8	64.1	82	600		T. nigroviridis	chr4	1361753	1362541	556
E20C8	8	64.1	22	600		human	chr2	113133416	113136824	687
E20C8	8	64.1	43	600		dog	chr17	39746738	39749440	668
E20C8	8	64.1	175	446		chicken	chr4	34697988	34698947	279
E20C8	8	64.1	22	600		rat	chr3	116730566	116732859	660
E20C8	8	64.1	22	600		mouse	chr2	128957408	128959859	675
E20C8	8	64.1	82	603		Zebrafish	chr17	6872194	6873185	520
E19A11	8	65.3	114	631		human	chr21	19151983	19152512	519
E19A11	8	65.3	546	306		dog	chr20	8069799	8070049	450
E19A11	8	65.3	165	593		T. nigroviridis	chr12	12415737	12416391	370
E19A11	8	65.3	461	381		chicken	chr6	11500456	11501750	214
E19A11	8	65.3	114	631		mouse	chr3	122639024	122639553	511
E19A11	8	65.3	114	599		rat	chr14	22612906	22613391	482	1
E19A11	8	65.3	461	287		Zebrafish	chr13	12534554	12536822	338
E17G2	8	66.5	3	101		Zebrafish	chr8	32641763	32641665	120
E17G2	8	66.5	3	104		chicken	chr6	2374508	2374609	75
E17G2	8	66.5	3	113		rat	chr14	87109716	87109826	141	1
E17G2	8	66.5	3	113		mouse	chr11	6250352	6250462	127
E17G2	8	66.5	3	113		human	chr7	44520728	44520838	140
E17G2	8	66.5	3	98		T. nigroviridis	chr17	5760476	5760571	73
E17G2	8	66.5	3	116		dog	chr16	3540407	3540520	135
E19A12	8	66.5	1127	325		chicken	chr6	29273114	29283666	302
E19A12	8	66.5	236	1617		mouse	chr6	86736401	86753192	1612
E19A12	8	66.5	236	1598		rat	chr4	120844525	120862127	1576
E19A12	8	66.5	1144	325		Zebrafish	chr13	7003572	7012609	1039
E19A12	8	66.5	1562	331		human	chr2	70351331	70374862	1774
E19A12	8	66.5	1121	329		T. nigroviridis	chr12	11500875	11503319	1087
E19A12	8	66.5	1690	331		dog	chr10	72153394	72171536	1927
E24C7	8	66.5	3	101		Zebrafish	chr8	32641763	32641665	120
E24C7	8	66.5	3	104		chicken	chr6	2374508	2374609	75
E24C7	8	66.5	3	113		rat	chr14	87109716	87109826	141	1
E24C7	8	66.5	3	113		mouse	chr11	6250352	6250462	127
E24C7	8	66.5	3	113		human	chr7	44520728	44520838	140
E24C7	8	66.5	3	98		T. nigroviridis	chr17	5760476	5760571	73
E24C7	8	66.5	3	116		dog	chr16	3540407	3540520	135
v2p3b1	8	66.5	183	98		Zebrafish	chr3	14559326	14560601	231
v2p3b1	8	66.5	27	281		Zebrafish	chr3	13932907	13934351	231
v2p3b1	8	66.5	192	152		chicken	chr20	377401	378796	221
v2p3b1	8	66.5	408	98		rat	chr14	86587433	86589147	461	1
v2p3b1	8	66.5	411	98		mouse	chr11	5791566	5793214	452
v2p3b1	8	66.5	408	98		human	chr7	43951861	43953800	460
v2p3b1	8	66.5	408	96		dog	chr16	3185463	3187066	449
v2p3b1	8	66.5	408	98		T. nigroviridis	chr12	5896037	5896881	465
E10A3	8	86.5	1	681		human	chr3	185381643	185384112	971
E10A3	8	86.5	1	675		T. nigroviridis	chr15	4207664	4209432	884
E10A3	8	86.5	199	678		chicken	chr9	15188200	15189343	522	1
E10A3	8	86.5	1	543		Zebrafish	chr7	8294295	8302131	712
E10A3	8	86.5	1	681		dog	chr34	20155428	20157937	961	1
E10A3	8	86.5	1	681		mouse	chr2	49268779	49269459	931
E10A3	8	86.5	1	681		mouse	chr16	20313971	20316144	933
E10A3	8	86.5	541	72		rat	chr11	82643643	82645582	957
E10G10	8	87.9	2	637		human	chr3	185531783	185536727	634
E10G10	8	87.9	434	73		T. nigroviridis	chr16	7103893	7104616	558
E10G10	8	87.9	11	286		chicken	chr9	15227948	15228396	167	1
E10G10	8	87.9	2	598		dog	chr34	20287673	20291659	317	1
E10G10	8	87.9	2	598		rat	chr2	105292899	105292303	563
E10G10	8	87.9	74	598		mouse	chr16	20461424	20465106	409
E10G10	8	87.9	377	613		Zebrafish	chr11	16966996	16967314	244
E10G10	8	87.9	2	598		rat	chr10	28752288	28752884	565
E18C10	8	96.3	108	560		chicken	chr9	19197210	19199481	260	1
E18C10	8	96.3	636	275		dog	chr34	38395148	38402913	464	1
E18C10	8	96.3	120	1385		Zebrafish	chr22	27505819	27508212	557
E18C10	8	96.3	513	278		mouse	chr11	69530057	69531704	494
E18C10	8	96.3	513	278		rat	chr10	56774694	56776314	509
E18C10	8	96.3	99	575		human	chr10	81262302	81262778	471
E18C10	8	96.3	99	575		human	chr10	80942400	80942876	475
E18C10	8	96.3	120	380		T. nigroviridis	chr10	9064056	9064443	254
pcna	8	106.3	625	373		rat	chr3	119916455	119917891	674
pcna	8	106.3	164	748		dog	chr24	19495420	19498349	689
pcna	8	106.3	164	621		chicken	chr22	330588	332122	360
pcna	8	106.3	625	373		mouse	chr2	132000387	132001850	677
pcna	8	106.3	164	748		mouse	chr19	8382460	8383044	671
pcna	8	106.3	552	373		Zebrafish	chr10	23765349	23766935	600
pcna	8	106.3	626	373		human	chr20	5046235	5048235	687
pcna	8	106.3	162	748		T. nigroviridis	chr12	3530951	3532562	573
E11A8	8	128	248	736		chicken	chr9	20088655	20091551	464	1
E11A8	8	128	656	193		dog	chr34	35590507	35613680	970	1
E11A8	8	128	656	193		Zebrafish	chr2	10826189	10840265	768
E11A8	8	128	61	736		mouse	chr2	156411226	156410551	951
E11A8	8	128	656	365		rat	chr2	166353240	166364627	743
E11A8	8	128	656	365		human	chr3	168884878	168897499	773
E11A8	8	128	656	193		T. nigroviridis	chr10	8649776	8652270	716
E7C9	8	148.6	130	711		mouse	chr9	38752030	38757177	165
E7C9	8	148.6	130	57		rat	chr8	42464965	42465038	125
E7C9	8	148.6	613	738		human	chr11	123521157	123521282	108
E27E7	8	231.2	557	271		dog	chr20	60552199	60553240	233
E27E7	8	231.2	167	523		human	chr19	1222141	1223040	266
E27E7	8	231.2	167	609		rat	chrX	26433823	26435692	146
E27E7	8	231.2	577	118		mouse	chr2	69737720	69738192	215
E7A1	8	255.4	190	186		dog	chr25	37726776	37727467	230
E7A1	8	255.4	193	345		rat	chr15	50589389	50589237	102
E7A1	8	255.4	253	195		mouse	chr14	30625781	30634888	122
E7A1	8	255.4	190	309		Zebrafish	chr13	7662881	7662762	75
E7A1	8	255.4	205	309		chicken	chr13	15809451	15809555	90
E7A1	8	255.4	109	520		human	chr8	22494072	22498577	275
E7A3	8	270.2	220	34		human	chr12	6945921	6947316	265
E7A3	8	270.2	142	141		Zebrafish	chr6	12162646	12163563	200
E7A3	8	270.2	4	141		mouse	chr6	125332198	125332435	151
E7A3	8	270.2	34	216		rat	chr4	161082967	161083562	189
E7A3	8	270.2	34	276		dog	chr27	41064209	41065227	234
E7A3	8	270.2	142	141		chicken	chr1	71439347	71439800	216
E27A3	9	5.1	31	573		mouse	chr7	92348064	92348606	565
E27A3	9	5.1	403	274		Zebrafish	chr6	21823041	21823604	153
E27A3	9	5.1	31	573		rat	chr5	142106654	142107196	575
E27A3	9	5.1	31	573		dog	chr27	13288960	13291399	633
E27A3	9	5.1	403	276		chicken	chr12	2612980	2614196	313
E27A3	9	5.1	31	573		human	chr17	24555108	24554567	598
E27A3	9	5.1	31	582		T. nigroviridis	chr13	9378252	9379501	367
E24A1	9	22.5	6	146		human	chr12	70380902	70381042	124
E24A1	9	22.5	33	137		dog	chr10	16327089	16327193	96
E24A1	9	22.5	33	137		rat	chr7	54627731	54627627	82
E24A1	9	22.5	33	146		mouse	chr10	115130069	115129956	79
E24A1	9	22.5	6	146		chicken	chr1	33317079	33317219	146
ntf3	9	30.9	63	317		human	chr12	5474134	5474388	349
ntf3	9	30.9	63	317		mouse	chr6	126728486	126728232	352
ntf3	9	30.9	63	317		rat	chr4	162681314	162681060	346
ntf3	9	30.9	63	317		dog	chr27	42372746	42372492	338	1
ntf3	9	30.9	183	254		Zebrafish	chr22	1636116	1636045	71
ntf3	9	30.9	63	317		chicken	chr1	184651067	184651321	345
Wnt5B	9	58.1	180	1178		T. nigroviridis	chr19	3425406	3430797	1146
Wnt5B	9	58.1	180	1189		human	chr12	1612086	1625690	1366
Wnt5B	9	58.1	720	426		mouse	chr6	119825285	119837764	1357
Wnt5B	9	58.1	180	716		Zebrafish	chr4	6942642	6948114	674	1
Wnt5B	9	58.1	720	426		rat	chr4	155993796	156005077	1326
Wnt5B	9	58.1	117	1178		dog	chr27	46656349	46669763	1380
Wnt5B	9	58.1	722	719		chicken	chr12	7965895	7967399	906
E8E2	9	59.3	1	396		T. nigroviridis	chr13	4394617	4395013	512
E8E2	9	59.3	1	403		human	chr12	1572685	1572283	589
E8E2	9	59.3	1	403		mouse	chr6	119872097	119872499	573
E8E2	9	59.3	9	395		Zebrafish	chr4	6912457	6912071	498	1
E8E2	9	59.3	1	403		rat	chr4	156070635	156071037	577
E8E2	9	59.3	1	403		dog	chr27	46618035	46617633	590	1
E8E2	9	59.3	1	397		chicken	chr1	57546000	57545604	618	1
E30G6	9	61.7	2	133		rat	chr4	157105011	157105142	106
E30G6	9	61.7	2	133		dog	chr27	47804372	47804503	102	1
E30G6	9	61.7	2	195		chicken	chr1	58282024	58282217	126	1
E6G10	9	78.4	120	227		human	chr7	135093627	135093520	153
E6G10	9	78.4	120	227		T. nigroviridis	chr19	1365643	1365750	106
E6G10	9	78.4	120	235		dog	chr16	5575834	5575719	149
E6G10	9	78.4	452	227		mouse	chr6	35414341	35425025	386
E6G10	9	78.4	452	227		rat	chr4	63173663	63184008	392
E6G10	9	78.4	120	227		chicken	chr1	54910381	54910488	146	1
E6E12	9	86.6	33	572		human	chr22	31213645	31219005	327
E6E12	9	86.6	252	209		dog	chr10	34171144	34174005	433
E6E12	9	86.6	324	209		rat	chr7	19960921	19963941	283
E6E12	9	86.6	357	209		Zebrafish	chr4	5502	10314	165	1
E6E12	9	86.6	36	422		mouse	chr10	85778407	85781874	246
E6E12	9	86.6	405	210		chicken	chr1	49944714	49945773	297	1
G2-K2	9	105.8	46	438		dog	chr35	28040290	28039898	530
G2-K2	9	105.8	46	438		dog	chr35	27044442	27044834	529
G2-K2	9	105.8	46	439		mouse	chr3	96250993	96251386	554
G2-K2	9	105.8	46	439		mouse	chr3	96245662	96245269	554
G2-K2	9	105.8	46	420		dog	chr27	34844633	34844259	533
G2-K2	9	105.8	46	445		rat	chr2	191014782	191015181	549
G2-K2	9	105.8	46	445		rat	chr2	191008160	191007761	549
G2-K2	9	105.8	46	420		rat	chr2	190986645	190986271	545
G2-K2	9	105.8	46	413		Zebrafish	chr18	13086455	13086088	440
G2-K2	9	105.8	43	424		chicken	chr1	44920387	44920006	561	1
G2-K2	9	105.8	43	420		chicken	chr1	44910228	44909851	562	1
G2-K2	9	105.8	43	424		chicken	chr1	44903971	44903590	561	1
G2-K2	9	105.8	40	424		chicken	chr1	44838484	44838100	566	1
G2-K2	9	105.8	43	420		chicken	chr1	44820077	44820454	564	1
G2-K2	9	105.8	46	411		T. nigroviridis	chr7	10991539	10991904	459
G2-K2	9	105.8	175	171		T. nigroviridis	chr18	5218054	5218059	456
G2-K2	9	105.8	46	438		human	chr1	224952253	224951861	544
E19C9	9	107.5	43	435		dog	chr35	28040290	28039898	531
E19C9	9	107.5	43	435		dog	chr35	27044442	27044834	531
E19C9	9	107.5	43	436		mouse	chr3	96250993	96251386	555
E19C9	9	107.5	43	436		mouse	chr3	96245662	96245269	555
E19C9	9	107.5	43	417		dog	chr27	34844633	34844259	535
E19C9	9	107.5	43	442		rat	chr2	191014782	191015181	549
E19C9	9	107.5	43	442		rat	chr2	191008160	191007761	549
E19C9	9	107.5	43	417		rat	chr2	190986645	190986271	546
E19C9	9	107.5	43	410		Zebrafish	chr18	13086455	13086088	442
E19C9	9	107.5	40	421		chicken	chr1	44920387	44920006	562	1
E19C9	9	107.5	40	417		chicken	chr1	44910228	44909851	563	1
E19C9	9	107.5	40	421		chicken	chr1	44903971	44903590	562	1
E19C9	9	107.5	33	421		chicken	chr1	44838488	44838100	564	1
E19C9	9	107.5	40	417		chicken	chr1	44820077	44820454	564
E19C9	9	107.5	43	408		T. nigroviridis	chr7	10991539	10991904	462
E19C9	9	107.5	172	168		T. nigroviridis	chr18	5218054	5218059	458
E19C9	9	107.5	38	435		human	chr1	224952258	224951861	546
E9A7	9	119.8	117	458		Zebrafish	chr4	29516518	29519448	366
E9A7	9	119.8	470	38		mouse	chr3	154293366	154294576	427
E9A7	9	119.8	117	458		dog	chr26	32912467	32919563	352
E9A7	9	119.8	84	473		rat	chr2	77453155	77453522	358
E9A7	9	119.8	117	303		chicken	chr15	338185	338371	211
E9A7	9	119.8	84	458		T. nigroviridis	chr8	6745796	6745422	309
E9A7	9	119.8	3	470		human	chr14	54765697	54766164	417
E9A7	9	119.8	3	470		human	chr13	29900137	29900604	418
E20G2	9	121	5	115		Zebrafish	chr9	5187037	5186927	86
E20G2	9	121	116	115		chicken	chr5	14234137	14234673	195
E20G2	9	121	444	112		rat	chr3	67707436	67713860	269
E20G2	9	121	257	112		mouse	chr2	84497803	84503019	234
E20G2	9	121	257	115		dog	chr18	48980385	48984692	182
E20G2	9	121	5	196		human	chr11	57334164	57335530	179
E8G1	9	121	3	104		chicken	chr5	14261852	14261751	109
E8G1	9	121	103	102		rat	chr3	67777546	67778015	199
E8G1	9	121	6	167		mouse	chr17	85676928	85677089	182
E8G1	9	121	105	104		Zebrafish	chr12	9418574	9422049	164
E8G1	9	121	103	102		dog	chr18	49042368	49042906	205
E8G1	9	121	3	167		human	chr11	57263207	57264209	216
E8G1	9	121	105	104		T. nigroviridis	chr1	6977874	6977952	152
E8G11	9	129.2	301	339		rat	chr6	50626705	50626743	66
E8G11	9	129.2	301	340		mouse	chr12	27394388	27394427	63
E8G11	9	129.2	377	339		human	chr7	105894699	105894737	149
E23G6	9	136.5	1	219		rat	chr6	49659640	49659422	253
E23G6	9	136.5	88	36		Zebrafish	chr25	906300	906352	192
E23G6	9	136.5	1	219		mouse	chr12	26696182	26695964	256
E23G6	9	136.5	1	219		chicken	chr1	8980662	8980444	260
E23G6	9	136.5	1	428		human	chr7	106709540	106709987	320
E23G6	9	136.5	374	219		dog	chr18	15983545	15983721	334
E23G6	9	136.5	1	192		T. nigroviridis	chr13	10102533	10102724	206
E20G5	9	151.9	1	330		chicken	chr32	820223	820549	376
E20G5	9	151.9	1	357		Zebrafish	chr22	24073488	24073841	371
E20G5	9	151.9	46	618		rat	chr20	7818217	7821598	588
E20G5	9	151.9	13	684		mouse	chr15	89253841	89255358	677
E20G5	9	151.9	1	618		human	chr6	37246894	37249773	643
E20G5	9	151.9	46	621		T. nigroviridis	chr19	5102853	5104384	625
E20G5	9	151.9	1	618		dog	chr12	9141257	9144203	615
E10E3	9	154.3	972	539		T. nigroviridis	chr19	1842919	1843355	234
E10E3	9	154.3	1137	719		dog	chr15	34802132	34805702	749
E10E3	9	154.3	1149	719		human	chr12	90000550	90004772	769
E10E3	9	154.3	375	1268		rat	chr7	35106256	35109868	701
E10E3	9	154.3	1179	923		Zebrafish	chr4	20020581	20020919	259
E10E3	9	154.3	375	1268		mouse	chr10	97348583	97352332	689
E10E3	9	154.3	1149	1130		chicken	chr1	40801692	40808675	932
E19E8	9	155.5	972	539		T. nigroviridis	chr19	1842919	1843355	234
E19E8	9	155.5	1137	719		dog	chr15	34802132	34805702	749
E19E8	9	155.5	1149	719		human	chr12	90000550	90004772	769
E19E8	9	155.5	375	1268		rat	chr7	35106256	35109868	701
E19E8	9	155.5	1179	923		Zebrafish	chr4	20020581	20020919	259
E19E8	9	155.5	375	1268		mouse	chr10	97348583	97352332	689
E19E8	9	155.5	1149	1130		chicken	chr1	40801692	40808675	932
E23G1	9	159	102	308		T. nigroviridis	chr19	735766	736802	212
E23G1	9	159	222	221		dog	chr15	25120613	25123943	250
E23G1	9	159	222	117		human	chr12	78488941	78492758	323
E23G1	9	159	3	308		rat	chr7	47134169	47138835	308
E23G1	9	159	129	308		mouse	chr10	108091554	108093332	237
E23G1	9	159	117	221		chicken	chr1	36340574	36340470	146
UV	9	170.1	927	351		mouse	chr6	29236546	29238555	1123	1
UV	9	170.1	39	932		Zebrafish	chr4	12567771	12569486	571
UV	9	170.1	927	351		rat	chr4	56513646	56515729	1147	1
UV	9	170.1	861	224		chicken	chr26	3100168	3103783	169
UV	9	170.1	690	351		human	chr7	128007890	128009444	1112	1
UV	9	170.1	15	1049		dog	chr14	10416970	10419860	1192	1
UV	9	170.1	469	926		T. nigroviridis	chr11	9274843	9280748	286
E13C12	9	176.4	53	52		human	chr7	127627033	127628283	96	1
E13C12	9	176.4	3	74		dog	chr14	10562658	10563941	96	1
E13C12	9	176.4	53	52		T. nigroviridis	chr13	3835907	3836318	99
E13C12	9	176.4	53	52		mouse	chr6	29053767	29054995	95	1
E13C12	9	176.4	53	52		rat	chr4	56329497	56330656	99	1
E6A12	9	176.4	2	622		human	chr7	127318729	127326061	687	1
E6A12	9	176.4	557	123		T. nigroviridis	chr19	2075597	2081512	655
E6A12	9	176.4	551	123		dog	chr14	10817251	10822853	693	1
E6A12	9	176.4	311	193		Zebrafish	chr8	30234693	30240462	150
E6A12	9	176.4	2	622		mouse	chr6	28735448	28740488	708	1
E6A12	9	176.4	2	622		rat	chr4	56006481	56011500	679	1
E18E3	9	191.5	208	1572		T. nigroviridis	chr9	10171328	10173124	1672
E18E3	9	191.5	229	1548		T. nigroviridis	chr9	10163948	10167038	1664
E18E3	9	191.5	229	1542		human	chr2	132069469	132074117	1624
E18E3	9	191.5	1282	327		human	chr2	130665930	130670076	1615
E18E3	9	191.5	229	1566		human	chr12	47949515	47953268	1622
E18E3	9	191.5	601	327		human	chr12	47866040	47866785	1629
E18E3	9	191.5	601	327		human	chr12	47808988	47809674	1630
E18E3	9	191.5	361	327		mouse	chr9	31918867	31918901	1636
E18E3	9	191.5	361	1566		chicken	chr7	22994209	22991740	1453
E18E3	9	191.5	229	1566		rat	chr7	137889992	137893775	1649
E18E3	9	191.5	601	327		rat	chr7	137807017	137807587	1652
E18E3	9	191.5	600	327		rat	chr7	137784435	137785004	1648
E18E3	9	191.5	217	1566		dog	chr37	28795309	28798177	1611
E18E3	9	191.5	229	1572		dog	chr27	8415643	8417571	1625
E18E3	9	191.5	601	327		dog	chr27	8340950	8343517	1613
E18E3	9	191.5	229	1572		Zebrafish	chr23	11214792	11216323	1637
E18E3	9	191.5	601	327		Zebrafish	chr23	11196984	11197483	1639
E18E3	9	191.5	601	327		Zebrafish	chr23	11191824	11192299	1624
E18E3	9	191.5	214	1566		mouse	chr15	99495649	99499570	1637
E18E3	9	191.5	1375	327		mouse	chr15	99411662	99413016	1639
E18E3	9	191.5	601	327		mouse	chr15	99394004	99394539	1629
E8C7	9	206.5	50	436		rat	chr7	61879097	61878711	298
E8C7	9	206.5	50	436		mouse	chr10	121826962	121826576	304
E8C7	9	206.5	50	457		chicken	chr1	30331165	30331572	347
E8C7	9	206.5	50	331		T. nigroviridis	chr13	6697509	6697781	214
E8C7	9	206.5	50	448		human	chr12	62488723	62489121	307
E8C7	9	206.5	50	448		dog	chr10	9718027	9718425	315
E23A10	10	0	6	348		mouse	chr8	92196257	92202810	346
E23A10	10	0	126	218		Zebrafish	chr7	21021498	21021406	114
E23A10	10	0	6	344		T. nigroviridis	chr5	1268993	1270290	203
E23A10	10	0	252	135		dog	chr2	61111281	61117024	349
E23A10	10	0	242	134		rat	chr19	15251727	15258029	343
E23A10	10	0	6	344		human	chr16	54089734	54096852	366
E23A10	10	0	259	122		chicken	chr11	3579759	3584815	234
E24C2	10	6.4	700	194		mouse	chr8	93369615	93383574	854
E24C2	10	6.4	147	812		mouse	chr3	20718219	20718881	856
E24C2	10	6.4	147	813		rat	chr19	11417636	11431466	836
E24C2	10	6.4	207	698		Zebrafish	chr18	19796161	19801861	606
E24C2	10	6.4	270	812		chicken	chr11	2053985	2057276	418
E24C2	10	6.4	700	270		T. nigroviridis	chr5	5226669	5228170	755
E24C2	10	6.4	147	812		dog	chr2	60373941	60387776	823
E24C2	10	6.4	700	194		human	chr16	55025858	55042571	839
E20C4	10	67.5	499	198		dog	chr7	28279378	28287428	527	1
E20C4	10	67.5	52	612		T. nigroviridis	chr15	2858277	2859089	510
E20C4	10	67.5	28	612		human	chr1	170182108	170188647	563
E20C4	10	67.5	499	348		chicken	chr8	4205640	4207012	209	1
E20C4	10	67.5	43	492		Zebrafish	chr20	5674440	5685718	359
E20C4	10	67.5	493	198		rat	chr13	76839448	76845754	504	1
E20C4	10	67.5	493	198		mouse	chr1	161250255	161255660	544
E24A6	10	75	1	195		chicken	chr8	4771184	4770990	155	1
E24A6	10	75	1	201		rat	chr13	78624364	78624164	171	1
E24A6	10	75	1	201		mouse	chr1	162931552	162931352	162
E24A6	10	75	1	201		dog	chr7	30300601	30300401	159	1
E24A6	10	75	4	201		T. nigroviridis	chr13	7955144	7954947	96
E24A6	10	75	4	201		T. nigroviridis	chr13	7950791	7950594	96
E24A6	10	75	1	201		human	chr1	167861900	167862100	152
E20C2	10	84.6	507	88		dog	chr17	59779821	59799503	870
E20C2	10	84.6	506	84		T. nigroviridis	chr15	3143347	3144293	656
E20C2	10	84.6	8	661		human	chr1	142585585	142604933	861
E20C2	10	84.6	504	88		Zebrafish	chr8	13127363	13135510	706
E20C2	10	84.6	199	506		chicken	chr8	4073093	4073858	361	1
E20C2	10	84.6	14	661		mouse	chr3	97901136	97921060	881
E20C2	10	84.6	14	675		rat	chr2	192706055	192726088	892
E20C3	10	97	589	588		chicken	chr8	7624218	7626437	338	1
E20C3	10	97	217	651		Zebrafish	chr20	17946834	17949548	487
E20C3	10	97	196	706		rat	chr13	67769494	67777163	610	1
E20C3	10	97	232	742		mouse	chr1	152733305	152740952	579
E20C3	10	97	759	325		dog	chr7	19588178	19596300	652	1
E20C3	10	97	682	324		human	chr1	180328292	180336323	610
E20C3	10	97	589	336		T. nigroviridis	chr1	15370315	15371241	492
E7A7	10	100.5	198	488		Zebrafish	chr2	6762289	6764948	845
E7A7	10	100.5	198	197		chicken	chr17	8943672	8943801	484
E7A7	10	100.5	3	512		mouse	chr1	153887287	153888174	564
E7A7	10	100.5	197	193		dog	chr7	18343992	18344584	567	1
E7A7	10	100.5	198	191		T. nigroviridis	chr15	6230877	6230960	537
E7A7	10	100.5	197	194		human	chr1	179085512	179086148	570
E22A41	10	109	477	304		dog	chr38	22893638	22903794	490
E22A41	10	109	312	479		Zebrafish	chr23	3396549	3396716	115
E22A41	10	109	312	623		chicken	chr17	9511193	9511581	209
E22A41	10	109	324	653		rat	chr13	85494594	85496497	362
E22A41	10	109	249	653		mouse	chr1	169759408	169769007	465
E22A41	10	109	306	626		T. nigroviridis	chr15	3409147	3409542	169
E22A41	10	109	477	248		human	chr1	159848951	159869705	565
E5G1	10	117.5	71	280		chicken	chr8	16907312	16908457	228
E5G1	10	117.5	74	474		dog	chr35	27271994	27272356	232
E5G1	10	117.5	65	474		mouse	chr16	22128663	22129023	256
E5G1	10	117.5	74	277		rat	chr11	45659791	45659994	230
E5G1	10	117.5	71	277		human	chrX	109396282	109396076	206
E5G1	10	117.5	71	277		T. nigroviridis	chr1	12015652	12015999	132
E26G8	10	118.7	371	502		chicken	chr8	16256247	16256378	186
E26G8	10	118.7	98	502		Zebrafish	chr6	2746655	2761107	418
E26G8	10	118.7	257	502		mouse	chr3	145157431	145163773	351
E26G8	10	118.7	257	502		rat	chr2	242767466	242779030	345
E26G8	10	118.7	321	502		dog	chr6	62867418	62869993	260
E26G8	10	118.7	371	193		T. nigroviridis	chr15	3547926	3549567	369
E26G8	10	118.7	371	370		human	chr1	87041309	87045757	265	1
E9E8	10	136.3	321	502		dog	chr6	62867418	62869993	260
E9E8	10	136.3	371	193		T. nigroviridis	chr15	3547926	3549567	369
E9E8	10	136.3	371	370		human	chr1	87041309	87045757	265	1
E9E8	10	136.3	371	502		chicken	chr8	16256247	16256378	186
E9E8	10	136.3	98	502		Zebrafish	chr6	2746655	2761107	418
E9E8	10	136.3	257	502		mouse	chr3	145157431	145163773	351
E9E8	10	136.3	257	502		rat	chr2	242767466	242779030	345
E21C6	10	156.9	1744	398		dog	chr6	77011578	77032576	1424
E21C6	10	156.9	119	1785		human	chr1	70399297	70428816	1643	1
E21C6	10	156.9	161	1381		T. nigroviridis	chr1	12429213	12434839	668
E21C6	10	156.9	652	1393		chicken	chr8	29194879	29198828	409
E21C6	10	156.9	1750	135		mouse	chr3	158628630	158648433	1536
E21C6	10	156.9	264	1381		Zebrafish	chr20	1879692	1890565	791
E21C6	10	156.9	1750	261		rat	chr2	256170102	256189495	1378
E7G1	10	174.7	85	867		mouse	chr9	55162631	55168079	1055
E7G1	10	174.7	85	867		rat	chr8	58529342	58534918	1073
E7G1	10	174.7	458	867		Zebrafish	chr25	3404114	3407421	609
E7G1	10	174.7	463	291		chicken	chr10	4438182	4440191	328
E7G1	10	174.7	85	822		T. nigroviridis	chr5	10758334	10759759	879
E7G1	10	174.7	85	867		human	chr15	76621574	76628341	1112
E7G1	10	174.7	716	127		dog	chr13	41517626	41521909	939
E20E4	10	200.2	430	425		dog	chr5	58915147	58918104	227
E20E4	10	200.2	172	528		T. nigroviridis	chr15	3518296	3519521	369
E20E4	10	200.2	223	525		human	chr1	53216613	53228397	379	1
E20E4	10	200.2	223	429		chicken	chr8	24789430	24790996	265
E20E4	10	200.2	430	336		rat	chr5	129159066	129170313	390
E20E4	10	200.2	430	114		mouse	chr4	106390486	106416900	580
E20E4	10	200.2	430	105		Zebrafish	chr2	1088626	1102322	413
GNAT2	11	10.3	319	1272		Zebrafish	chr9	8922191	8927914	970
GNAT2	11	10.3	1076	319		mouse	chr9	107696009	107699374	1336
GNAT2	11	10.3	1076	319		rat	chr8	112946553	112949444	1321
GNAT2	11	10.3	209	1266		human	chr3	50204158	50207392	1179
GNAT2	11	10.3	1076	319		dog	chr20	41984621	41987544	1314
GNAT2	11	10.3	1076	319		T. nigroviridis	chr11	4627013	4628999	1321
GNAT2	11	10.3	505	1266		chicken	chr1	12331383	12339232	435
E21C7	11	21.1	99	96		dog	chr38	5193104	5193434	124
E21C7	11	21.1	6	95		chicken	chr26	878943	878854	84
E21C7	11	21.1	12	95		mouse	chr1	131743007	131743090	86	1
E21C7	11	21.1	12	95		human	chr1	202471603	202471520	86
E9C11	11	41.8	64	885		Zebrafish	chr8	20086325	20092897	765
E9C11	11	41.8	745	127		rat	chr2	200045790	200065549	1127
E9C11	11	41.8	682	127		chicken	chr1	21840390	21852328	321
E9C11	11	41.8	1	892		mouse	chr1	105378006	105378897	1183	1
E9C11	11	41.8	64	885		T. nigroviridis	chr13	10691254	10694544	856
E9C11	11	41.8	21	885		dog	chr11	61524173	61525079	1134
E9C11	11	41.8	64	888		human	chr1	112901874	112924799	1053
E11C3	11	63	41	694		Zebrafish	chr8	16000593	16004952	825
E11C3	11	63	29	688		rat	chr6	91471488	91470829	856
E11C3	11	63	29	688		rat	chr4	4988526	4989198	864
E11C3	11	63	38	688		chicken	chr26	2693446	2696859	775
E11C3	11	63	38	688		rat	chr20	6569532	6571838	862
E11C3	11	63	29	688		mouse	chr1	65394345	65393686	880	1
E11C3	11	63	518	114		T. nigroviridis	chr9	3222701	3223881	844
E11C3	11	63	38	688		human	chr6	35544552	35546505	861
E11C3	11	63	38	693		dog	chr12	7524682	7526730	875
E11C3	11	63	29	693		dog	chr11	13641261	13641925	872
E20G11	11	71.5	61	192		dog	chr6	44249393	44249262	178
E20G11	11	71.5	61	300		human	chr1	109347553	109349187	282
E20G11	11	71.5	194	193		mouse	chr3	108938995	108940222	289
E20G11	11	71.5	49	276		rat	chr20	25974271	25974044	301
E20G11	11	71.5	61	192		Zebrafish	chr11	6486129	6485997	130
E9C2	11	72.6	387	218		Zebrafish	chr25	1295549	1297179	160
E9C2	11	72.6	137	566		chicken	chr2	102228405	102230190	299
E9C2	11	72.6	3	575		mouse	chr18	12514613	12519779	682
E9C2	11	72.6	1	632		rat	chr18	3692265	3697113	747
E9C2	11	72.6	468	132		dog	chr7	67308862	67313106	701
E9C2	11	72.6	3	662		human	chr18	19307455	19315220	757
E9G1	11	76.2	352	309		human	chr5	157290857	157290907	230
E9G1	11	76.2	331	192		T. nigroviridis	chr11	7809349	7809846	291
E9G1	11	76.2	67	405		dog	chr22	51637629	51637976	285
E9G1	11	76.2	331	405		chicken	chr2	138202365	138202291	119
E9G1	11	76.2	67	405		rat	chr15	74087873	74088220	289
E9G1	11	76.2	67	405		Zebrafish	chr13	3995569	4001705	209
E9G1	11	76.2	331	261		mouse	chr12	70919240	70919319	269
E19E12	11	94.3	177	368		chicken	chr32	559317	559126	180
E19E12	11	94.3	21	368		rat	chr2	159156002	159156349	317
E19E12	11	94.3	123	368		Zebrafish	chr11	15176808	15177056	260
E19E12	11	94.3	123	368		mouse	chr1	134394779	134395024	275
E19E12	11	94.3	123	368		dog	chr7	3312596	3312841	285
E19E12	11	94.3	171	149		T. nigroviridis	chr11	2166226	2166251	236
E19E12	11	94.3	123	368		human	chr1	199582008	199581763	281
E25E5	11	107.8	23	385		dog	chr8	6969867	6970229	300
E25E5	11	107.8	23	385		human	chr14	23642651	23643013	297
E25E5	11	107.8	23	145		chicken	chr20	11072217	11072095	107
E25E5	11	107.8	23	385		rat	chr15	33695787	33696149	300
E25E5	11	107.8	28	385		mouse	chr14	47522049	47522406	303
E10A2	11	122.8	3	123		chicken	chr27	1390404	1390284	126
E10A2	11	122.8	57	471		Zebrafish	chr12	1407358	1415059	221
E10A2	11	122.8	3	417		mouse	chr11	103993552	103999249	301
E10A2	11	122.8	3	417		rat	chr10	93515261	93519154	316
E10A2	11	122.8	3	417		dog	chr9	10090381	10094166	313
E10A2	11	122.8	265	471		T. nigroviridis	chr2	1672605	1672790	143
E10A2	11	122.8	3	417		human	chr17	41451830	41457319	296
E6E11	11	136	193	294		rat	chr12	9760254	9760355	117
E6E11	11	136	181	294		dog	chr20	40898421	40898534	130
E6E11	11	136	224	147		human	chr17	38203705	38204082	159
E11C5	11	139.7	95	643		Zebrafish	chr5	35988600	35997937	677
E11C5	11	139.7	482	356		chicken	chr2	1905937	1907022	562
E11C5	11	139.7	95	657		mouse	chr11	103640220	103654888	752
E11C5	11	139.7	482	243		mouse	chr11	58825222	58825869	749
E11C5	11	139.7	482	245		rat	chr10	45530670	45531298	728
E11C5	11	139.7	95	657		dog	chr9	9752043	9768499	736
E11C5	11	139.7	95	652		T. nigroviridis	chr2	1758852	1760752	713
E11C5	11	139.7	98	643		human	chr1	224591551	224592449	714
Col1A	11	145.7	835	832		chicken	chr7	541644	542623	218
Col1A	11	145.7	41	962		Zebrafish	chr3	8908376	8909867	1178
Col1A	11	145.7	41	1006		mouse	chr11	94621253	94622870	1137
Col1A	11	145.7	41	1006		rat	chr10	83650889	83652511	1175
Col1A	11	145.7	991	112		dog	chr9	18845368	18846949	1218
Col1A	11	145.7	912	112		T. nigroviridis	chr2	681136	682478	923
Col1A	11	145.7	991	151		human	chr17	45617751	45619238	802
Dlx3	11	149.6	576	575		Zebrafish	chr9	1194941	1196172	279
Dlx3	11	149.6	393	585		chicken	chr7	18568507	18568699	202
Dlx3	11	149.6	48	713		mouse	chr11	94791448	94794666	622
Dlx3	11	149.6	48	713		rat	chr10	83816727	83820128	636
Dlx3	11	149.6	648	177		dog	chr9	18680458	18683568	674
Dlx3	11	149.6	648	176		T. nigroviridis	chr2	4251588	4253013	628
Dlx3	11	149.6	753	176		human	chr17	45424044	45427230	700
E18A9	11	167.1	323	1441		dog	chr9	14629429	14633378	866
E18A9	11	167.1	323	1261		dog	chr9	13817265	13820920	859	1
E18A9	11	167.1	317	1261		T. nigroviridis	chr18	2501264	2502925	387
E18A9	11	167.1	1049	444		human	chr17	37020329	37022000	826	1
E18A9	11	167.1	326	1261		Zebrafish	chr22	12908420	12912023	459
E18A9	11	167.1	1049	440		mouse	chr11	99875451	99878104	818	1
E18A9	11	167.1	1058	433		rat	chr10	89072950	89075128	805	1
ETG1506	11	168.2	631	734		Zebrafish	chr11	6628519	6628415	67
ETG1506	11	168.2	717	708		mouse	chr11	99878134	99878144	95	1
ETG1506	11	168.2	707	706		rat	chr10	89184625	89192151	107	1
ETG1506	11	168.2	549	743		dog	chr9	14586436	14586606	111	1
ETG1506	11	168.2	628	743		human	chr17	16666198	16666082	101
Krt17	11	168.2	1032	503		Zebrafish	chr22	13204984	13210321	588
Krt17	11	168.2	773	826		chicken	chr22	940554	940607	64
Krt17	11	168.2	1107	523		mouse	chr11	99928767	99931703	1094	1
Krt17	11	168.2	1107	560		rat	chr10	89200862	89203711	1151	1
Krt17	11	168.2	345	1320		dog	chr9	13817226	13820930	1105	1
Krt17	11	168.2	1098	512		T. nigroviridis	chr18	940285	941472	561
Krt17	11	168.2	1098	569		human	chr17	36993233	36996088	1114	1
Krt24	11	168.2	20	94		Zebrafish	chr5	37418730	37418804	67
[truncated: 182 more rows]
