# Supplementary material for: Gene order data from a model amphibian (Ambystoma): new perspectives on vertebrate genome structure and evolution
Source: BMC Genomics. 2006 Aug 29;7:219. doi: 10.1186/1471-2164-7-219 (PMC1560138; doi:10.1186/1471-2164-7-219)
Supplement: Additional file 6 — FASTA identifiers, species, and GenBank GIs that are associated with Ambystoma markers. This table provides GenBank and species identifiers for all of the Ambystoma markers that were used in this study. [file 1471-2164-7-219-S6.xls]

## Sheet: Sheet1
Supplementary Table 3 - Fasta identifiers, species, and Genbank GIs that are associated with
	Ambystoma markers.
		species
Marker	FASTA Identifier	representeda	Source ESTs (GenBank GIs)b
betaTH	gi|33413869|gb|AY174872.1|	M	33413869, 34014909
bl005ba01	bl005ba01	M	50994926
brachyury	gi|14280013|gb|AF308870.1|	M	14280013
Calm3	calm	MT	45835890, 45838221, 45838259, 45838305, 45838549, 45838691, 45838861, 45838923, 45839571, 45840124, 45840167, 45840673, 45840928, 45841706, 45842488, 45842674, 45842740, 45843119, 45843268, 45843778, 45843846, 45844147, 45844255, 45844302, 45844374, 45844579, 45845305, 45845493; 15951195, 45803825, 45805638, 45805737, 45805770, 45807498, 45808064, 45810511, 45810551, 45810806, 45811584, 45811909,…
cntg116	ctg116	MT	45827872, 45828999, 45831959, 45836936, 45836943, 45836978, 45837577, 45837677, 45837706, 45837716, 45837718, 45837768, 45838003, 45838275, 45839074, 45839178, 45839250, 45839466, 45840398, 45841218, 45841232, 45841280, 45842178, 45843259, 45843784, 45844231, 45844266, 45844267, 45844378, 45844434, 45845025; 15950874, 15950877, 15950892, 15951143, 15951152, 45803959, 45804072, 45805885, 45806737,…
cntg26	ctg26	MT	45818504, 45820048, 45829249, 45829606, 45830348, 45832892, 45835114, 45835623, 45836092, 45838219; 15951104, 15951421, 45805897, 45807160, 45807166, 45809863, 45815183, 45815730, 45815883, 45820424, 45822187, 50994627, 50995026, 50997874, 50998016, 50998367, 50998822, 51000443, 51000595, 51000739, 51001042, 51003397, 51007851, 51008004, 51008124, 51010094, 51010282
cntg66	cntg66	MT	45817340, 45818405, 45818910, 45831824, 45837195, 45837321, 45837928, 45837981, 45838024, 45838034, 45838196, 45838419, 45838937, 45839041, 45839171, 45839412, 45839950, 45840248, 45843643, 45843792, 45843858, 45844178, 45845224, 45845466; 15951002, 15951457, 45805883, 45806527, 45809087, 45809532, 45809957, 45810193, 45810230, 45811702, 45811771, 45812611, 45812771, 45812933, 45814130, 45814694,…
Col1A	col1a1	MT	45832866, 45837399, 45837421, 45837767, 45837923, 45838909, 45839147, 45841311, 45844254; 15950978, 15951101, 15951166, 15951168, 15951268, 15951298, 15951329, 15951417, 45803638, 45803717, 45803765, 45803887, 45804252, 45804844, 45805608, 45806150, 45808598, 45809251, 45809339, 45809651, 45812028, 45812763, 45813497, 45814513, 45814950, 45815560, 45816460, 45817254, 51003531, 51004096, 51004549,…
CoxV1b	COXVIb	MT	45817461, 45818068, 45819246, 45819268, 45819454; 45803666, 45807042, 45809197, 45812919, 45813989, 45814354, 45817074
ctg1381	ctg_1381	MT	45832424, 45835762, 45844639; 50995280, 50999641, 51002754, 51003819
ctg1459	ctg_1459	MT	45835925, 45836357, 45845286; 50997190, 51004014, 51006712, 51007461, 51008592
ctg325	etctg_325	M	50996269, 51000228
Dlx3	gi|1399860|gb|U59480.1|AMU59480	MT	28200445; 1399860
E10A12	E10A12	MT	45817640, 45817646, 45817647, 45817678, 45817714, 45817738, 45817746, 45817759, 45817814, 45817895, 45817919, 45817960, 45818028, 45818055, 45818072, 45818075, 45818099, 45818260, 45818261, 45818303, 45818411, 45818434, 45818579, 45818877, 45818883, 45818906, 45818913, 45818943, 45818968, 45819019, 45819025, 45819047, 45819122, 45819156, 45819192, 45819240, 45819243, 45819267, 45819271, 45819272,…
E10A2	E10A2	MT	45832141; 51004837
E10A3	E10A3	MT	45818974, 45838265, 45841908; 50993713, 50996959, 50998112, 51007945, 51009476
E10A4	E10A4	MT	45828552, 45829105, 45843413; 45815897, 51000209, 51007153, 51009246
E10A8	E10A8	MT	45832278, 45842715; 15951084, 45810314
E10C1	E10C1	MT	45827944, 45832647; 15950985, 45803384, 45803405, 45803429, 45803652, 45803826, 45803978, 45803996, 45804045, 45804733, 45804891, 45805399, 45805404, 45805604, 45806652, 45807494, 45808099, 45808623, 45808929, 45809530, 45810499, 45811228, 45813999, 45814038, 45815434, 45815460, 45816249, 45820835, 50996875, 50999424, 51000176
E10C11	E10C11	MT	45831764, 45832441, 45832473, 45833182, 45835469, 45835651, 45836216, 45837497, 45838200, 45838333, 45839693, 45840585, 45841225, 45841316, 45841579, 45842280, 45845145; 45806303, 45809013, 45809862, 45814218, 45820951, 50994355, 50995732, 50998231, 50999269, 51000018, 51000094, 51002860, 51007009, 51008693, 51009022
E10C3	E10C3	MT	45832697, 45834183, 45835787, 45837721, 45837897, 45838061, 45838368, 45840657, 45840737, 45842176, 45842195, 45844380, 45845302; 15951086, 45805924, 45806074, 45813919, 45814217, 50993492, 50993502, 50993851, 50993903, 50993912, 50993972, 50994152, 50994230, 50994267, 50994411, 50994599, 50994799, 50994944, 50995146, 50995352, 50995505, 50995763, 50996019, 50996191, 50996629, 50996643, 50996851,…
E10C5	E10C5	MT	45832344, 45833552, 45842983; 50995358, 51001975, 51006039
E10C6	E10C6	MT	45832853, 45834305, 45841920; 50997230
E10C8	E10C8	MT	45830032, 45836057; 51008034
E10C9	E10C9	MT	45817339, 45817659, 45818489, 45819578, 45820028, 45820147, 45829602; 15951466, 15951540, 45804488, 45804774, 45804780, 45805137, 45805694, 45806665, 45807109, 45807299, 45807352, 45807646, 45807690, 45807752, 45807807, 45807984, 45808123, 45808797, 45808829, 45809283, 45809498, 45809916, 45810049, 45810431, 45810693, 45811071, 45811711, 45811838, 45812112, 45813178, 45813262, 45813724, 45813727,…
E10E2	E10E2	MT	45829185, 45831180, 45831306, 45832630, 45832730, 45840927, 45842657, 45844303, 45845101; 15951300, 45804037, 51006587, 51008667
E10E3	E10E3	MT	45828027, 45830190, 45830442, 45831882, 45834473, 45836639, 45843134, 45844593, 45844989; 45807064, 45808956, 45808972, 45808978, 45809174, 45814187, 45814797, 45814924, 45816429, 51003471, 51004273, 51005904, 51006078, 51006800, 51007765, 51007940, 51008479, 51008636, 51008801, 51009238, 51009720, 51010760
E10E9	E10E9	MT	45831939, 45835770; 45807078, 51007474, 51007977, 51009327
E10G10	E10G10	MT	45829593; 45812777, 50998275, 51005406
E10G12	E10G12	MT	45835518; 51009613
E10G3	E10G3	MT	45818045, 45818456, 45827813; 45805571, 45811403, 45817203
E10G4	E10G4	MT	45831451, 45831800, 45833782, 45837278, 45837549, 45840814, 45841903, 45844168; 45803943, 45805473, 45805898, 45806941, 45806964, 45809752, 45811328, 45813022, 45814397, 45814688, 45814928, 45815048, 45816096, 50999633, 51003558, 51004706, 51005074, 51005360, 51006683, 51008411, 51010809
E10G8	E10G8	MT	45835784; 45816190, 50998724, 50999283, 50999597, 51005047
E11A8	E11A8	MT	45836482, 45845151; 45807986, 45809428, 45816312, 45820549, 50994033, 51000285, 51003830
E11C1	E11C1	MT	45833038; 50995073, 51009467
E11C3	E11C3	MT	45817385, 45817798, 45817817, 45817824, 45818224, 45818227, 45818302, 45818691, 45818694, 45819160, 45819186, 45819432, 45829754; 15950908, 15951034, 45803512, 45803580, 45803621, 45804698, 45804742, 45804847, 45805496, 45806886, 45806923, 45807422, 45807665, 45808946, 45809142, 45810076, 45810218, 45810468, 45811082, 45811654, 45811690, 45812275, 45812617, 45812757, 45813106, 45813238, 45813725,…
E11C5	E11C5	MT	45830552, 45833436, 45835773, 45837009, 45838224, 45838308, 45838597, 45838808, 45839767, 45840389, 45841257, 45841931, 45843378, 45843990, 45844169, 45844249, 45844620; 50995951, 51000239, 51004692, 51008546, 51010009
E11E7	E11E7	MT	45831498, 45832229, 45834891, 45835031, 45835869, 45840127, 45840222, 45840833, 45843334, 45845298; 50995524, 50995935, 50996038, 50996243, 50999751, 51001892, 51004777, 51005391, 51007393
E11E8	E11E8	MT	45817346, 45817911, 45818009, 45818121, 45818632, 45818849, 45819015, 45819198, 45832772, 45833253; 15951250, 45805200, 45805369, 45805500, 45806027, 45806067, 45806135, 45806520, 45806586, 45806783, 45806862, 45808818, 45809212, 45809267, 45809703, 45810003, 45810364, 45810766, 45810866, 45811888, 45812728, 45813223, 45814057, 45816177, 45816646, 45820978, 45821012
E11G11	E11G11	MT	45818320, 45818866; 45812206
E11G6	E11G6	MT	45831483, 45835868, 45836453, 45838591, 45841839; 45811408, 50993410, 50993606, 50993647, 50994096, 50994107, 50994147, 50994416, 50994457, 50994729, 50994812, 50995371, 50995608, 50995798, 50995825, 50996365, 50996420, 50996807, 50997395, 50997576, 50997638, 50998105, 50998157, 50998480, 50998640, 50998853, 50999315, 50999354, 50999601, 51000311, 51000534, 51000752, 51000948, 51002256, 51002433,…
E12A10	E12A10	MT	45831158, 45836786, 45836800, 45836983, 45837081, 45837815, 45838092, 45838211, 45838503, 45838984, 45838997, 45839306, 45839534, 45839574, 45839781, 45840086, 45840289, 45840621, 45840949, 45841031, 45841332, 45841386, 45841387, 45841409, 45841627, 45841983, 45842164, 45842203, 45842308, 45842435, 45842647, 45842728, 45842862, 45843492, 45843636, 45843781, 45843965, 45844113, 45844122, 45844527,…
E12A8	E12A8	MT	45835890, 45838221, 45838259, 45838305, 45838549, 45838691, 45838861, 45838923, 45839571, 45840124, 45840167, 45840673, 45840928, 45841706, 45842488, 45842674, 45842740, 45843119, 45843268, 45843778, 45843846, 45844147, 45844255, 45844302, 45844374, 45844579, 45845305, 45845493; 15951195, 45803825, 45805638, 45805737, 45805770, 45807498, 45808064, 45810511, 45810551, 45810806, 45811584, 45811909,…
E12C1	E12C1	MT	45830381, 45835030, 45840391; 45804557, 45807153, 45816344, 45816350, 50993429, 50993884, 50994264, 50994330, 50994535, 50995077, 50995471, 50997242, 50998098, 50998555, 51002460, 51002777, 51003810, 51003824, 51003970, 51004806, 51007777, 51008593, 51008781, 51010490, 51010625
E12C11	E12C11	MT	45831905; 51010740
E12C2	E12C2	MT	45817963, 45830555, 45834645, 45838454, 45839558; 15951008, 50994709, 50995410, 50995988, 50998130, 50999056, 51000309, 51002133, 51004152, 51007668
E12C4	E12C4	MT	45832032, 45835745, 45836275, 45845437; 51005612, 51007475
E12C6	E12C6	MT	45819793, 45831285; 45808037, 45811495, 45814417, 45815166, 45820864
E12E3	E12E3	MT	45828321; 45816529
E12G12	E12G12	MT	45835207, 45845080; 50999579, 51001339, 51010187
E12G2	E12G2	MT	45831865; 45817178, 50997351, 51003899, 51004402
E12G7	E12G7	MT	45835174, 45837587, 45837736, 45837969, 45838255, 45842971, 45843508, 45844850; 45804506, 45804870, 45806116, 45806302, 45807159, 45808870, 45809997, 45811524, 45811750, 45811827, 45812225, 45812907, 45812985, 45813536, 45814305, 45820349
E13A11	E13A11	MT	45817840, 45828850; 45808780, 45809970, 45820855
E13A3	E13A3	MT	45836007; 45803535, 51005396, 51006569, 51010247
E13A6	E13A6	MT	45834551; 45808069, 45821746, 50995948, 51002655, 51009050, 51010392
E13C12	E13C12	MT	45833034; 51000296
E13E4	E13E4	MT	45818559, 45818566; 45808820
E14A6	E14A6	MT	45831858, 45833017, 45836010, 45840764, 45842036; 45805817, 45808380, 45810363, 45811578, 45812230, 45812796, 45816251, 50994150, 50994222, 50994413, 50997836, 50999344, 51000200, 51001525, 51006114, 51006356, 51006492, 51006533, 51007733, 51007861, 51009739
E14E10	E14E10	MT	45828082; 45804660, 50995017, 50997203, 51003377, 51006763, 51010305
E14E3	E14E3	MT	45829178; 45810392, 50996883, 50996936, 50997676, 50999739, 51002541, 51003853, 51010486
E14E8	E14E8	MT	45831587, 45832821, 45835544, 45835711, 45840023, 45841429, 45841885, 45844002, 45844602; 15951570, 51004191, 51009114, 51009900, 51010114
E14G3	E14G3	MT	45817716, 45818739, 45818903, 45819035, 45819239, 45833157; 15950822, 15951150, 15951542, 15951590, 45803656, 45803757, 45803919, 45804485, 45804831, 45805084, 45805139, 45805203, 45805577, 45806217, 45806392, 45806445, 45806650, 45806851, 45807080, 45807377, 45807513, 45807743, 45807956, 45808047, 45808514, 45808754, 45810372, 45810389, 45810477, 45811437, 45811577, 45811764, 45812159, 45812208,…
E14G4	E14G4	MT	45828585, 45831961, 45833624, 45834327, 45836330, 45838589, 45840155, 45840891, 45843291, 45845186; 15951701, 45804597, 50993640, 50995147, 50996486, 51000170, 51003263, 51003975, 51004981, 51005266, 51009676, 51010257
E15A1	E15A1	MT	45828736, 45837809, 45839169, 45844293; 15950844, 45803541, 45803776, 45808393, 45813598, 45815126, 45816841, 50993959, 50994133, 50994430, 50994501, 50995337, 50995651, 50995910, 50995933, 50995950, 50996862, 50996973, 50997111, 50997160, 50997537, 50997705, 50998119, 50998642, 50998910, 50999101, 50999176, 50999259, 50999610, 50999626, 51000196, 51000734, 51000912, 51001798, 51002264, 51002666,…
E15C4	E15C4	MT	45834048, 45834843, 45836674; 45808382, 45812050, 45812084, 51010576
E15E2	E15E2	MT	45831459; 50999402
E15G9	E15G9	MT	45828805, 45829672, 45830745; 45803991, 45811021, 51005674
E16C8	E16C8	MT	45817700, 45830096, 45831565, 45832528, 45834705, 45835464, 45844152, 45844683; 45814849, 45822141, 50993452, 50993939, 50994718, 50995099, 50996131, 50996407, 50997292, 50997709, 50999331, 50999707, 51000419, 51000432, 51000960, 51001805, 51001993, 51002281, 51002868, 51002953, 51003177, 51003923, 51006406, 51007480, 51007698, 51007759, 51008787, 51009726, 51010783
E16G1	E16G1	MT	45831890, 45832631, 45834236, 45845105; 51007962
E16G9	E16G9	MT	45817691; 15951185, 45810332, 45813384, 45817292, 45817301, 45821495
E17E10	E17E10	MT	45818219, 45818251, 45818915; 45805620, 45809141, 45811509, 45811755, 45812006, 45814709, 45815301, 45815553, 45816173, 45816387, 45816440, 51003574, 51005281, 51006631, 51008413
E17E9	E17E9	MT	45830338, 45831820, 45832909, 45833779, 45839604, 45839984, 45840581, 45841077, 45842702, 45843231; 15951123, 15951591, 45809554, 51004114, 51004834, 51004982, 51005786, 51007425, 51010273
E17G2	E17G2	MT	45828548, 45831573, 45832373, 45837006; 50996452, 50998223
E17G4	E17G4	MT	45818936, 45819137, 45819203; 45808366, 45810290, 45815200, 45816594, 45817200, 45817248, 45817249, 45820364, 45820920, 45820949
E18A10	E18A10	MT	45838141, 45838432, 45839778, 45840204, 45840612, 45840654, 45840986, 45841260, 45841829, 45842128, 45842466, 45842494, 45842602, 45842609, 45842682, 45842843, 45843213, 45843524, 45844128, 45844321, 45844923, 45844954; 45803941, 45804248, 45804764, 45804821, 45804833, 45805095, 45805124, 45805263, 45805746, 45806315, 45806999, 45807228, 45807730, 45808698, 45808864, 45809400, 45809637, 45811246,…
E18A12	E18A12	MT	45831158, 45836786, 45836800, 45836983, 45837081, 45837815, 45838092, 45838211, 45838503, 45838984, 45838997, 45839306, 45839534, 45839574, 45839781, 45840086, 45840289, 45840621, 45840949, 45841031, 45841332, 45841386, 45841387, 45841409, 45841627, 45841983, 45842164, 45842203, 45842308, 45842435, 45842647, 45842728, 45842862, 45843492, 45843636, 45843781, 45843965, 45844113, 45844122, 45844527,…
E18A3	E18A3	MT	45817640, 45817646, 45817647, 45817678, 45817714, 45817738, 45817746, 45817759, 45817814, 45817895, 45817919, 45817960, 45818028, 45818055, 45818072, 45818075, 45818099, 45818260, 45818261, 45818303, 45818411, 45818434, 45818579, 45818877, 45818883, 45818906, 45818913, 45818943, 45818968, 45819019, 45819025, 45819047, 45819122, 45819156, 45819192, 45819240, 45819243, 45819267, 45819271, 45819272,…
E18A4	E18A4	MT	45838106, 45838153, 45845443; 15951190, 15951328, 50993515, 50993673, 50996803, 50998102, 50998238, 50998703, 51000797, 51001248, 51001311, 51002459, 51002474, 51003066, 51003223
E18A9	E18A9	MT	45833364, 45837296, 45837393, 45839295, 45839305, 45840047, 45840584, 45840794, 45842060, 45842067, 45843215, 45843951, 45844754; 45803466, 45803784, 45804006, 45804200, 45804238, 45804263, 45804292, 45804298, 45804474, 45804711, 45805161, 45805283, 45805287, 45805368, 45805732, 45805819, 45805967, 45805975, 45806085, 45806175, 45806248, 45806443, 45806775, 45806805, 45807444, 45807532, 45807647,…
E18C10	E18C10	MT	45817482, 45818190, 45818688, 45818710, 45829167, 45829254, 45831384, 45833922, 45837309, 45838129, 45841132, 45841657, 45844867; 15950918, 15951303, 45806419, 45807102, 45807340, 45808733, 45810810, 45812637, 45812782, 45813627, 45814129, 45814415, 45814637, 45816276, 45816364, 45816679, 45816845, 45817027, 45817096, 45820922, 45820930, 45821769, 50995170, 50995229, 50995273, 50995292, 50995884,…
E18C3	E18C3	MT	45827944, 45832647; 15950985, 45803384, 45803405, 45803429, 45803652, 45803826, 45803978, 45803996, 45804045, 45804733, 45804891, 45805399, 45805404, 45805604, 45806652, 45807494, 45808099, 45808623, 45808929, 45809530, 45810499, 45811228, 45813999, 45814038, 45815434, 45815460, 45816249, 45820835, 50996875, 50999424, 51000176
E18C5	E18C5	MT	45837394, 45838906, 45839920, 45841980, 45844005; 15951021, 15951345, 45804148, 45804646, 45804664, 45811505, 45811610, 45812890, 45815766, 45816338, 50993671, 50993720, 50993760, 50993806, 50993820, 50993836, 50993917, 50993965, 50994170, 50994180, 50994225, 50994269, 50994283, 50994285, 50994350, 50994382, 50994393, 50994433, 50994474, 50994672, 50994683, 50994689, 50994998, 50995014, 50995055,…
E18C6	E18C6	MT	45818358, 45819476, 45828391, 45840205; 15951139, 45807795, 45816987
E18C7	E18C7	MT	45831583, 45832870, 45838011, 45838116, 45838460, 45839998, 45840721, 45841194, 45843841, 45844022, 45844730, 45844825, 45845393; 15951628, 45805439, 45808947, 45809871, 45812353, 45812448, 45813168, 45813792, 45815570, 45821429, 45821522, 50995881, 51000270, 51003477, 51004264, 51005866, 51006399, 51006427, 51006562, 51006689, 51006784, 51007293, 51007605, 51008264, 51008507, 51008823, 51009828,…
E18C8	E18C8	MT	45818108, 45818951, 45819112, 45832532, 45832719, 45837614, 45838135, 45843488, 45843612; 45805421, 45806588, 45807030, 45808195, 45809763, 45810722, 45811948, 45812690, 45814092, 45816243, 45816383, 50994347, 50994768, 50996122, 50997838, 51002441, 51002843, 51005772, 51007033, 51007381, 51007651, 51009983, 51010540
E18E11	E18E11	MT	45828753, 45830271, 45835858, 45836020, 45836838, 45839811, 45839881, 45841018, 45843922, 45843924, 45845324; 15951121, 45810607, 45816659, 45817146, 50997474, 50998909, 51000339, 51002726, 51005016, 51005495, 51006111, 51007043, 51007918, 51008115, 51008515, 51008926, 51009527, 51010637, 51010821
E18E3	E18E3	MT	45818024, 45830951, 45833813, 45833935, 45835336, 45835772, 45836837, 45836946, 45838252, 45838471, 45838649, 45838734, 45838887, 45839948, 45841301, 45841364, 45841512, 45842313, 45842804, 45844624, 45844629; 45806200, 45806572, 45806717, 45811458, 45811669, 45812306, 45815154, 45815878, 45816780, 45817236, 50995225, 50996493, 50998748, 50999825, 51000020, 51004135, 51005619, 51005721, 51006104,…
E18E8	E18E8	MT	45817339, 45817659, 45818489, 45819578, 45820028, 45820147, 45829602; 15951466, 15951540, 45804488, 45804774, 45804780, 45805137, 45805694, 45806665, 45807109, 45807299, 45807352, 45807646, 45807690, 45807752, 45807807, 45807984, 45808123, 45808797, 45808829, 45809283, 45809498, 45809916, 45810049, 45810431, 45810693, 45811071, 45811711, 45811838, 45812112, 45813178, 45813262, 45813724, 45813727,…
E18G2	E18G2	MT	45817573, 45818869, 45818948, 45830063, 45830218, 45838204, 45838408, 45838451, 45838493, 45839000, 45839308, 45841049, 45842037, 45842729, 45842926, 45843054, 45843210, 45843426, 45843559, 45843665, 45843825, 45843953, 45844505, 45845389; 15950992, 15951117, 15951153, 15951225, 45803569, 45803718, 45803745, 45803973, 45804122, 45804249, 45804744, 45805023, 45805041, 45805047, 45805080, 45805134,…
E18G5	E18G5	M	45818079, 45818141, 45818237, 45818288, 45818651, 45819031, 45819107, 45832212, 45836785, 45836797, 45836900, 45836913, 45836926, 45836929, 45836965, 45836974, 45836992, 45837011, 45837084, 45837121, 45837140, 45837288, 45837370, 45837385, 45837403, 45837545, 45837634, 45837646, 45837748, 45837849, 45837863, 45837933, 45837984, 45838004, 45838128, 45838175, 45838192, 45838215, 45838277, 45838280,…
E19A10	E19A10	MT	45831939, 45835770; 45807078, 51007474, 51007977, 51009327
E19A11	E19A11	MT	45817343, 45818195, 45818484, 45819037, 45819303, 45820023, 45820081, 45820107, 45837755, 67528119; 15950832, 15950879, 15951518, 15951618, 45803412, 45803480, 45803828, 45804064, 45804173, 45804190, 45804351, 45804416, 45804523, 45804683, 45804708, 45804801, 45804810, 45805276, 45805515, 45805565, 45805643, 45805783, 45805959, 45806240, 45806718, 45806940, 45807402, 45808019, 45808094, 45808936,…
E19A12	E19A12	MT	45835839, 45844324; 15951280, 45809289, 45809437, 45811276, 45811896, 45815001, 50993552, 50996975, 50997911, 50998093, 50998472, 51000681, 51000696, 51001230, 51001270, 51001551, 51001888, 51002756, 51005113, 51008511, 51009083, 51010386
E19A2	E19A2	MT	45817434, 45818189, 45818923, 45819108, 45819816, 45820152, 45828890, 45830354, 45832316, 45832414, 45832614, 45832618, 45833602, 45837662, 45837770, 45840803, 45841676, 45842837, 45843397; 15951239, 15951325, 15951406, 15951446, 15951562, 15951646, 45803613, 45803699, 45803705, 45804055, 45804075, 45804236, 45804544, 45804758, 45804841, 45804850, 45804899, 45805085, 45805088, 45805126, 45805298,…
E19A4	E19A4	MT	45835890, 45838221, 45838259, 45838305, 45838549, 45838691, 45838861, 45838923, 45839571, 45840124, 45840167, 45840673, 45840928, 45841706, 45842488, 45842674, 45842740, 45843119, 45843268, 45843778, 45843846, 45844147, 45844255, 45844302, 45844374, 45844579, 45845305, 45845493; 15951195, 45803825, 45805638, 45805737, 45805770, 45807498, 45808064, 45810511, 45810551, 45810806, 45811584, 45811909,…
E19A9	E19A9	MT	45828384, 45829264, 45829957, 45830562, 45830613, 45831381, 45833309, 45833816, 45833981, 45835175, 45835193, 45835605, 45839535, 45840979, 45841482, 45841567, 45842107, 45842918, 45843192, 45843405, 45844921, 45844949; 45804141, 45804759, 45806066, 45807403, 45808263, 45809768, 45810027, 45811529, 45815779, 45815934, 45820913, 45821508, 50993740, 50993932, 50994037, 50994092, 50994227, 50994243,…
E19C1	E19C1	MT	45817443, 45817466, 45818435, 45818770, 45818881, 45819384, 45837085, 45837086, 45837105, 45837365, 45837957, 45838244, 45838420, 45838695, 45839042, 45839194, 45840103, 45840853, 45841060, 45841487, 45841552, 45841672, 45842233, 45844144, 45844214, 45845086, 45845191, 45845207, 45845351, 45845476; 15951240, 15951498, 45803467, 45803668, 45803832, 45803915, 45804146, 45804161, 45804181, 45804590,…
E19C4	E19C4	MT	45817611, 45834230, 45837033, 45837449, 45843157, 45843633; 15951541, 45803975, 45804018, 45804659, 45806325, 45807298, 45807345, 45808502, 45809698, 45811178, 45812751, 45812752, 45813419, 45814810, 45814878, 45815770, 45815781, 45815894, 45820890, 45821457, 51001444, 51004028, 51005078, 51005111, 51006865, 51007681, 51007803, 51008009, 51010616
E19C7	E19C7	MT	45832799, 45833299, 45834590, 45837812, 45838182, 45841431, 45842207, 45844142; 45809999, 50994504, 50996864, 50998390, 50998445, 51001978, 51002385, 51002486, 51003128, 51003483, 51004086
E19C8	E19C8	MT	45818389, 45819053, 45828683, 45828684, 45830245, 45831653, 45831987, 45832191, 45833315, 45834818, 45835136, 45841533; 45811715, 45815096, 45815537, 45821212, 51000122, 51000714, 51002424, 51003093, 51005083, 51005184, 51007412
E19C9	E19C9	MT	45820087, 45830505, 45830856, 45831640, 45833859, 45844625; 15951211, 45805687, 45805766, 45812407, 45813825, 45814708, 45815509, 45820568, 45820776, 45822031, 45822066
E19E12	E19E12	MT	45828520, 45829381, 45831004; 45807366, 51000367, 51001632
E19E4	E19E4	MT	45832720, 45833130, 45835270, 45838985, 45840001, 45843500; 50997613, 51004566, 51007473, 51008428, 51009363
E19E5	E19E5	MT	45833771, 45835938, 45836610, 45841899, 45844475; 45806595, 45811805, 45815928, 45816915, 50995548, 50999750, 51000973
E19E7	E19E7	MT	45817881, 45818706, 45828568, 45837903; 15950902, 45803916, 45804142, 45804479, 45804916, 45806038, 45807788, 45808215, 45809047, 45809227, 45809513, 45809772, 45809883, 45810999, 45812256, 45813488, 45814498, 45814696, 45814697, 45815689, 45816430, 45816768, 45816790, 45817034, 45817153, 45820553, 45820769, 45820780, 45820786, 45821058, 45821170, 45821401, 45821559, 45821928
E19E8	E19E8	MT	45828027, 45830190, 45830442, 45831882, 45834473, 45836639, 45843134, 45844593, 45844989; 45807064, 45808956, 45808972, 45808978, 45809174, 45814187, 45814797, 45814924, 45816429, 51003471, 51004273, 51005904, 51006078, 51006800, 51007765, 51007940, 51008479, 51008636, 51008801, 51009238, 51009720, 51010760
E19G10	E19G10	MT	45819458; 15950905, 15950920, 45803951, 45810594, 45810947, 45812022, 45812352, 45812573, 45812925, 45813558, 45813896, 45816133
E19G2	E19G2	MT	45827833, 45831703, 45832578, 45834125, 45835861, 45845371; 45804307, 45804608, 45804777, 45806340, 45808322, 45808578, 45809030, 45812780, 45813482, 45816067, 45822039, 51009390
E19G3	E19G3	MT	45832234, 45836042; 45806021, 45813161, 50996885, 51001636
E19G7	E19G7	MT	45828218, 45831277, 45833406; 51003602, 51005639
E20A10	E20A10	MT	45818013; 45813076, 45814196, 45815695
E20A12	E20A12	MT	45831626, 45837846, 45844697; 45810787
E20A2	E20A2	MT	45832295, 45837027, 45837093, 45841799, 45841826; 45813570, 45820945, 51003632
E20A5	E20A5	MT	45837072, 45843730, 45844819; 45805965, 45810987, 51005239, 51006563
E20A6	E20A6	MT	45838172; 51001030, 51001037, 51002783, 51003982, 51005634, 51007791, 51009285, 51010003, 51010531
E20A8	E20A8	MT	45817501; 45803637, 45806411, 45816877, 45821053, 51006721, 51010369
E20A9	E20A9	MT	45838894; 45810115, 45811157
E20C1	E20C1	MT	45817605; 45804101, 45814534, 45815822, 50999069
E20C2	E20C2	MT	45828225, 45828996, 45829174, 45842473, 45844154, 45845244; 45811462, 45812489, 51007965
E20C3	E20C3	MT	45833203, 45835535, 45841795; 45810430, 45810853, 45811560, 45814793, 50997019, 51002342, 51005869, 51007421
E20C4	E20C4	MT	45817519, 45832084, 45833420, 45833574, 45834962, 45835481, 45837022, 45839844, 45843945; 45804819, 45806327, 45808960, 45809732, 45811304, 45812161, 51008164
E20C5	E20C5	MT	45837856, 45838457, 45839385, 45840813, 45840878, 45841295, 45841868, 45842880, 45843774, 45844583; 45808120, 45809178, 45810840, 50995718, 51001005, 51005718, 51009911, 51010025
E20C6	E20C6	MT	45835304, 45837702, 45837780, 45837783, 45837989, 45838685, 45838773, 45840296, 45844474; 51002466, 51004016, 51006752, 51009213, 51009472, 51010599, 51010670
E20C7	E20C7	MT	45837089; 45810539, 50997695, 51002216, 51004858, 51005767, 51005851, 51006161, 51006774, 51009104
E20C8	E20C8	MT	45829422, 45835738; 45806223, 45808801, 45809876, 45811780, 45816967, 51006681, 51008376
E20E2	E20E2	MT	45837024, 45842401; 45811085
E20E3	E20E3	MT	45836318, 45837763, 45837778; 45812357
E20E4	E20E4	MT	45819560, 45838332, 45838817, 45840386; 45805802, 45806022, 45809740, 45816180, 51004431, 51004673, 51005754, 51007151, 51007429
E20E5	E20E5	MT	45835925, 45836357, 45843289, 45845286; 50997190, 51004014, 51006712, 51007461, 51008592
E20G10	E20G10	MT	45837262; 50994552
E20G11	E20G11	MT	45839264; 45804666
E20G12	E20G12	MT	45832988; 51000151
E20G2	E20G2	MT	45835378, 45837507, 45840026, 45841811; 45811786, 50999667
E20G3	E20G3	MT	45818412, 45818767; 45815366
E20G5	E20G5	MT	45829627, 45835145; 45812326, 51009207
E20G6	E20G6	MT	45833187; 45805858, 45805999
E21A3	E21A3	MT	45828248, 45829155, 45829421, 45835877; 51004849
E21A4	E21A4	MT	45819906, 45840795, 45842908; 45812711, 45821789, 50998876, 51000375, 51006517, 51006956, 51007772, 51009121
E21A5	E21A5	MT	45830338, 45831820, 45832909, 45833779, 45839604, 45839984, 45840581, 45841077, 45842702, 45843231; 15951123, 15951591, 45809554, 51004114, 51004834, 51004982, 51005786, 51007425, 51010273
E21C6	E21C6	MT	45834213, 45835274, 45838783, 45842525; 50997692, 51000572, 51002337, 51005592
E21C7	E21C7	T	45833915, 45836166, 45839136
E21C8	E21C8	MT	45819078, 45829899, 45829970, 45833072, 45840883, 45842538, 45842798, 45843338, 45843592; 45806925, 45807137, 45809350, 45810304, 45810380, 45810398, 45813520, 51004911, 51005753, 51009203
E21G10	E21G10	MT	45829119, 45831317, 45832912, 45833537, 45838031; 45804453, 45804482, 45810052, 45811567, 45812846, 45813296, 45814746
E21G12	E21G12	MT	45818823, 45828861, 45829930, 45830332, 45831196, 45831806, 45834602, 45837542, 45838060, 45842133, 45842237, 45842483, 45843341, 45843874, 45844555; 45803695, 45808568, 45808588, 45809856, 45811790, 45813014, 45821920, 50994714, 50998312, 51000376, 51002026, 51003529, 51007748, 51010849
E21G8	E21F8	MT	45834604, 45836678, 45837604, 45843156, 45843368; 15950933, 45804667, 45807309, 45808469, 45816744, 50995121, 51004062, 51005429, 51007587, 51007806
E21G9	E21F9	MT	45827980, 45828635, 45830188, 45832029, 45832976, 45839586; 15951428
E22A3	E22A3	MT	45817628, 45818829, 45818928, 45819538, 45828530, 45834973, 45835176, 45835198, 45836219, 45837474, 45837643, 45839763, 45840102, 45842124, 45843460, 45844563, 45845154; 15951157, 15951161, 15951327, 45807072, 45807438, 45809424, 45809535, 45810315, 45810371, 45810387, 45811661, 45814867, 45816861, 45821221, 45821718, 50995828, 50996226, 50997253, 50999182, 50999559, 50999688, 51001778, 51002780,…
E22A4	E22A4	MT	45830140, 45831370, 45838473, 45839882, 45840699, 45843772, 45843802, 45843959, 45844402; 51009529
E22A7	E22A7	T	45834431
E22C3	E22C3	T	45836043
E22E10	E22F10	MT	45828986, 45833228, 45834375, 45841576, 45844156; 45815130
E22E3	E22F3	MT	45829657, 45831439, 45844979; 45808426, 51005452, 51010206
E22G12	E22G12	T	45828221, 45841689
E22G4	E22G4	T	45835856
E23A1	E23A1	T	45829139, 45829496, 45829998, 45830226, 45833561, 45837250, 45839315, 45844089
E23A10	E23A10	MT	45819445, 45828962, 45830068, 45833679, 45833780, 45834968, 45835214; 45808944
E23A12	E23A12	T	45831474
E23A2	E23A2	MT	45818094, 45818264, 45828240, 45832652, 45834802, 45835005, 45836683, 45836693, 45837625, 45841562; 45805125, 45809830, 51004886, 51005340
E23A7	E23A7	T	45837977, 45839388, 45844664, 45845029
E23C10	E23C10	MT	45835870; 45815534
E23C5	E23C5	T	45835460
E23C6	E23C6	T	45833103, 45838312, 45843336
E23E11	E23F11	T	45832023
E23E12	E23F12	T	45817857
E23E3	E23F3	MT	45841365; 50999563
E23E9	E23F9	MT	45844503; 15950866, 15951241, 45806133, 45808627, 45810210, 45811894, 45812302, 45814520, 51003818, 51004200, 51009666, 55724917
E23G1	E23G1	MT	45830932, 45834641; 51009304
E23G2	E23G2	T	45828857
E23G3	E23G3	MT	45840950; 51003769, 51010400
E23G6	E23G6	T	45817787
E23G8	E23G8	T	45833644
E24A1	E24A1	T	45833856
E24A11	E24A11	MT	45831468, 45833851, 45836402; 51002487
E24A12	E24A12	MT	45834921; 51007919
E24A5	E24A5	T	45831223, 45831600, 45837772, 45840549, 45840885, 45841827, 45842375, 45844277, 45844961
E24A6	E24A6	T	45835028
E24C10	E24C10	MT	45834114; 45809290
E24C11	E24C11	T	45818287, 45827828, 45829663, 45832035, 45838038
E24C12	E24C12	T	45818017, 45833515
E24C2	E24C2	MT	45833416, 45834816, 45836766; 50995102, 50997338, 50999536, 51001181, 51001749, 51004101, 51006542, 51008973
E24C3	E24C3	T	45838374
E24C6	E24C6	MT	45831241, 45831662, 45836267; 50993620, 50998250, 51003181
E24C7	E24C7	MT	45828548, 45831573, 45832373, 45837006; 50996452, 50998223
E24E1	E24F1	MT	45830329; 45806561, 45810601
E24E10	E24F10	MT	45830790, 45833177; 45812180
E24E3	E24F3	MT	45834430, 45835952; 51005896
E24E4	E24F4	MT	45817363, 45818178, 45818385, 45818730, 45828032, 45830710, 45831755, 45834740, 45843989; 15951530, 45809617, 45811995, 50993516, 50996904, 50997022, 51001733, 51007805, 51007992, 51008746
E24E9	E24F9	T	45832259
E24G11	E24G11	MT	45828092, 45832820, 45838176, 45839397; 50994155, 50994408, 51000455
E24G3	E24G3	MT	45833192; 51000430
E24G7	E24G7	T	45829439
E24G9	E24G9	T	45828731
E25A8	E25A8	T	45819010, 45828070
E25C12	E25C12	MT	45838309; 50996532
E25C2	E25C2	MT	45833830; 51004903
E25E1	E25F1	T	45819455
E25E3	E25F3	T	45831822, 45841834
E25E5	E25F5	T	45829003
E25G7	E25G7	T	45830301
E26A8	E26A8	T	45836029
E26A9	E26A9	MT	45832550; 51009888, 51010496
E26C11	E26C11	T	45830524
E26G10	E26G10	MT	45841282, 45842752; 45804084, 45804154, 45804399, 45804818, 45804903, 45805628, 45806178, 45809820, 45810753, 45810824, 45811476, 45812942, 45820202
E26G3	E26G3	MT	45832344, 45833552, 45842983; 50995358, 51001975, 51006039
E26G7	E26G7	T	45834182
E26G8	E26G8	MT	45831076, 45833737, 45835100, 45835862, 45838812, 45839005, 45840287, 45840645, 45841823, 45842517, 45843424, 45844362, 45844610; 45804896, 45806329, 45808421, 45813283, 45813402, 45813404, 45813687, 50995107, 50995647, 51000726, 51001060, 51007467
E26G9	E26G9	MT	45835939; 34733870
E27A3	E27A3	T	45828614, 45829662
E27E7	E27F7	MT	45818169, 45819705, 45830400, 45830443, 45830721, 45831863, 45833855, 45834912, 45840951, 45842614, 45844755, 45845291; 45803824, 45803909, 45803958, 45803970, 45803972, 45803985, 45803992, 45804034, 45804241, 45804452, 45804504, 45804762, 45804797, 45805013, 45805073, 45805363, 45805611, 45805835, 45805931, 45806162, 45806308, 45806478, 45806621, 45806826, 45806957, 45807047, 45807272, 45807749,…
E28A6	E28A6	T	45830106
E29A6	E29A6	MT	45836394, 45838115, 45843696; 51003977
E29C4	E29C4	T	45828951
E30G6	E30G6	T	45830825, 45830898
E5A5	E5A5	T	71119456
E5A8	E5A8	T	71119460
E5A9	E5A9	M	45805735, 45806054, 45806418, 45811371
E5C5	E5C5	MT	15951284, 45809634, 45809726, 45813778, 51004694, 51004881, 51009263
E5E4	E5E4	T	45817305, 45817320, 45817326, 45817331, 45817357, 45817370, 45817374, 45817393, 45817394, 45817395, 45817403, 45817406, 45817407, 45817420, 45817431, 45817433, 45817471, 45817472, 45817477, 45817491, 45817502, 45817515, 45817532, 45817549, 45817556, 45817560, 45817578, 45817583, 45817589, 45817591, 45817599, 45817634, 45817637, 45817649, 45817651, 45817654, 45817661, 45817663, 45817680, 45817692,…
E5E6	E5E6	T	45817303, 45817309, 45817311, 45817333, 45817334, 45817344, 45817354, 45817359, 45817382, 45817390, 45817415, 45817422, 45817430, 45817442, 45817446, 45817447, 45817458, 45817476, 45817492, 45817524, 45817546, 45817550, 45817580, 45817584, 45817588, 45817618, 45817639, 45817645, 45817660, 45817681, 45817682, 45817685, 45817710, 45817712, 45817723, 45817724, 45817735, 45817737, 45817776, 45817788,…
E5E7	E5E7	MT	45818060, 45818301, 45819306, 45819596, 45837470, 45837495, 45837520, 45837609, 45838035, 45838320, 45838359, 45838509, 45838619, 45838697, 45839869, 45840247, 45840746, 45840834, 45841347, 45841377, 45841607, 45841904, 45842569, 45842777, 45842852, 45843076, 45843196, 45843486, 45843497, 45843501, 45843618, 45843737, 45843811, 45844262, 45844490, 45844557, 45845107, 45845319; 15951048, 15951202,…
E5G1	E5G1	MT	45818674; 45804158, 45807203
E5G10	E5G10	MT	45817494, 45817552, 45817939, 45818069, 45818557, 45819111; 45806711, 45809298, 45810104, 45814227, 45815162
E5G11	E5G11	MT	45817559, 45817641, 45817888, 45838385; 15951122, 15951533, 45806900, 45807004, 45807686, 45810483, 45812837, 45814678, 45815049, 45815314, 45816108, 45820995, 45822136
E5G5	E5G5	MT	45818116, 45819013, 45836571; 45808542, 45812433
E6A11	E6A11	MT	45818979, 45819077; 15951145, 45803968, 45807341
E6A12	E6A12	MT	45832952; 45809232, 51006238
E6C12	E6C12	MT	45829333, 45830946, 45835607, 45835872, 45837737, 45837896, 45838879, 45839200, 45839744, 45840042, 45841380, 45842340, 45842433, 45842857, 45843193, 45843446, 45844687, 45844802; 45804383, 45806676, 45807182, 45808681, 45809094, 45809391, 45809786, 45809910, 45809933, 45809984, 45811170, 45811216, 45811443, 45812290, 45812666, 45812869, 45813740, 45815409, 45815735, 45815736, 45816253, 45820715,…
E6C2	E6C2	MT	45829880, 45830227, 45831024, 45841151; 45806423, 45820988, 50993493, 50995560, 50997116, 50998667, 50999855, 51001768, 51005762, 51007540, 51008080
E6C5	E6C5	T	45818079, 45818141, 45818237, 45818288, 45818651, 45819031, 45819107, 45836785, 45836797, 45836900, 45836913, 45836926, 45836929, 45836965, 45836974, 45836992, 45837011, 45837013, 45837084, 45837121, 45837140, 45837270, 45837288, 45837370, 45837385, 45837403, 45837545, 45837546, 45837634, 45837646, 45837748, 45837849, 45837863, 45837906, 45837933, 45837984, 45838004, 45838128, 45838146, 45838175,…
E6C6	E6C6	MT	45819836, 45838998; 15950819, 15950833, 45807490, 45808357, 45809395, 45809625, 45810253, 45811355, 45811494, 45813363, 45816058, 45816731, 50993902, 50995552, 50995937, 50997037, 50997553, 50998410, 51001432, 51003779, 51004224, 51005105, 51005221, 51005932, 51005962, 51006168, 51006501, 51006827, 51006841, 51007321, 51007359, 51007366, 51007631, 51007671, 51008065, 51008305, 51008721, 51008734,…
E6C7	E6C7	MT	45831067; 50993472, 51005332
E6C8	E6C8	MT	45833050; 50998593
E6E11	E6E11	MT	45818124; 45814747, 51003553
E6E12	E6E12	MT	45833486; 50994275, 51006463
E6E2	E6E2	MT	45836394, 45838115, 45843696; 51003977
E6E5	E6E5	MT	45817571, 45817623, 45818506, 45819114, 45819139, 45820050, 45828239, 45829122, 45836633; 45803774, 45805963, 45806036, 45806236, 45806552, 45806789, 45806842, 45806952, 45807139, 45807173, 45808555, 45808654, 45808898, 45809065, 45809347, 45811813, 45812147, 45812779, 45813822, 45816034, 45816497, 45821414, 45821473, 45821858
E6E7	E6E7	MT	45833727; 50994644
E6G1	E6G1	MT	45830794, 45832005; 45803768, 45807192, 45814329
E6G10	E6G10	MT	45828210, 45837982, 45842129; 45804002, 45804493, 45805332, 51003112, 51003786
E6G4	E6G4	MT	45834287, 45837779, 45837817, 45839080, 45839745, 45841556, 45845211; 45803472, 45807554, 45811434, 45811701, 50993629, 50993683, 50993718, 50993781, 50993984, 50994646, 50994655, 50995286, 50996491, 50997169, 50997646, 50998584, 50999361, 50999445, 50999447, 50999606, 50999685, 50999892, 51000180, 51000450, 51000751, 51001032, 51001136, 51001256, 51001360, 51001697, 51001841, 51001899, 51001922,…
E6G8	E6G8	MT	45829992, 45831698, 45835990, 45838652; 45804582, 45805815, 45806169, 45806693, 45807244, 45807765, 45808888, 45808932, 45809210, 45809725, 45811977, 45812538, 45812604, 45812828, 45813600, 45814105, 45814757, 45815843, 45816486, 45816605, 51003393, 51008831, 51010051
E7A1	E7A1	MT	45827957; 45808973, 45811828, 51009386
E7A11	E7A11	MT	45817501; 45803637, 45806411, 45816877, 45821053, 51006721, 51010369
E7A3	E7A3	MT	45827892; 50998833, 51006898
E7A5	E7A5	MT	45831611; 51006916
E7A6	E7A6	MT	45828008; 50997316, 51004129, 51006772
E7A7	E7A7	MT	45834170; 50995587, 51002482, 51009267
E7A8	E7A8	MT	45833578; 51010137
E7C1	E7C1	MT	45833497, 45840323, 45841504; 45806954, 50994773, 50997422, 50998570
E7C10	E7C10	MT	45818212, 45818672, 45818855, 45820131, 45820144, 45828215, 45833590, 45836616, 45843519; 45804897, 45805111, 45805132, 45806332, 45806740, 45809544, 45812314, 45814353, 45816858, 45816908, 45820486, 45821114, 45821217, 50993985, 51001027, 51004213, 51005951, 51006143, 51007760, 51008396
E7C12	E7C12	MT	45831146, 45835634, 45843142; 45811852, 50995914, 51001861, 51002333
E7C4	E7C4	MT	45833192; 51000430
E7C5	E7C5	MT	45834966, 45835835, 45839982; 45810644, 45811006, 51006322
E7C6	E7C6	MT	45828176; 50996346, 50998063
E7C8	E7C8	MT	45836708; 51008066
E7C9	E7C9	MT	45832907, 45834826, 45837290; 45810580
E7E3	E7E3	MT	45829057; 51001323
E7E9	E7E9	MT	45832550; 51009888, 51010496
E7G1	E7G1	MT	45835764; 45804788, 45809062, 45816988, 45821387
E7G10	E7G10	MT	45817361, 45817366, 45817786, 45818167, 45818610, 45819256; 45804553, 45807436, 45808134, 45808192, 45809057, 45810646, 45814435, 45814553, 45816372, 45816442, 45816528, 45816656, 45816690, 45816792, 45817002, 45817005, 45817007, 45817086, 45820998, 45821351, 45821407, 45822089
E7G11	E7G11	MT	45818722, 45819402, 45837335, 45837578, 45837584, 45837732, 45837838, 45838911, 45839339, 45839383, 45839855, 45839969, 45840051, 45840136, 45840309, 45841006, 45841122, 45841471, 45841679, 45841881, 45842988, 45843150, 45843327, 45843692, 45843894, 45844523, 45844922, 45845057, 45845153; 45803523, 45804454, 45804517, 45804685, 45805822, 45806252, 45806480, 45806944, 45813012, 45814389, 45815041,…
E7G12	E7G12	MT	45828768, 45833966, 45836300, 45837110, 45845251; 45809375, 45814881, 45815973
E7G2	E7G2	MT	45830089, 45831549; 45803379, 45804111, 45804259, 45805957, 45806817, 45807343, 45807951, 45808268, 45811723, 45812073, 45812808, 45812975, 45813447, 45814133, 45814260, 45814263
E7G7	E7G7	T	45818271, 45818288, 45818581, 45818651, 45819031, 45836785, 45836797, 45836900, 45836913, 45836926, 45836929, 45836965, 45836974, 45836992, 45837011, 45837013, 45837084, 45837103, 45837121, 45837140, 45837270, 45837274, 45837288, 45837315, 45837353, 45837370, 45837385, 45837403, 45837411, 45837453, 45837545, 45837546, 45837634, 45837646, 45837748, 45837849, 45837906, 45837933, 45837984, 45838004,…
E7G8	E7G8	MT	45834202, 45844204; 45814291, 50993852, 50994214, 50995343, 50995593, 50996230, 50997046, 50998101, 50998284, 50998319, 50999696, 51001398, 51002508, 51007904
E7G9	E7G9	MT	45830193, 45835516; 50998840, 51008614
E8A1	E8A1	MT	45819889, 45827822, 45833010, 45836982, 45839278, 45840079, 45841784; 45806579, 45815445, 50993466, 50993574, 50994636, 50996428, 50996651, 50996818, 50997200, 50998832, 50999041, 50999096, 50999440, 50999770, 51000053, 51000858, 51001103, 51001121, 51001171, 51001306, 51001628, 51002240, 51002755, 51005002, 51005719
E8A10	E8A10	MT	45828332, 45833119, 45833335, 45837564, 45838237, 45840321, 45844351; 45809354, 45809452, 45811137, 45815954, 50995559, 50996030, 50996548, 50996974, 50998300, 50998394, 50998490, 50998928, 51000357, 51000423, 51001073, 51002703, 51003105, 51004541, 51004618, 51006949, 51008092, 51010481
E8A2	E8A2	MT	45828526, 45830161, 45831449, 45835081, 45839427, 45843791, 45844407; 15951224, 45808649, 45808945, 45809858, 45811221, 45811291, 45811292, 45811336, 45812375, 45815653, 50993451, 50993791, 50995112, 50995238, 50995753, 50995794, 50996504, 50997432, 50997450, 50998604, 50998644, 50999078, 50999591, 50999787, 51000109, 51000303, 51000919, 51001483, 51001630, 51002010, 51002458, 51002647, 51002964,…
E8A7	E8A7	MT	45830097; 45815441, 50996802, 50997097, 51000937, 51001446, 51007045
E8A9	E8A9	MT	45817573, 45818869, 45818948, 45830063, 45830218, 45838204, 45838408, 45838451, 45838493, 45839000, 45839308, 45841049, 45842037, 45842729, 45842926, 45843054, 45843210, 45843426, 45843559, 45843665, 45843825, 45843953, 45844505, 45845389; 15950992, 15951117, 15951153, 15951225, 45803569, 45803718, 45803745, 45803973, 45804122, 45804249, 45804744, 45805023, 45805041, 45805047, 45805080, 45805134,…
E8C1	E8C1	MT	45817443, 45817466, 45818435, 45818770, 45818881, 45819384, 45837085, 45837086, 45837105, 45837365, 45837957, 45838244, 45838420, 45838695, 45839042, 45839194, 45840103, 45840853, 45841060, 45841487, 45841552, 45841672, 45842233, 45844144, 45844214, 45845086, 45845191, 45845207, 45845351, 45845476; 15951240, 15951498, 45803467, 45803668, 45803832, 45803915, 45804146, 45804161, 45804181, 45804590,…
E8C10	E8C10	MT	45828979, 45834704, 45834776, 45834917, 45837053, 45844572, 45844884, 45844982, 45845402; 15951411, 45810862, 45810863, 45814991, 50997504, 50999975, 51000514, 51002019, 51003304, 51008472, 51009059
E8C7	E8C7	MT	45828243; 50998761, 51005125
E8C8	E8C8	MT	45819647, 45819671, 45819799, 45819806, 45819827, 45830669, 45832867; 45803578, 45803671, 45804027, 45804073, 45804136, 45805158, 45805191, 45805202, 45805253, 45805268, 45805316, 45805564, 45806112, 45806166, 45806426, 45810330, 45810910, 45812146, 45821563
E8C9	E8C9	MT	45828799; 45806377, 45806695, 45809998, 45810488, 45811055, 45811084, 45812047, 45812287, 45816676, 45821757, 45822056, 51002890
E8E1	E8E1	MT	45835253; 45807639, 45809274, 45820290, 51000098, 51001017
E8E2	E8E2	MT	45831667, 45832845, 45835647; 50995974, 50999091
E8E5	E8E5	MT	45831254; 51009284
E8E9	E8E9	MT	45817756, 45819829, 45829397, 45831335, 45832384; 45808479, 51006087, 51007579, 51009493
E8G1	E8G1	MT	45829483, 45831571; 15951061, 51009518
E8G11	E8G11	MT	45830773; 50994903, 50997158, 51008711
E8G8	E8G8	MT	45818094, 45818264, 45828240, 45832652, 45834802, 45835005, 45836683, 45836693, 45837625, 45841562; 45805125, 45809830, 51004886, 51005340
E9A10	E9A10	MT	45831602, 45842550, 45845385; 51003174, 51006724
E9A11	E9A11	MT	45835485, 45844958; 45810325, 45817291
E9A2	E9A2	MT	45819588, 45831174; 51005620
E9A3	E9A3	MT	45831483, 45836453, 45838591, 45841839; 45811408, 50993410, 50993606, 50993647, 50994096, 50994107, 50994147, 50994416, 50994457, 50994729, 50994812, 50995371, 50995608, 50995798, 50995825, 50996365, 50996420, 50996807, 50997395, 50997576, 50997638, 50998105, 50998157, 50998480, 50998640, 50998853, 50999315, 50999354, 50999601, 51000311, 51000534, 51000752, 51000948, 51002256, 51002433, 51002992,…
E9A6	E9A6	MT	45834902, 45837629, 45839985, 45841546, 45843842, 45844585; 45811162, 45820320, 50998357, 51009155
E9A7	E9A7	MT	45831228, 45832886, 45834407, 45836721, 45838154, 45838996, 45839722, 45840128, 45840887, 45845472; 45804882, 51006376
E9C11	E9C11	MT	45829240, 45832872, 45836299, 45836622, 45839420, 45841182, 45841283, 45843067, 45844596; 15951594, 45804325, 45804448, 45806123, 45807528, 45809034, 45812498, 45813371, 45815912, 45816670, 50995290, 50998183, 51004380, 51004570, 51004576, 51009013
E9C2	E9C12	MT	45828804, 45835849; 45809586, 45815068, 51005153
E9C4	E9C4	MT	45828384, 45829264, 45829957, 45830562, 45830613, 45831381, 45833309, 45833816, 45833981, 45835175, 45835193, 45835605, 45839535, 45840979, 45841482, 45841567, 45842107, 45842918, 45843192, 45843405, 45844921, 45844949; 45804141, 45804759, 45806066, 45807403, 45808263, 45809768, 45810027, 45811529, 45815779, 45815934, 45820913, 45821508, 50993740, 50993932, 50994037, 50994092, 50994227, 50994243,…
E9C9	E9C9	MT	45834778; 50995197
E9E1	E9E1	MT	45817324, 45818535; 45803624, 45805872, 45806492, 45806679, 45807637, 45807702, 45807791, 45807801, 45807858, 45807968, 45808632, 45809027, 45810855, 45814143, 45816337, 45816504, 45816742, 45816856, 45816943, 45817044, 45817155, 45817158, 45817164, 45820466, 45820827, 45821443, 45821956
E9E10	E9E10	MT	45828272, 45841389, 45841921; 45805040, 45816050, 50993780, 51003905, 51004262, 51006421, 51006467, 51007155, 51007282, 51007478, 51010232, 51010829
E9E11	E9E11	MT	45831270, 45837921, 45843360; 45807820, 45808712, 45815660, 45816380
E9E3	E9E3	MT	45819078, 45829899, 45829970, 45833072, 45840883, 45842538, 45842798, 45843338, 45843592; 45806925, 45807137, 45809350, 45810304, 45810380, 45810398, 45813520, 51004911, 51005753, 51009203
E9E4	E9E4	MT	45817376, 45818716, 45831945; 51008105
E9E6	E9E6	MT	45817587, 45817832; 45805717, 45806823, 45812298
E9E7	E9E7	MT	45817670, 45818283, 45819355; 15951247, 15951458, 45806357, 45807256, 45807268, 45807464, 45807916, 45808823, 45809449, 45810671, 45813088, 45813186, 45813622, 45814108, 45815265, 45816055, 45816321, 45816791, 45817129, 45817171, 45820880, 45821072, 45821450, 45821496, 45821549, 45821581, 45821688
E9E8	E9E8	MT	45831076, 45833737, 45835100, 45835862, 45838812, 45839005, 45840287, 45840645, 45841823, 45842517, 45843424, 45844362, 45844610; 45804896, 45806329, 45808421, 45813283, 45813402, 45813404, 45813687, 50995107, 50995647, 51000726, 51001060, 51007467
E9E9	E9E9	MT	45834604, 45836678, 45837604, 45843156, 45843368; 15950933, 45804667, 45807309, 45808469, 45816744, 50995121, 51004062, 51005429, 51007587, 51007806
E9G1	E9G1	MT	45817567, 45817626, 45818225, 45818404, 45818718, 45818720, 45818838; 45809613, 45810997, 45816316, 45816956, 45821890
E9G11	E9G11	MT	45817398, 45841087, 45841361, 45841545; 45803404, 45807640, 50996206, 50997326, 51001513, 51003790, 51005525, 51006089, 51006561, 51009355
E9G12	E9G12	MT	45836094, 45836630, 45838430, 45839027, 45841170, 45842549, 45844640; 45813608, 50994045, 50998767
E9G2	E9G2	MT	45818158, 45819193, 45828131, 45832290, 45835847, 45837078, 45837925, 45838842, 45839148; 45803831, 45806285, 45806390, 45806614, 45808753, 45809152, 45810406, 45813133, 45814982, 45815561, 45815685, 45822169, 50996489, 51003445, 51003844, 51004960, 51005545, 51005798, 51005921, 51005925, 51006041, 51006246, 51006606, 51006694, 51006715, 51006909, 51007284, 51007427, 51007547, 51007616, 51007937,…
E9G8	E9G8	MT	45819308; 15951192, 15951697, 45803855, 45811550
ETG1506	etctg_1506	MT	45837108; 51007874, 51008074
ETG926	ETG926	MT	45832550; 51009888, 51010496
ETG93	ETG93	M	51000977, 51010876
ETG990	ETG990	MT	45837087, 45838367, 45838586, 45838752, 45839580, 45840069, 45840362, 45840596, 45840628, 45841531, 45841824, 45842346, 45842427, 45842867, 45843319, 45843399, 45843882, 45844263, 45845040, 45845052; 15951072, 15951203, 45806385, 45806541, 45808102, 45809085, 45810443, 45811293, 45811678, 45813596, 45815210, 50993509, 50994063, 50994141, 50994422, 50994488, 50994530, 50994632, 50994649, 50995182,…
Foxa3	gi|2073553|gb|U43547.1|AMU43547	M	2073553
G1D6	g1-d6	MT	45833037; 15950928, 50997284
G1-I8	G1-I8	MT	45831331, 45837440, 45837773, 45837918, 45839002, 45839332, 45840272, 45840867, 45841189, 45841269, 45842041, 45842603, 45843575, 45843668, 45843880, 45843952, 45844009, 45844339, 45844791, 45845383; 15950932, 45804082, 45805024, 45805692, 45805816, 45808296, 45816928, 45816935, 51003816, 51003949, 51004629, 51005804, 51006531, 51008382, 51009602, 51009760
G2G14	g2-g14	MT	45817323, 45818257, 45818803; 15951147, 45816447, 45816493, 45822130
G2I16	G2I16	M	15951180
G2I21	G2I21	M	15951184
G2-K2	g2-k2	MT	45830505, 45830856, 45831640, 45833859, 45844625; 15951211, 45805687, 45805766, 45812407, 45813825, 45814708, 45815509, 45820568, 45820776, 45822031, 45822066
G2M17	g2-m17	M	45817670, 45818283, 45819355, 45819841, 45835859; 15951247, 15951458, 45806357, 45807256, 45807268, 45807464, 45807916, 45808823, 45809449, 45810671, 45811729, 45813088, 45813186, 45813622, 45814108, 45815265, 45816055, 45816321, 45816421, 45816791, 45817129, 45817171, 45820880, 45821072, 45821450, 45821496, 45821549, 45821581, 45821688
Gapdh	GAPD	M	45817427, 45818807; 15951122, 15951528, 15951533, 16305064, 45805401, 45806900, 45809215, 45810483, 45812837, 45814678, 45815049, 45815314, 45816108, 45822136, 50994401, 50995520, 50995752, 50997827, 51001240, 51005497, 51005839, 51005900, 51006719, 51007233, 51008148, 51008182, 51008854, 51008869, 51009583, 51010304, 51010523, 51010572, 51010830
GNAT1	gi|3789979|gb|AF050654.1|AF050654	T	3789979
GNAT2	gi|3789977|gb|AF050653.1|AF050653	T	3789977
HLP1	HLP1	MT	45819475; 15950836, 45809602, 45813954, 45817287, 45817289, 50993710, 50994687, 50996889, 50996899, 50997229, 50997547, 50998434, 50999396, 50999608, 50999978, 51002705, 51002956, 51003136, 51005585, 51008820, 51008903, 51009089, 51009691, 51009865
Hoxa4	HoxA4	M	746417
Hoxa9	gi|687783|gb|U20941.1|AMU20941	M	687783
Hoxb13	gi|11037553|gb|AF298184.1|AF298184	M	11037553, 51005599
Hoxc10	gi|11037555|gb|AF298185.1|AF298185	M	11037555, 11037557
Hoxd11	gi|3551784|gb|AF031481.1|AF031481	M	3551784
Hoxd8	gi|3551782|gb|AF031246.1|AF031246	M	3551782
Kit	gi|46392792|gb|AY578915.1	MT	45819807, 45829614, 45830290; 46392792, 51003755, 51003912
Krt17	Krt17	MT	45836932, 45838404, 45838413, 45838751, 45838848, 45839575, 45839597, 45839866, 45840129, 45840212, 45840230, 45840300, 45840930, 45841327, 45841681, 45841787, 45842064, 45842527, 45842560, 45843061, 45843154, 45843169, 45843659, 45843929, 45844173, 45844207, 45844454, 45845020; 45803827, 45804672, 45804713, 45805267, 45805937, 45806678, 45806738, 45807729, 45808079, 45808140, 45808267, 45808407,…
Krt24	Krt24	MT	45833674, 45834314, 45835073, 45836513, 45840631; 45803419, 45803601, 45804654, 45808036, 45813679, 45816579, 45816816, 45816896, 45821798, 51003366, 51004112, 51008551, 51010017, 51010221, 51010451, 51010839
ntf3	NTF3	M	51010364
pcna	5A10	MT	45817751, 45828601, 45832245; 45804376, 45815113, 45816032, 45817023, 45817087, 50996169, 50996613, 51000488, 51001827, 51002105, 51007873
Rho	gi|1477471|gb|U36574.1|ATU36574	M	1477471
Rpl19	rpl19	MT	45817711, 45818475, 45818795, 45819466, 45820010; 15950834, 15951042, 15951251, 15951669, 45803428, 45803712, 45805479, 45805984, 45806073, 45806530, 45806659, 45807171, 45807715, 45808048, 45808328, 45809160, 45812094, 45814332, 45814441, 45815047, 45816217, 45816415, 45816696, 45817163, 45821038, 45821963
Slc4a5	gi|2198814|gb|AF001958.1|AF001958	M	2198814, 28200432, 45819468
Thra	gi|33413867|gb|AY174871.1|	M	33413867, 34014907
UV	gi|4027888|gb|AF038948.1|AF038948	T	4027888
v2p3a5	v2p3a5	M	45819038
v2p3b1	v2p3b1	M	45817510, 45817525, 45817668, 45818128, 45818140, 45818206, 45818560, 45818612, 45818924, 45818993, 45819027, 45819033, 45819128, 45819415, 45819470, 45820019, 45835630
Wnt1	gi|62424|emb|X55270.1|AMWNT1R	M	62424
Wnt5B	gi|62428|emb|Z14048.1|AMWNT5B	M	50994536, 62428
a - letters denote the species that contributed to each marker sequence assembly. M = only A. mexicanum sequences, T = only A. t. tigrinum sequences, and MT = both A. mexicanum and A. t. tigrinum.
b - NCBI GI numbers are provided as a comma delimited list. Lists of GIs that correspond to A. mexicanum and A. t. tigrinum are separated by a semicolon.
