# Supplementary material for: Gene order data from a model amphibian (Ambystoma): new perspectives on vertebrate genome structure and evolution
Source: BMC Genomics. 2006 Aug 29;7:219. doi: 10.1186/1471-2164-7-219 (PMC1560138; doi:10.1186/1471-2164-7-219)
Supplement: Additional file 7 — A FASTA file of Ambystoma sequence that were used in this study. This FASTA formatted file provides all of the Ambystoma sequences that were used to generate alignments in this study. [file 1471-2164-7-219-S7.txt]

>lcl|5A10 (PCNA)
CCGGGGAAATTCGGCCATTACGGCCGGGGATCACTTTTTTGGCGCGAGGCTAGTGGCGAGAGTTGTCTTTAAGCTGCATT
TTGAGTTTTAGTTCGCCGTGCTTCGCGCCTTTCTYCTCACTTGCTTCCCGTTTTCAGTTGTCAATTTTCTGTCCTGTGTC
GCCATGTTTGAGGCTCGCCTGGTGCAGGGTTCCATTCTCAAGAAGGTTCTCGAGGCCCTAAAGGACCTGATAGATGAAGC
GTGCTGGGACATCAGCTCGAGTGGCATCAGTTTGCAGAGCATGGATTCATCGCACGTGTCCCTGGTGCAGCTCACCATGC
GCTCAGAGGGCTTCGATACGTACCGCTGCGACCGCAACCAGTCCGTCGGTGTCAAGATGAGTAGCATGTCCAAAATTCTG
AAGTGTGCAGCTGGTGACGATGTGATAACGCTCAGGGNCTGAAGACAATGCGGACACCATGACGCTGGTTTTCGAGGCCC
CTAATCAGGAAAAGGTGTCTGATTACGAGATGAAATTGATGGACCTTGATGTTGAACAGCTTGGGATTCCAGAGCAAGAA
TACAGTTGTATCATCAAGATGCCATCTGGTGAATTTGCCCGCATTTGTCGAGATCTCAGCCAAGTGGGGATGCTGTTGTT
ATATCCTGTGCTAAAGATGGGGTGAAGTTTTCTGCTAGCGGTTCTCTGGGGACGGGCAACATCAAGTTGTCACAGACCTC
CAATGTTGACAAAGAGGAGGAAGCTGTTAC
>lcl|bl005ba01 No definition line found
AACAAATTGAAAATTTGCCAGATAGTGGTCCATCCTATGGCTTCCAACTCACCCGCCAAGAGATTGTGGCTTTTTCAATG
CTTTTGGGCGGATTGCAACAAGTGTGTATGAACTGGAGCGCTTCCGGGACATTCTGCAGCATGAACAATGATTGTATGTG
AGGACACACAGGATTCCCTCTTACTGTTTACAGCTGGACAGGTCATGAACTTTTGAAAATAAACTAGTTTTGTTTGCTCC
AGAGAAGAGGCTGCCATTCTAAGCACCCACACAGGCCATGTTGGTAGCGGCTTAGGGTCCTCCTTAATAATAGCAATGTG
CCTGTAGTGAGATGGATACAACTTTGAGAAGAAGCCGGTTTCTCCTTTTTGTAATAGACCATATACGCTCTCCCATTTGG
TACATATACTTTCCAGTTCAACAAAATGATTTGGCGATAAC
>lcl|calm No definition line found
GGCGCGTGTAGCAGTTGCATCGGACGCGGGTGGAGACACGCAGCATAAACGGCACGGAAGAAAGAGTGCAGAGGAAAGTG
ATAGCGAAGCATCATGGCAGACCAACTGACAGAGGAGCAGATCGGTGAGTTCAAGGAGGCATTCTCACTCTTTGACAAAG
ATGGTGATGGCACCATTACTACTAAGGAGCTGGGTACTGTCATGAGGTCGCTGGGCCAGAACCCGACCGAGGCTGAGCTG
CAGGACATGATAAATGAGGTGGATGCTGATGGTAATGGAACCATTGACTTTCCAGAGTTCCTTACCATGATGGCAAGGAA
GATGAAGGACACAGACAGTGAGGAAGAAATCCGGGAAGCCTTCAAAGTGTTCGATAAGGATGGSAATGGTTATATCAGCK
CGGCTGAGCTTCGTCACGTGATGACCAATCTGGGCGAAAAGCTAACAGACGAGGAGGTGGACGAGATGATACGAGAAGCA
GATGTCGATGGAGACGGACAGGTCAACTATGAAGAGTTTGTACAGATGATGACTTCAAAGTAATGTTCCAGAAGGTTCCT
CTGCAGCAGAGCAAGAGATGGAGACTACCTGCTTTCGCTCTCTACCCTCTGCTTCCTTCCTTGTCCCCACTGCCCCATTA
ACCCTTGTAATTTAGTTCCATTTGGCCCTTCCTGTCGAGTATGACCTGACCATCCTCGTCTGGCCGTGGGCGTATGATAA
TACCAAGCGCCCTGGGACATCGCCACAATGCATGCCCTGTGCAGCTGCACATTCTTGTCGGAGCGTGATCTTGTGATTAA
CCACCCCTTCCTCTAAGATGGCTGCAGGGACAGAAACAAACTGGCAGGGCCATTGCTTTTACCCTGCTCTTGTCCCAGTG
CCAGTGGGGAGTCGTGGGTTGTTTTGCTCCCATGCAGGTCATTACTTAAGGATGTCTGGTGTCAGAGTTCAAACTTTTAA
AGATGGAATTCAGTGGACAAATACTTAAGGAGAAGCAAAGGGCTCCAGTAATGAATTTGCCAAATAGAGCGAAGCTCAGT
TGCCTGTTGTGGTGTAGTTTCCTTTCTGCCTTTTGGGTGCAAGTTCACCATGAAAATTTGTGAAAGCGGAGTTTAAAGGA
AATCCTCACAAGTTGCAGTTTGAATTTGGGAGGAGGCTGAACTTGACATCCTCACCGGAACTCTCTTCCAGTAGTTCTCA
TTTGCCCGAGAGTGTGCTGTGGAGTACCCGAGTGGCTTTGTTTCGGATCCCTGGAATTCTTTCAGCCAAAAACCAGCTTG
TGTAATGCAAACGTGAAGTCTTATCTGTTAGGTTCACATTGAACTAACATTTTCTTCCTCTCCTCCCGCTGATCCACCTC
ACTCCCTGCATGTATGAGCTATGAACAGGACCGTGCATGCTGCAGTGAGGTGTTTGTATACCCTGTATGATTGTACTAAG
GCGGTTAATGGGAATGCAACTTGATGATAAAATTGAAGTAGTGAAGGACAGACCAATGTTTTCTCAAACCCCTCAATTAG
AAGAAAGCAGATTTATTTTATTTTTTAGAGGTCCTGCAAGAGCAGTGGCCTCATCAGTACAGTTCCCAGAAAGTACCAAC
AAACTTTTTTTTTTGTGTGAGTGGAATGGTGTACCCGCTGTACTCATTCTGCCTGCTCTACATTTCTGTCCTTGCAGCCA
CAACACCAGTAGCATCCAAAATGCCAGACTCCAGTGAGCAATTTGTTCTTCCCTGGACGGCTGGCTTCAGTTGGTCCTTT
CTCCACCCCCCCTCCCCCTGTTGCGTGTCCAAATATCCATTTCTGCCTTTTTTGTCTGCGTTCGCGTTTTTGATATTGTG
ACTTGGGTGTGCTCTGAACATTTCTTAAGCTGCTTAATAAGAAACTAAAGAATTTCATTCCTTCTTGTGCTTCCACTTCC
TCATCCCCTCTGACTATATTGGCCTCTGGGGTTGGGGAGGAGGCGCTTCTCTTCCATTCCATGGTGGTAATATGGTGATA
TGTTCTTATTTTCAATAAACTCTTGTATTTCTAT
>lcl|cntg66 No definition line found
ATAGAACAGTTGTACAAAAAGCCCCTGTACGGTCCGGAATCCCGGCACCTGCGAGCTACGAAAACCGCACCAGGGACAAT
GGCCGAGAAAGTGGCCCTGAAGGCATGGAGCCAGATGGCATCATCGAGAGTAACTGGAATGAGATTGTCGATAGTTTCGA
TGACATGAGCTTGTCGGAGTCTCTTCTCCGAGGAATCTATGCCTATGGTTTTGAGAAACCTTCCGCCATCCAACAGCGGG
CTATTCTTCCTTGTATCAAGGGGTATGATGTGATTGCACAGGCCCAGTCTGGTACTGGGAAGACTGCCACCTTTGCCATT
TCTATTCTTCAGCAGGTTGAGCTGGACCTGAAGGCTACCCAAGCCTTGGTGCTGGCACCTACCCGAGAGTTGGCCCAGCA
AATTCAGAAAGTGGTGATGGCTTTGGGTGACTACATGGGTGCCTCCTGCCACGCGTGCATTGGAGGGACCAACGTGAGGG
CTGAAGTGCAGAAATTGCAGTCTGAAGCACCCCATATTATTGTGGGCACTCCTGGACGTGTGTTTGACATGATTAACAGA
CGTTACCTGTCACCCAAATGCATAAAGATGTTTGTGCTGGATGAAGCAGATGAGATGTTGAGTCGTGGGTTCAAGGACCA
GATCTATGACATCTTTCAGAAGCTGAGCAGCAACACGCAGGTAGTGCTGTTGTCTGCTACGATGCCAGCCGATGTCTTGG
AGGTGACAAAGAAGTTCATGCGAGAACCCATCCGTATCTTGGTTAAAAAGGAAGAACTGACCTTGGAGGGTATCCGGCAA
TTTTATGTGAATGTTGAACGCGAGGAGTGGAAGCTTGATACCTTGTGTGATCTGTACGAAACTCTGACCATCACGCAAGC
TGTGATATTCATCAACACAAGGAGGAAGGTCGACTGGCTCACAGAGAAGATGCATGCTCGTGACTTTACAGTCTCGGCCC
TGCACGGAGATATGGACCAAAAAGAGCGAGATGTGATCATGCGGGAGTTTCGGTCTGGTTCCAGCCGTGTCCTTATAACC
ACAGATTTACTGGCCAGAGGCATTGACGTCCAGCAAGTCTCCTTGGTCATAAACTATGATCTACCGACCAACCGTGAAAA
TTATATCCACAGAATTGGCCGAGGAGGGCGATTCGGTAGGAAAGGTGTGGCCATTAACATGGTGACTGAGGAGGACAAGC
GAACCCTGAAAGACATTGAGACATTTTACAACACCACCATTGAGGAAATGCCTATGAATGTGGCAGACCTGATCTAAGCC
TCCTCCACGAGGAGCTTGCACGGTGGACCACCCAAGCAAAGAACCTGGAGATTTTTTCTAGCATGGCTTGTTCATGTTGG
GGCTATTTGGAGTATATTTTTTGTTCTATTGCTTTGAATAAATATTTTGGAAGGCACCCTGTTGCCGGAAATTTTGGTAT
TCTGTCCTTGGTCGTCTCGTTACGTCTAGTTCAATTAGAGACAGAACACTAATCGTGCTACAATTTCAGGGACACCGATG
CAAAGATTCCGTACCTCCAGAAGTGGTGCT
>lcl|col1a1 No definition line found
TGTCCCGCTGGTACGGTCGGAATCCCGGGATCTCTGGTAAGATGGTATGAATGGTCTGCCCGGTCCTATTGGCCCACCAG
GTCCCCGTGGTCGCAATGGAGATATGGGTCCCGCTGGTCCCCCAGGTCCACCAGGTCTACCTGGTCCTCCCGGCCCACCC
AGCGGTGGATTCGACTTCAACTTCATGCCTCAACCACCAGAGCAGAAATCCGAAGGTGGTGGACGCTACTACAGAGCTGA
TGATGCCAACGTGATGCGCGACCGTGACCTGGAGGTTGACACCACCCTGAAGAGCCTGAGCTCCCAGATTGAGAACATCC
GCAGCCCCGAAGGCACAAAGAAGAACCCTGCCCGCACCTGCCGYGACCTGAAGATGTGCCACTCTGACTGGAAGAGCGGT
GACTACTGGATTGATCCCAACCAGGGCTGCAATCTCGATGCCATCAAGGTCCACTGCAACATGGAAACTGGTGAGACATG
TGTCTACCCATCCCAGGCTACCATCTCTCAGAAGAACTGGTACACCAGCAAGAACCCCAGAGAGAAGAAACATGTCTGGT
TCGGCGAGACAATGAGCGATGGCTTCCAGTTCGAATATGGTGGTGAGACATCYGATCCAGCTGATGTTAACATCCAACTG
ACCTTCCTGCGTCTCATGGCCACCGAAGCCTCCCAAAACATCACCTACCACTGCAAGAACAGTGTTGCCTACATGGACCA
GGAGACTGGTAACCTGAAGAAGGCTCTGCTCATGCAAGGCTCCAACGAGATTGAGATCAGAGCTGAGGGCAACAGCCGCT
TCACATACGGCGTCACCGAAGACGGTTGCACGCAACACACCGGCGAATGGGGCAAAACCGTCATCGAGTACAAAACAACG
AAAACTTCCCGCTCCCCATCATCGATATCGCCCCATGGACGTTGGCGCACCTGACCAAGAATTCGGCATCGAAGTCGGCC
CGTGTGCTTCTGTAAATTCCCACAGAAAATAATTTCACATGGACTTGAACTCATTTTTCTATCCGCCATCTCTCAAGCGA
TTTTTTGTTTCTGTAAAGCATTACACCTCCAAAAACGACTAAGATGGAAGGGCTCCACTTGCTTGACCCTTAACCCCTGA
AGATATCTGGGGGATGGGGGTTATTGGGA
>lcl|COXVIb No definition line found
GGCGCTTCCGTTTCCTTAAGTGACTTTGAGGGAGAAAGGCTCGGACTGTGACCTGGGCGTAGCAGGAAGACAATAACTGC
GGTTAAAAAATGGCAGACGAAATGCGCAACAAGATTGACAACTTCAGAACTGCACCCTTCGATGCCCGCTTCCCAAACAT
TAACCAGTCCAGGAACTGCTACCAGAATTACCGTGATTATCACCGATGCCTTACTGCTATGAATGGTAAAGGAGCAGACC
CCTACCCTTGCGAATGGTACCACAAGGTGTACAAATGTTTGTGYCCAGTCTCGTGGGTGGCCAAATGGGATGAAGAGCGA
GAATTGGGCACATTTGCAGGGAARGTTTAAGCAAMGCTTGCTGTACAGGAATGAAACTYCAATTAATGATGTTCGAGTGT
GCTAACCACTTTACCTTTGTGCTTTTATTTTGTTGTATTCTATTGGATCAACTATAAACATTTGTAACCTAGGTAATGTC
AATGGGGCAGCCGAGCCAAGATTAACATCGTTTGTGTCCAGTTTAAGAGTAATAAAGATGCTGCTTTTGATCAAAAAA
>lcl|ctg_1381 No definition line found
AGACAACATGGGGAAACAGAAGAAAACCAAGAAATATGCCACCATGAAGCGCATGATCAGCCTCAAGGACCAGAGAATTA
AAGAAAAGGATCGAGCCAAGTCTGTTAAAAAGAAGCAAGAAGATCCCAGTGCCATCAAGGAAAGAGAAATTCCCCAGCAT
CCCTCCTGTCTTTTTTTCCAGTATAACACCCACTTGGGACCACCCTACTACGTTCTGGTTGACACCAACTTCATCAACTT
CTCCATAAAGGCAAAACTGGACATTGTGCAGTCAATGATGGACTGTCTGTATGCTAAATGTGTCCCGTGTATCACAGACT
GTGTCATGGCAGAAATTGAAAAGCTTGGGCTGAAATACCGCGTTGCACTTAGGATAGCCAAAGACCCTCGGTTTGAGCGC
CTACCCTGCACACACAAGGGTACATATGCAGATGACTGCCTGGTACAGAGGGTCACTCAGCACAAGTGCTACATCATAGC
AACAGTGGACAGAGACCTAAAGCGAAGGATCCGGAAGATTCCAGGAGTTCCCATTATGTACATTTCCAGTCACAGGTATA
ACATTGAAAGGATGCCAGATGATTATGGTGCTCCAAGATTGTAACTTTCTGCTATCTCTTATCCCTGGATTCGTGGTTGA
ACCTGATACTGGGCCGCAGAGAATCTTGCAATCCGTATCTCAGATCTTATGAACTTGGTTCAACATGGTTGAGCTCTCTT
CAATGTTTGATTCATTTAATGGATCTCCTTTATCATAGAACATTGATTGCGTTACGTTGCCGAGCTCCTCTTGGTGACTT
TTAAAGGCTCTACCGCTAGCAAGGCTGTTACAAAAAGGTCTGGAAGTTCAAGTTGCCATTTCCCCCAGAAGAACTAATGG
GTCTTCAGTTATTAGCCTCCTGAAACGAAGTGGTCTTTGTAAACATATACCAAATTGGACAGCAAAAGCCTTGACATGCT
CAATAAAATACAAAACAAAATTCTTTGTGTGTATGATGCACTTCGTTCCGGTTAAAACCGCTCATGACCAAATGGCAAGT
CTCTTGCATTGCTATAGCAGGTAGATGTTGCTGTTCACACCAGAAGGAGGTCCATGCACTAAATGAAGATGGCGGAAATG
H
>lcl|ctg_1459 No definition line found
CGGGATGTGCTCTTGCGTTCTGTCTCTTCGTCTTGGGCAGTGTCCCCGTGCAGCCTGAAGATGTACTTCTTTGCAGTGTG
CCTGTGCCTTCTCTCCATGGGACCCCTATCGCTAGGAGAGCCCCTGAAATATAAGGACTGTGGAAGCCCTGATGGAAAGA
TTGCTGTTGTGGATATCAGTCCATGCTCTGTTCAGCCATGCGAGCTTAAGAAAGGTGAAACCTTCTTAATCAACGTCACG
TTCAGCAGTGCTGTAGATACCCACAACAGCACAGCACGTGTTCATGGGATTTTAGCTGGTATACATATCCCGTTCCCCAT
CCCTGAAGCTGATGGATGCAAGTCTGGAATCCCCTGTCCGATTGAACATGGAAAGAGCTACAACTATGTGACCAAGATGC
TAATTGAGCGTTCATATCCTTGCGTGCAGCTGGTGGTACAGTGGGAGCTCCAGGATGATGATAACAAGGACATGTTCTGC
TGGCAAATTCCTGTTGTTATCACAAACTAGAGCGGTTAATCAGGACTACACAGCATCTGCAGATGAAGTGGACAGTGCCA
GGGGTCGGCGTACCAGACAACATTCTTTTAAATTGTTTCTCCTCAAGGCTCCATCCAGGCTATACAGGGTTCTGCTAGCT
TAACTTAGATTGTGATGTTTTCAACAAATTCTTCTTTGTGAGGGTTGAACGGAAAAGAGCAGTTAATTATACCATC
>lcl|ctg_1717 No definition line found
CCCAGAGCCAGCCCACTCTTGCAGAGTGAACTTGTTGGCAGGTTTCTCTTGCATCCGTAACCATGTCCCTTAGCCAGAGC
TTTGTGAGTAGCAGCTCCCAAAAGTCATTCTCTGTTGGGGGTGGCGCTGGGGGTTCATTTGCCCTAGGAGGTGGTGGTGG
CGGCGGTGGTGCGCTTAGCCTTTCCTCTGGTATGTCCAACCTATCACTAGGTGGTGGGGGGTATTCACTTGGGCTCGGTG
GAGCTGGTGGCGGTGGGGCAGGATTTGGGCTCGGTGGAGGGTCTGGGTTTGGAGGGGCTGGGTTTGGTGGAGGAGCTGGA
TTTGGAGGGGCTGGGTTTGGTGGAGGAGCTGGATTTGGAGGGGCTGGGTTTGGTGGAGGAGCTGGATTTGGAGGGGCTGG
GTTTGGTGGAGGAGCCGGTTTTGGAGGCGGGCCTGGTCCTGCGTTTGCAATGGGACGCGCCCTGATGTCATCTGGCCTGA
GCCATGGCTCTGCTCTGGGTTTTGGCGCAAGCTTTCCCCAGCGGTCCAGTTTGCCCTCAAGCGCGTCGCTGAAGCAGACG
CTGTCAGGGCTGAATGACCGCTTCCACAGCTATGTGGAGAAAGTCAAGCAGCTGCAGCTTGAGAACAGGACCTTGCAGGC
TCAGCTGGACCACCTGACAGGTGGCGTCCCTGTCTCTTCCGGTGGTGACCCCTCTGCACCTGTCAACTATGAAGCCCAGC
TGACCGACCTCAGGACCAACATGGAGAACCTAACATTAGAAAACATCCGGCATGAAATTGAACTGGACAACATCAGGGGC
GCAGCAGAGGAGCTGAAGGCTAAGCACGACTTCGAGTTGGGTGTGAAATTTCAACTGGAAACAGACATTGCAGCCATGAA
AAAGGACATTGAAGTCGCATCGGAAATTCGCACTGACCTTGAGCAACGGTACACGGCTGCCCTTGACGATTTAGACTACG
TGAAGAAGACACAGGAAGAGGAGGTCAGCACTCTCCAGACGCAGCTGGGTACCACAGCAGGCAAGTCCGTCTCCCTCATC
GAAGTCGACGCTGTCAGGTCCTTTGACATCACAAAATCCTTGATGGACATGAGGGCCAATTATGAAGCAACCGTCCGACA
ACACAAAGAAGATGCGCAGAGGTTCTTCGAGTCGAAGATGTCAGAAATTCAAAGCGAGTCGTCGAAGAACACAGAAGTAA
TATCGGCAGTCAAAGGCGAAATGGCAGTAGCAAAAAAAGAGATCCAGGGGCTGACCATGGAGCTACAGACGCTGCTTTCG
GTGAACTACTCATTAGAAAGCAGGCTAGCGGAGGCCTCAGCCAGCGTCAGTGTAGGGGCAGCCGAATCACAGGCACAGAT
CGCCAGCTACGAAGCGGCCATTGAATCGGGCAAAGTAGAGCTTCACAAAGTCATCATGAACTACCAGGAGCTGCTTGACA
TCAAACAGGCGCTGGACGTGGAGATCGCCACCTACAGGAAGCTTTTGGAAGCAGAAGATTTGAAGTTCCCTGAACTCGAG
GCACTCTCAGGAGCCTGCTACACGTACACTTCTGAACGAGGATTCGAGAAGAAACACGACAGCTCAGCATCCCTAGTGTC
TCTGGATGATAAATAAGAACCCAACATCACCACTATCCTATATTGGGACCATTCCTGGGTGGCGCTGGTGGAGACTGGAC
TGTCCGAAGCCTGCAC
>lcl|ctg116 No definition line found
CCGTCACAGAGCCTGGAGCTTTCTCTACTGCCTGCATTCGCGGCCGAGGTTCCACAGCACCATGAGGGCCTGGGTGTTCT
TCCTTCTCTGCTTGGCTGGCAAGTCACTCGCTGCTCCTCAGCAGGATGCTCTGCCAGAAGAGGCGGAGGTGGTCGAGGAT
GCCGAGGAGGTGCTTGGGGTGAATCCCGTGCAGGTCGAGGTTGGCGAGTTTGATGAAGCCATCGAGGACGAGGAGGAGGA
AGTCGTGGCTCCAGAGAACCCATGCCTCAACCATCACTGCAAGCACGGAAAGGTGTGCGAGGTGGATGAAAGCAACAACC
CCATGTGCGTGTGCCAGGACCCCACCAGCTGCCCAGCGAGCGTCAGCGAGTTTGAGCGGGTGTGCAGCAATGACAACAAG
ACCTACGAGTCTACCTGCCAATTCTTCGCCACCAAATGTGCCCTTGAGGGAACAAAGAAGGGCCATAAACTGCACCTGGA
CTACATCGGACCCTGCAAATATATTGCTCCCTGCCTCGACCTGGAGCTGACAGAGTTTCCTCTGCGCATGCGCGACTGGC
TGAAGAACGTGCTCGTCACTCTGTACGAAAGAGACGAGGACAACAACCTGCTCAACGAGAAACAGAAACTCAGGGTGAAG
AAGATCCACGAGAACGAGAAGCGCCTGGAAGCTGGAGACCACTCCATGGAGCTGCTGGCCCGCGACTTTGAGAAGAATTA
CAACATGTACATCTTCCCCGTCCACTGGCAGTTTGGACAGCTGGACCAGCACCCCATTGATGGGTTCCTGTCCCACACCG
AGCTGTCTCCCCTCCGTGCCCCACTGATCCCCATGGAGCACTGCACCACCCGATTCTTCGAAGAGTGCGATTCCGACAGC
GACAAGTACATCGCCCTGGAAGAGTGGGCCAAATGCTTCGGGATCAAGGAACAGGACATCGATAAGGACTTGGTGATCTA
ATCGTGCCACCGCGCGCGGCTGTCTTTCCTTCACATTGGCTTTTTTTTTTTTTAAAGAAAAATAGTTCAAACCTCCTTGT
TTTTTCTTTTTAACKTTTATTTCTTGGGACAAGGTGCTAATGTAGATTTGAAAAGTGTATTAACGGTGCTAAAAAAAGAA
GACAGAAGACAAGACAACTCATTCCTAGTGGCCTTCACCACAAAAGCCTTAATTCTCTCCCTCACTTTCCCTCACTCCTG
GACTTTGCTCCCCAAACGAATGTCTGCTTTCACCCAATTAACACTCAAAGKTTCCTAAAAAGGCTAGACTGCAATGTCTC
GGTTATTGATTCAAACCTTTTTTACATTGTTTCGTAAGGAAAATATTTTTAAATAAATGTCCAATAACCTTCCAAACCCG
GTAAGTCCTGCACTTTTTAGTGGTGGAGAAGGAACCTGGGCTTCAAGGCGCGCTTTGAGGGTTTGTCGCGTAAAGCAGAG
GAACAACAATGTTGCAGGTTTATGGAAGTTTGGCGCAAGAA
>lcl|ctg26 No definition line found
TGTTAGTGACTGCCCTGTAGGGTGTGAGCAGCGCACGTTCCAATCCCGGCGGCCCGGTGCAGACTAACGGAGAGAATCAT
GGGCGTGCACGTGGAGACCATCTGCCCCGGGGACGGACGGACATTCCCGAAGAAAGGGCAAACGGCCATTGTGCACTACG
TAGGTCACCTTGAAGATGGAAAGAAATTTGACTCCTCCCGAGACAGAAACAAGGCGTTCAAGTTCAGGATTGGTTGTCAA
GAGGTAATCCGTGGCTGGGATGAAGGCGTGGCTCAGATGAGTGTTGGCCAGAGGGCTAAGTTGACATGCTCTCCTGATTA
TGCTTATGGCAGCACCGGGCATCCTGGCATCATTCCACCCCATGCCACGCTAATCTTCGATGTAGAGCTCATGGGACTTG
AATGAAGTTTGTTCCTACCATCTTGTGGTGTCGAGGAAGCGGCCTACAGAGGACTTAAAAATACCACAAATCCAGAGTGC
ACATGAACGGACTGCTTTTACCTGGATGCCACCAGTTACTTAACCTCTTCCCCACAGCTGAATGTTTTACCCACATGGTT
GCACTGCCCGCTGCCTCACTCCCCCCCACCCCGATAAGCAACATGCTACAAACCTCAGTTGATCATGATAAATCTCAGTA
TGTTTTATTTTTCCCCTTTGTTATTGCTACAGAGTGAATATTCATAGGAATCTACTTTTCTCAGTATTTGATTMATAAAT
GTCATTCTTGAATATGTTTAAAATGAAGCTGTTGCTGCTGTCTTGCCAGAGCAAAGAGGGGCTGGTGAGGGATACATTCT
GTGGATGTGGGCTTCTACAGTGAAGCCATGGGATTTCAAATCCTCTGGAGAGGGTTCCAGTTCACCCAGGTCCCATATTG
CTTCTAAGTGACTGGGACTCTGCTAGGACTGTTCCTGTCTCTGGTGACATGTTTTTGCCAACACCCTCTATGCTTTACTG
GTCCTCTTAAAATGGTCAGCCTTACAATCGGCAGGAATTATCTAAAGCCCCCACGAACTGGCTTCGAAGTTGGCTTGTAA
TGTTAATACAATCATATATTATGACTTTCTTGGCTAAATAACACTGATGCTGGGCCATCATGAC
>lcl|E10A10 No definition line found
GTCGCCGCGGTCTGAAGGTAAAGATGGCAGCAGTCGCTGGACTCCGAGTGCAGGTGCGAAACTTCAGCACTGGAACTGCC
ATGCAAGTTGCTAAGTTGATCCGGCCTCCAATTCCTGTGTTTGGACTGGAAGGTCGCTATGCAACTGCTCTTTATTCTGC
TGCTTCAAAACAACAGAAACTCGAACAAGTTGAGAAGGAACTCACCAGAGTATCAGCTTTAGTAAAGGAGTCCAAAACGT
TCGCTCTCATCRCCAATCCTCATGTGAAGCGTGCTCTCAAGCAGAAAACCTTAAATGATATCTTGACGAAAGAAAAACTC
ACTCCCATCACTGTAAATTTTGTCTGCTTACTTGCAGAAAACGGTCGCCTGAAGAACGTTGGTGGCATCATTAATTCCTT
CAGTAAAATTATGAGTGCTCATCGTGGTGAAGTGACTTGTGCGGTCACAACTGCARAGCCTTTGGATGAGCCCACACTAG
CTGACTTAAAGACTGCATTAAATGCCTTCCTGGCTAAAGGTGAAGTTCTGCAACTACAGACTAAGACTGATCCTGCTATC
CTCGGTGGAATGGTTATCACCATTGGTGATAAATTTATTGACATGTCTACCAAAGCCAAGATTCAGAAACTGACCAAAAT
TATGAGGGCCCCATAGGAAGTATTCATATTKAGCTGACGTTTTTATCCAGCTGTAAAATACCACAGTGGAACCCCTGGTA
CTTCTATTAAATCAATAAACTGTATCTCATTAAAAAAAA
>lcl|E10A12 No definition line found
GCACGAGGTTYYGTGATTAAAGCCCGCTTTATTTCGAAAAGGTGTCAATTCAAGTTGCCAAGTGACTTCCACATTTTTCT
TCAGAAGCGCGTGTTGGGGGGGTAGACGTTCATCCTTCTGCTCTGAACCCGGCTTTTAACGGTACTTGCTGGTCAGCACT
TCTGCCACCTGGCACAGGAACTTGTCCAGCGAGCAGTGCATGGCGCAGGTTAACAGCTGTGGCATGTGGATGCCGATAAC
AAGCAAGATATTATGGCCCAGCCTTGGGAAGTTGGTGGGGTCGACCATCAGCTCGTGGGCGTGCGTGTCGCTGAGTTTGT
CCAGGCAGGCTTCGATGTTGTCTATGTGGGCGACGGCATTGGTCAGCGCGCACATCACCTTCTTGCCGTGGCTGTGCAGG
TAAGAGCTTTCTTCGGAGATGTCCTTGCCGCCAAAGTAGGTCTTGGTTACAGGCTCCGAGTCAAACATCCTGCAAAGCGC
TTCTGCACCAAACGCTTCCTCGTGCCCTTTGATGTGGTCCCACGCGGACTTCACATTGGCCTTGTCCTCAGCAGTCAGCA
CCATGTTTGCAAGCTGTTCGTG
>lcl|E10A2 No definition line found
CAGGAGGCGGACTGGTAGAAGTTAAATCAGAGAAACTGGACTTCAAGGAGAGAGTGCAGTCTAAGATTGGATCACTGGAA
AACATCACCCACACACCAGGCGGAGGGCAGAAAAAGAGAGAGAAGGGGAAAGAAGATATGGCTCGCCTGACACTGACCTC
ACCCAGTGGGGTCAGTCCCAGTCCAAATAATGCAGTGCATGTGTCACTGATTATCGAACCCCCCATTCTGGAGGAAACAG
AACTTCTATCTACAGAAAATGCCAATCGAGTCTCATAAGCTGAATTTCCGTGAGAATGCCAGAGCCAAGACTGATCATGG
AGCAGAAATTGTCTACAAGTCCCCTAACCTTTCAAGTGATACCTCCCCTCGTCGCCTTAGCAACGTCTCCTCCTCTGGCA
GTATCAATATCGTGGACTTCACCACAGCTTTCAACATTAGNCTGATGAAGTTGTCTGCCTCTCTTGCCAAACAWGG
>lcl|E10A3 No definition line found
TGCAAGTTTGGAATGAATGACAAGATTGTAATTGAAAAGCAGGGGAAAGGAACCGCAGATGAAACTGGAAAAACTGGGAA
GCAATCTATTGCCATTGATGACTGCACCTTCCACCAGTGTGTGCGACTTAGCAAGTTCGATTCTGAAAGAAGCATCAGCT
TTATCCCACCAGATGGAGAATTTGAGCTCATGAGGTACCGAACTACAAAGGACATTATACTGCCATTCCGAGTCATCCCA
TTGGTACGCGAGGTGGGTCGTACAAAGCTGGAAGTGAAGGTGGTGATCAAATCCAACTTTAAACCCTCTTTGCTTGCTCA
GAAAATAGAGGTGCGTATCCCAACCCCGCTCAACACCAGTGGTGTACAGGTCATTTGCATGAAGGGCAAGGCCAAGTACA
AGGCAAGCGAGAATGCCATTGTGTGGAAGATTAAGCGTATGGCTGGAATGAAGGAGTCTCAGATCAGCGCTGAAATAGAA
CTGCTGCCAACCAATGACAAAAAGAAGTGGGCGCGGCCCCCAATCTCCATGAACTTTGAGGTCCCATTTGCTCCCTCTGG
CCTTAAAGTTCGCTACCTGAAGGTCTTTGAGCCAAAGCTCAACTACAGCGACCATGATGTGATCAAATGGGTSCGCTACA
TTGGCAGGAGTGGGATCTACGAGACCCGGTGCTAGCCTCCAGAGATGAATGAGGGATTGTCATGCTCCCCAATCAAAACG
GAAAAAAAGCAAAGCAAATGAAAATCTTCTGGGTTGATAATCCCATCAACTCCCTGGTCGTCATGAAGCTTATGAGTGTC
TCTTTGATGCAGTCTTCTTTTTACTTAAGGGAAGGTGGCCTTGCTGTCAAGTTTTCACCCCTAAACTGCAGCTTCATTGT
TGCAGAGAGTACATGACTTCTTTTGGGGAGAGGGTGTGAACAGCAATTCAAACTGGGGATGTTTCTCCTTTAGTGAGGGA
AAGGCAGTGGTGCAGCACCATAGGCTTGTCATACCCTTCCCGCCCAATCCTATTCTAAAAAAAAAAATGAAATCCT
>lcl|E10A4 No definition line found
TTAAAGCCTATAACTTTGATGCCTTGGGTGTCATGCCAGATAGTGGGCATCTTCACCCTCTGCTGAAAGTCCGCACTCAG
TTTCGGCAGATATTTCTGGAAATGGGCTTCACAGAAATGCCCACCAATAATTTCATTGAGAGCTCATTCTGGAATTTCGA
TGCATTGTTCCAGCCCCAGCAGCACCCTGCCCGCGACCAACATGACACTTTCTTCCTCCTCGATCCTGCGGAGGCCACGG
AATTTCCCATGGATTACCTGGAGAGAGTGAAAAAGGTTCACTCAGAAGGTGGCTACGGTTCTCAGGGGTACCAGTATGAC
TGGAGCATCCGAGAGGCCCAGAAGAACCTCCTCCGCACCCACACAACAGCTGTCAGCGCCCGCATGCTCTACCAATTGGC
TCAACAGGAACACTTCACTCCTGTGAAATATTTTTCCATTGACCGAGTATTCAGAAATGAGTCGCTGGATGCCACACATC
TGGCAGAGTTTCACCAAATTGAGGGTGTGGTGGCAGACTATGGGATGACGCTTGGTAACCTCATGGGTGTACTGAAAGAG
TTCTTCCACAAGTTAGGGATCACACGGCTACGCTTCAAACCAGCCTACAACCCGTATACTGAGCCCAGCATGGAGGTGTT
CAGCTACCACGAAGGACTGCGCAAGTGGGTGGAGGTGGGCAATTCCGGTGTCTTTCGGCCAGAGATGCTGCTGCCCATGG
GCTTGCCCCCGGGAGTGTCGGTGATCGCCTGGGGCCTGTCCCTCGAAAGGCCCACCATGATCAAATATGGCATCAACAAC
ATCCGTGAGCTGGTTGGACACAAGGTGAACCTGCAGATGGTCTACGACAGCCCCATATGCCGCCTGGACTCTTAACGCCG
CCTACAGAGGGCTCGCAGCTATGGGCGCATCCCTACTCCGCCTGCATGCAGCAAGTCCCTGCAAGGAACAGACATTATTT
ATTTATTCTGCGGGATCATCACTTTACTGTACTCAATACATGTATCAGCCCGTCATTTCCTATCTTCCATCCCGACCACT
TGCTTCATATCAGATGCAGGGCCAGGCAAGTAACTTGGAGGGAACGTTGCCCATGCATTAAACCCATTCCCACGCCCAC
>lcl|E10A7 No definition line found
CTGCTCACTTGCACCTGTCTGTCTCCCCTCTGCAGAGAGACCCTGTCCAGGCCAAAAGGGGACGCTTCGTGGGACCCTGC
TGCTGCACCCGAGCAGGTCACATCGAGTCATTCAATCCCCCGGCTGCTATCCGCGGAACTTTGCCCTGCGCCACCATTTC
CTGAGTCCCCTACCTTCAGCAGGAAGCGAGCACTTTTCCCCTTTTCCCGAGTTTGGGGGCAGGTATAAACGTTGCCGCCA
AGAGCTGTAGAGTAAGAGGTTGCTTTGGGGATACTCCGGTGGGCCATGGGGACCGAGGACGAAGACTACAACTTTGTGTT
TAAAGTGGTTCTCATTGGAGAGTCTGGTGTGGGGAAAACCAACCTCCTCTCCCGATTCACACGGAATGAGTTTAACCATG
ACAGCCGGACAACCATAGGAGTGGAGTTCTCTACACGCACCATCAATGTGGAAGGACTGACCGTCAAAGCGCAGATCTGG
GACACTGCAGGACTGGAGCGCTACCGTGCCATCACCTCTGCGTATTACCGTGGAGCAGTGGGAGCGCTCTTAGTTTTTGA
TATTACAAAGCATCAGACATATGACTGCGTGGAACGCTGGCTGAAGGAGCTATATGATCATGCAGATGCCAACATTGTGG
TCATGTTGGTGGGCAACAAGACTGATCTGACCGACAGTGCCCGAGAAGTACCCGCAGATGAAGCCAAGATGTATGCAGAC
AATAACGGATTGCTGTTTATTGAAACATCTGCACTGGACTCCACCAATGTCGAGCTGGCATTTGAGACAATACTCACAGA
TATTTTTAAGAAAGTATCAAAGAACAAATCCAGCCTAATCCCTAAAGATAATTCTGTGTCGCTCCAACAAGAAGCTTCAT
CAGGCAGCTCCGCGTC
>lcl|E10A8 No definition line found
CAACAAGAGCGAATACATCGAGACGGCATCAGGAAATAAAGTCAGCAGGCAGTCCGTACTCTGTGGAAGCCAAAATATTG
TCCTGAATGGAAAGACCATTGTAATGAATGACTGCATCATTAGAGGGGACCTTGCCAATGTACGAGTCGGTCGCCACTGT
GTTATCAAAAGCCGAAGTGTTGTGCGGCCACCATTCAAGAAGTTCAGCAAAGGGGTGGCTTTCTTCCCATTGCACATTGG
GGATCATGTTTTCATTGAAGAAGACTGTGTCGTGAATGCTGCACAAATCGGTTCCTATGTCCACATTGGGAAGAACTGTG
TCATTGGACGAAGGTGTGTTTTAAAAGACTGCTGTAAAATTCTCGATAACACTGTGCTGCCACCAGAAACTGTTGTCCCT
CCGTTTACAGTTTTTTCAGGCTGCCCAGGGCTCTTCTCCAGTGAACTTCCCGAGTGCACCCAAGAGTTGATGGTGGATGT
CACTAAGAGCTACTACCAGAAGTTCCTCCCCCTAACACAGATTTAAAGCTCTGTGGGACCATTTTGAGATGCAGCGAGGA
ATCGATTAATTCTGGAGCAACCACCCAAATCTACACCAATTCCCCTTCTCTAACCCCTATTTCCCTTCAACCTATCAGAT
TTGGCCTCTGCACATCTCCTGACAGA
>lcl|E10A9 No definition line found
TTTCAAGATGTCGTCGAGAGGCGGAAAGAACGGGCTGCTCGAGAAATGGAAGATAGATGACAAACCGGTGAAAATTGACA
AGTGGGATGGATCGGCCGTAAAGAACTCTCTGGATGATTCTGCCAAAAAGGTCCTTTTGGAAAAGTATAAGTACGTGGAA
AACTTCGGCCTCATTGATGGCCGCCTCGCCATCTGCACCATCTCCTGTGTGTTTGCGATAGTTGCGCTAGTCTGGGACTA
TCTGCACCCGTTTCCAGAATCCAAAACCGTCCTTACCATCTGCGTTGTATCTTATTTTCTGATGATGGGTGTCCTAACTA
TTTATACATCGTACAAGGAAAAAAGCATCTTCCTGGTGGCTCATCGCAAAGATCCTACTGGAATGGACCCCGATGACATC
TGGCAACTGTCCTCTAATCTGAAACGGTTTGATGACAAATATACCCTGAAAGTGACGTTCATTGGTGGAAGAAATAAGAA
GCAGAGGGAAGCAGAGTTCACCAAATCGGTTGCTGCGTTCTTTGATGAGAATGGAACATTAGTGATGGATGTATATGAGC
CGGAGGTGTCCCGACTTCATGACAGTTTGCTTACGGAAAGGAAAGTGAAATAACAGTCCAAAGGAAGACCTTTCTACTGG
GATCATGCTAGGTTTAAGAGAAGAAAAATA
>lcl|E10C1 No definition line found
GCACGAGGCTGATTCGCATTCTGTTACTCGTGACTAACAACAGTGACCATGTCTTCTGATGAAGGAAAGATATTCGTTGG
CGGGCTCAGTTTTGAAACAACTGAAAATGACTTGGAGAAGGAATTTTGCAAGTATGGCAAGATCTGTGAGGTTGTTGTAA
TTAAGGACCGCGAAACGCAGAGATCCAGAGGGTTTGGATTTGTCACGTACGGAAACTGCGATGATGCAAATGACGCATTG
AAGGGCATGGACGGCAAGACCCTGGATGGGCGCCAGATCAGAGTGGACCAGGCTGGCAAATCAGACAGGAGCCGCGGAGG
GTACCGTGGGGGGTCATCTGGTAGAGGATTCTCTCGTGGAGGAAGAGGGCGAGGTGGCGGTGATAGTTATGGTAGCCGAG
GGTATGAATCCAGAAGCAGCGGCTATGGAGGTGGTGGATACGGAGGCGGATATGGTGGCTCCCGGGACTCGTACAGCAGC
AGTGGTCGAAGCAGTGGGAGCTATGGAGGAGGTGGATCGTACAGAGACAGTTACGATAACTAATGCTCGCAACGATAAAA
AAATCCTGATTCAAGATCGTCCGTCCAATGGCTGTATTTATAAAGATTTTTGGAGCCGTGCTGAATCCTTGTCCCGTACC
TGTTTGTTTTTTTTTCCATGCATTRAAACTGGTCTGATCTTGTAACTTTTTTTTTTTTTTGTCCGCATTTCTCACTGTTT
NAGCCTTAGCTTTTNGATAATTTAGTCGTGTGTACAAATGTCTAATAACGTTTTANGGCGAGCTTACCCAAGCAATGAGG
TGGGAATGGTGCCCCTTCAATTGACTACTCATGAGGCCTCCTATGGAAG
>lcl|E10C11 No definition line found
GCACGAGGSMKGAACTTGAGACGAGAGCGGACGGAGCGGGACACTCGATCCGGACAGGGAAGGAAGGAGAGGCCAGAGCG
CAGCGCAGMAGCATCAACTATGGCCAACTCGGGGCTGCAGATGCTGGGCTTCGTCCTGGCCGTGCTGGGCTGGATAGCGC
TCATCGCGGCCACCATCATGCCCCAGTGGCAGATGAGCTCCTACGCCGGGGACACCATCATCACGGCGGTGGCCATCTTC
CAGGGGCTGTGGATGAGCTGCGCCTCGCAGAGCACGGGCCAGATCCAGTGCAAGGTGTACGACAGCATGCTCAAGCTGGA
CTCTTCCCTGCAGGCTACTCGTGCGCTGATGGTGGTGTCCATTGTGCTAGGTGCTATTGGCATGGGTATATCTACCATGG
GCATGAAGTGCACAAAGTGCGGCGGGGATGACAAGGTGAAGAAGGCTCGCATTGCCATGACCGGGGGCCTGGTGTTCCTA
ATTGGAGGCTTGGCTGCACTGATTGCATGCTCATGGTATGGAAATAAGATCATCCAGGACTTCTAYAATCCATTTACCCC
TGTCAACACGAAGTATGAATTTGGATCTGCAATCTTCATTGGCTGGGCAGGGTCACTGCTGGTGTTTCTTGGTGGTGCCC
TCCTTGCTTGCTCCTGCCCCAGGAGGACTGGATCTTCTGGCCGCAAGTACCCCAAATCAAAGGCTCCCTCCAGTGCTGGC
AAGGAATATGTGTAAGAGGATATATGCACAGCGACCAATGCAGCCTTCCAGCACTCCAGACCTATTCAGCTGGCACAACT
GAGGGATATTTTTGTTGGCTGAGCAATTTGGAGAACTGAAATTGATCCCATGAAGTGCAGATCTTCTGGACCCTGTGGCT
TGACACCATCTGGTCCTAACTTCCAAAGTGCTTGTACTCACGTTGATGTGGCTTAGGCTTCGGTTTCCCATCATCCTAAA
CCTATATTGTGGACCCTTTAGATTTCTGAGCCAGATGTGAGCAACCGGTGCACTGACCTTCCATTCCAAGCACCTTGGGG
AGCACACTTTCCTCTTTAGGAGGAGAGAACCTAGGTTTTAAGTCCCATTGTTGGGGTAATGTGGGACCGTCTGTACATAT
GCGTTTTGGGTTCCATAATGGGAATTCAGACCRTTATCTTTTAAGGGGGGTGGGGGCAATTGGCATTTTAAATGCTCTTC
ATAGATGTAATGACACNNGGTTGGCAGTGCGGGAGGGGGCAGAGAGGTTTGTGCAGGATGCTGTTAGTGCCAAGAAATGA
GGGTCTTCAGCTGTCCCAGCTGGCCCATCACATGGTGAAAGCTCTGCAGAATAGGTTGGATTTCCTGAGAAGGNNNNNGC
ACATCTCNGAAGCAGTACATGTTAAAACCGCCAATAGTTGTGTACAAACTGATATTTAAATGTTTGAGTTTGGTTAATTT
CTTTTGTGCTTTGTTAATGGGACATTTTTGAATTTTTGTACATAAATAAACCTTTT
>lcl|E10C3 No definition line found
CGCGCTGTAGCGGTTGAGATCGGACGTGCTAACCTGTGCTCGGCGTGGGAAGATGAGCGACAGCGGCGAGCCAGCTTACT
GCGAACGGGGGTCTCGTTCCGCTTCTAGGAGCGCAAGTGCACGGCGTTCTGGTAAATCTGCAAGCCACTCCCCTGCCCGT
TCCAGATCGAAAGACCGCTCCAGAAGCAAGTCCAGGTCGAGATCTGACTCGAGGTCTAGATCGAGGAGAAGCTCTCGTCG
ACATTATACAAGGTCGCGCACTCGTTCGCGCTCCCACAGAAGGTCCAGAAGCAGATCCTATAGTAGTAGGGAATACAGAC
GGCGCCGCAGCAGCCACAGCCATTCTCCAATGTCCAGCCGCAGGCGTCATACGGGAAGCAGAACACAACGGACTTCAAAA
TCTGCTTCCAGGGGTGACAAAAGAAGTGGTGATTCCTCTGTAGATCGGGCAAATCCAGACCCTAATTGTTGCTTGGGGGT
GTTTGGCTTGAGCCTCTATACCACTGAGCGAGACCTCCGGGAAGTTTTTTCAAAGTACGGGCCACTTGCCGATGTGTCCA
TTGTTTATGATCAACAATCGCGACGTTCCAGGGGATTTTCATTTGTCTATTTTGAGAACGTCGAGGATGCCAAGGAGGCC
AAAGAGCGTGCGAACGGCATGGAGTTGGATGGCCGAAGGATTCGTGTAGATTTCTCTATTACTAAAAGACCTCACACACC
CACACCTGGTATCTACATGGGGAGACAACATA
>lcl|E10C4 No definition line found
TAAGGATACCAAGGTTAAAAATGACAACCATGAAAAACCTAATGATGCAATATCAGTTAAACACATTTCAGAGATCCTTG
GNCACGTGTTAAGCGCACCAGCAAAATGTATACGATCAATGGCGAAAAGGGTTGACTATCGTGACCTAACTTTGAAATGT
GTAGTGAATTGCTATATAGCGGAGGCAACGTCTTGGTTGATTCTGGCCAAATGCTTGCCGTGGGAGCTCACATTTGTCCC
ACTTAATATGCCTAGGAAGCCTCACTATGGGAAATTTCAAAGAAGGTTTAACTTTTGGAAGGTGGGGAAGTGAATGAGGC
AATGTTGTGCTATATTAATCCTGGTTTAGCTGCAGCAGTGGAAAGTCGCTACTTGATCAATAATGGCAAGGAGCTCGCAG
CATTTTTTTTAATGTATTTAAAATTTCTTATTTAAATAAACGTGTTTTCAGATATCTGAAA
>lcl|E10C5 No definition line found
CCAACCACAGTTTCAGCAGATGAGACAAATTATTCAGCAGAATCCTTCTCTTCTTCCAGCCTTATTACAACAGATAGGGC
GGGAAAATCCTTCCCTGCTCCAGCAAATCAGCCAACACCAGGAGCAGTTTATTCAGATGTTAAATGAGCCAGTTCAAGAG
TCCGGTGGCCAGAGTGGTGGTGGCAGTGTTGGAGGCAGTACTGGTGGCAGCAGCAGTGGTGTGGGAATGGCAGGAGACTC
TGGAAGTGGTCACATGAACTATATTCAAGTAACCCCTCAAGAAAAAGAAGCTATAGAGAGGTTAAAGGCTTTAGGGTTCC
CGGAAGGACTTGTTATTCAGGCATATTTTGCTTGCGAGAAGAATGAAAATTTGGCTGCTAACTTCCTTCTACAGCAGAAT
TTTGATGATGACTGAAAGCAAGAGACTTGCACCTTTTATCTCATACTTCACACCGTGCATTACACTATATCTCTTCACCG
GGAGATCATATCCACAATATTTGGTGTGGGGGGAGGGCTGGAACTCTGAGAAGATAAAAGGCAATGTTGCAGCAGCGAGA
AGTGTAGCTCAAGCCTGTTTAACAGAGGAGCAGCAGCAGTCCACATGTAATATAAAATACTATACAACCAAAA
>lcl|E10C6 No definition line found
CGCATTATCCGTGACCTCTGTTTGCGGGTTCCAACATGGTCTGACTTCTCAAGTTGGGCCATGGAGTTACTGATAGAGAA
GGCAATCAGCAGTTCTACAGGACCCCAAAGCCCCGGTGATGCTTTGAGAAGAGTGTTTGAGTGCATTTCATCAGGCATTC
TGTTAAAAGGAGGTCCTGGTCTTCTAGATCCATGTGAAAAAGATCCATATGATACTCTGGCTTTAATGACTGATCAGCAA
CGGGAAGATATTACATCTAGTTCACAGTTTGCATTGAGACTTCTTGCTTTCCGCCAAATACACAAAGTTCTTGGAATGGA
TCCACTGCCTCAAATGAACCAGCGGTTCAACATCCACAGCAACCGCAAAAGACGGCGCGACAGTGATGGGGTTGATGGAT
TTGAGGCTGAGGGGAAAAAAGACAAGAAAGACTTTGATAGCTCTTAAAAGAAACCAGACAAATGCAAACGTCAAGACCTT
TTGCTTTTTCTGCAAAACTGATGTTGGATACTCAAATTATTAGTCRAAATGTCTAATCCATGCAAGAGACTTTCCTTTCA
AGATTAATGTTGCAGTACATGTATTCCGCTCTTGTTTTACATTCTTTGAAACAACTCTACCCAATAAATACATGTCAATA
TTTTCTAAATGTTACAACCATTGCTGTTCTTGTTTAGAAAATGATAATTTCTTTATTTTATTAATTTGTAAATGATGTTG
TTTCTTACTGTCATGGATTTTGAGCTACACAAAACAAAGGAAAAAACATCAGAAGCGACATCTAGATGGTTGAACAGGAG
TGTGCTCTTATGCCCCATAAAACGTTGAAGGAAGATGCATCACTTCCTTCTTTTGTTATGTTATTGTTTTGCTAAATCTC
ACTTAACCTAATGAAGAATATTGACTGGTCTTAATTTTTAGGGATGTTTGTT
>lcl|E10C8 No definition line found
GGCCATATCGAGAGAGCCCATTATTGGCCAGAGCCAGGAGGACAGAGAGCTTTCACAGCTACAGGGAATTCCAGACTTTT
AACTTAGGCAAAAACTTAATTGAGAGTAGTGTTCCCGAATACAGCAGCCCGTTGACACTGCAAGATGAAGTCAAGATGAC
AGCAGCAGAAGAGAGTCCCCCTAACAGAAAGATGTCCACTGCAGAAGTGAGGGCTAGCAGGGGCTCCAATGGAGGGACTG
ATTCTCAGAAGACTCCTGAGAACTTGCTAGAGTTCAAGAAGAAACCATCTGAGGAAGAGTGTGAACTGGGCCGAATAGAG
ACCAAAAAAAAGAGTGGATTTGATGGAGCTTTCCTAATGAGGAAGAAAGGGGCCCTAGTGCCCCATTTGGCCTCCCCGCC
TATTACACCAGAGGCAGGAAGCGATTCATCTGGCACAGCATCTCCTTCACCAACAAAGTTAAGCACATCTCCACGGCATA
AGAAAAGTGACTCTTTCAGCCAGGACTACAACTTGTAACAACGACCACAGTTAATATATATGATAACAATGATTTGTCTT
CCAGCATGTGGCCGGGGGTGTACAATTAACTCTTTCAACAGAGGGGGAGAGGGCTGATCAGGGGAATTTATTTGCCTCCA
GCTAGTGGATATTCTGGGTGCCATAACATTTCATGGAGGATGGCACTATTCAGGGTTATTTGATTTGCTCTAGGAATGGA
AGTTTCT
>lcl|E10C9 No definition line found
GCACGAGGTGAAAAGATTTTTTATTCCAAGTTGACAAACATTTTAGCCTTCAATAAATTTGACAGACATGTTGAGTAGAT
GCTCTCCAATAAAGGCAAACCATGTGCTGTTCTCCCAGTTCACTCTGGTACTGTGTCACTTAGCCATTTCAAATAGGGAG
GGTTACCCTGGTCGATGGGGAGGCTGATGACCTCGGACACTTCGTATGGATGGACAGAGCGGACAAACTCTGCCAGTGCT
GGTATTTTGGAACTGCGAGTTTTAATCATCAGTAGAACCTCGCTGTCCTCCTCAATGTTGCCTTTCCACTCGTATATGGA
TGTTATCTGAGGCACAACATTCACACAGGCGGCCAACTTCTTTTCCACGATAGACCGTGCAATGTCTTTAGCTACCTTCT
CATTGGGACAGGTGACGAAGGCAGCGGAGTGTGTGCCCGACACGTACACCTCACTCGCCATGGAGAACAGACGCAATCCC
ACAAGCCCCAGGGGTGTGTACATCAGCAAGGACACCAGCAGCANNNNNNAGATGGSRSTCMKTSKCCACGRYWKMAWGSW
SRTSSCMSKMSMTTRGWKTCSTTCTTCACCTCACGCCTCTAAAACTAGCAGGAACGYAGCAGTACAGCAACCCCACAAGC
AGGATCATGTCTGGTAACGGTATCATGGAGCGCACTTTCATTGCTATTAAGCCAGATGGTGTTCAGCGCGGCCTGGTGGG
TGAGATCATAAAGCGCTTTGAGCAGAAAGGCTTCCATCTAGTGGCCATGAAGTTCATGCAGGCGCCTGAAGACCTTTTGA
AGGAGCACTACATCGACCTGAAGGMTCGCCCCTTCTACCCAGGGCTAGTTAAGTACATGAGCTCTGGCCCGGTTGTTCCA
ATGGTCTGGGAGGGTCWCRRTGTGGTCAGCACTGGTCGTGTGATGCTGGGCGAAACCAACCCTGCTGATTCMAAGCCTGG
GACCATCCGTGGTGACTTCTGCATCCAGGTTGGCAGGAACATCTGCCATGGTAGCGATTCGGTGGAAAGTGCCAAGAAGG
AGATTAACTTGTGGTTCAAGCCAGAGGAGCTGACCTCTTACTCGAGCTGCTCAGAAAAATGGATCTACGAGTAGACCTTG
ACCCKCCCWTAATCATCTRTCCTSTTAAGGGCCTTCTGTGTGGGACCCAAATTGCTGTTACTGCCTTGTTTTCTGAGCTC
AAAGCACTTTGTAATAAATTCATGGCCTGAAC
>lcl|E10E2 No definition line found
GAGGAGGAGGAACCGAAAATAAACAGGGGGGAAACCCAAAGGAGGAGGCGGCTGGAGGAGGACTACGAAGCAGATTTTCT
AACTAACACCATGAGCAGCAACGAATGCTTCAAGTGCGGACGTTCTGGCCATTGGGCTCGTGAGTGCCCTACTGGAGGTG
GTCGGGGACGAGGAGGGCGAGGCCGGGGTAGAGGTGGTTTTACGTCCTCCAGAGACATATGTTACCGTTGCGGAGAGTCT
GGCCATCTTGCCAAAGATTGTGAACTTCAGGAAGATGCCTTTTTTGTAGCCTGCTACAACTGTGGCCGGAGTGGCCACAT
CGCCAAGGACTGCAAGGAGCCCAAAAAGGAAAGGGAGCAGTGCTGCTACAACTGTGGAAAACCAGGCCATCTGGCTCGTG
ACTGTGACCACGCAGATGAGCAAAAATGTTATTCTTGTGGGGAGTTCGGACATATTCAAAAAGATTGCACCAAAGTGAAA
TGCTACAGGTGTGGAGAAACTGGCCACGTAGCCATCAACTGCAGCAAGACGAGCGAAGTCAACTGTTACCGTTGCGGCGA
GTCAGGGCACCTTGCGCGGGAATGCACAATTGAAGCTACAGCTTAAATAATTTCCTTGTCGCCCCTCCTTTTTTTGATTG
ATGGTTGTATTATTTTCTCTGAATCCTCTTCATTGGCCAAAGGTTGGCAAATAGAGGCTAGTCCCTGGCCAGTGAGCTTC
ACTTTG
>lcl|E10E3 No definition line found
ACGCCGTGWTGACACAGCAGCTTCCTAGAGCTGCCTGACAGACAGAGCTTTTTTTTCCACTTTACTTTTCCTTTTTCCCC
CAGTTCTGGACCACAGAGGTCCTGGCAGCCGCTCCTCTCCTGACACTCTCCACAGYACACGGTGTCATAGTTGCCTCGGT
CAATCGCATCTGTGCTCTGAACTGAAAGAAGGCTGTTTTAAAGTGGCAAGGGTGATCACTGGCTGCAGCAATGCATAGAA
GCTGTCTACCTTTCCTTTTCCTGTTGATTGGTGGCATACTGTGTTATTATGATGACTATGGTGGAGGATACCCTTCACCA
GAAGGAGACTACTCCTATTCAAATTTRTTTTTCGGAGCATCATCATCTGCAATCTGTGCACCAGAGTGTAACTGTCCAGC
TAATTATCCCTCGGCCATGTATTGTGACGATCTCAAGCTGAAGAGTATCCCAATGGTGCCAGCCGGAATAAAATACCTGT
ACCTCAGACACAATATGATTGAGGGCATAGAAGATAATGCTTTTGAGAATGTAACTGACTTAAAATGGTTGATCTTGGAC
TACAACCATTTGTCTAATGCCAAAATCAAGAAAGGTGCCTTCTCTAAGCTCAAACAGTTAGAGAAATTGCACATGAACTA
CAAYAACCTWACTGAGGCTGTTGGGCCACTCCCCAAAACTATGGATGATCTTCAGCTGACCCATAACAAGATTTCAAAGA
TAACACCTAATGTCTTAGAAGGCCTGGAAAACCTAACAGTCATCCATTTGCACTACAATGCACTAAAGGAGGATTCAATT
TCAGGTGCCTTTAAAGGTCTGAAATCCTTATTATATCTCGACTTGAGCTTCAATGAACTGGCAAAGTTGCCCATAGGACT
TCCTTCTTCAGTGAACATGCTGTATTTCGACAACAACAAAATCACCAATGTTCCCGATGAGTACTTCCAAAGTTTTAAAG
YACTGCAATATCTACGTTTGTCRCACAACAAACTTACTGATGCTGGGGTGCCCGGGAATGCTTTCAACRTCTCTACTCTT
RTTGAGCTGGATTTGTCTTTCAATGAGCTGAGTAGCATCCCAGCCGTCAATGAAGGTCTAGAAAATCTTTACTTACAAGT
CAACAAAATTAAAAAGTTCACAGTGAACAGTTTTTGCAAAGTTATCGGACCACTCGAGTACTCCAGAATTAAACATTTGC
GTCTGGATGGAAACAACATCACTCGAGCTGATTTGCCTCAGGAACTGTACAGTTGTCTCCGCCAAGCTTCTGACATAGAA
CTGGAGTGATGATGCCCTTCACTGCTCCTGAGGTCCTGGGCAACGTAGATCTGCTTAGGAATAAGAGCTTTCGGTTGCAA
TTCGTTTGGAGAAGGTTAACACAAGTAAATCAACTAAGAAATGTAATTGTTATTTAGCATGATTGGGGTGATCTTGAAAT
GTTTTGTGCACATTGTTTTTAATACATTTTAAAGAAATAAACAGCAGAGTTCCAGACATAAATTGTATATCTTGCATTTT
TTAATGTATTCATAGTTTTGTGTGTTGTGCTATTTGGTATTTTCCAACATTTGCAATGGATGAAATGAATCAAGCAATGG
AGATTGTTCATCATTTATTCAAAAAGAAGCAACAATATGTAAAATGAGTCACAATCATCACAAAACTAATGAGAAACATT
AGAATTCTAAAWATGAAATGAAGCATCTCAGAGTATTCCTAAGCTTTTTTAAACGTTTTTAAYATTGATGGTTTATTGTG
GTTTTTCTAAACTTACCTATTATTTTGCTCTAAATCATGTATGCAGAATTTTATTTTCAATTTATTGCATGTCTAGCTTA
ACCAGTTTGTAAAAAATAAAATCTAACACAKAACYTTTGTGTTCATATGTATAAGAAAAAAGTTTCATTCTTTTTTTACA
TCAGTTTCAATAAAGACAACAAGCCTCGTGCNN
>lcl|E10E7 No definition line found
GACTACTGCTGTCTTCAGTCTGCGTCGAAGCACAGAAGGTGTTCCTGTTATTCAGCCATGGCTTCCGGAGTGACTGTTTC
CGATGAGGTCGTCAAAGTGTTTAATGAGATGAAGGTGAGGAAGGCTTCATCGCCAGAAGATATCAAGAAGAGGAAGAAGG
CAATCCTATTCTGCCTGAGTGAGGACAAAAAGAACATTATCATTGAAGAAGGGAAAGAAATTTTAGTTGGCGATTGTGAT
GACCTTGAMGATGTGTACGGATCCTTTGCTGAAATGCTTCCAAAGCAGGATTGCCGTTATGCCATTTACGATGCTACTTA
TGAGACAAAGGAAACTAAAAGGGAGGATCTGGTCTTCTTCTTCTGGGCTCCAGACTGTGCGCYATTGAAAAGTAAAATGA
TCTATGCTAGCTCCAAGGATGCGATTAAGAAGAAGCTTACAGGAATCAAGCATGAGTTTCAGGCGAACCACTATGAAGAC
GTTAAAGATCGCTGCAACCTGGCGTTCAAGTTAGGAGGGTCGACCGTCATAACCCTGGAAGGAAAGCCCGTATGAACTAT
ACTGTTGACGCCAGCAGCTGAGGAAGCTTCCACCTTTACGTCTTGTGCTAAATTGTTTTATTTCTGGCAGGCAGTTGGAA
AGCACGAAGAGGGTTCAGCTCCTAATTTGCCACCCCCATCTCCCCAACACGTATCTGGGTCC
>lcl|E10E9 No definition line found
GTCCCTTCAAAGCTAAAGTAACAGGTCAGCGCCTCGTGAGCACAAGTGGTCCAAATGAAACCTCTACAATCCTGGTGGAA
TCGGTGACCCGGTCTACAACAGAGACCTCGTATAGTGCAATGCCCAAGTTTGCATCGGATGCCAGCAAAGTGACGTCTAA
AGGGGCAGGTCTTGCGAAAGCTTACGTGGGACAGAAAAGCACCTTCACGGTGGACTGTAGTAAAGCAGGCTCCAACATGC
TGTTAGTAGGTGTGCACGGGCCCACAATCCCTTGTGAGGAAGTATCGGTGAAACATCTTGGAAATAAGCAGTACACAGTG
ACCTACATTGTGAAAGAAAAGGGAGACTACGTTTTGGCTGTGAAATGGGGCGAGCAGCACATCCCTGGAAGCCCATTCCA
CGTTTCAGTCCCTTAAGTAACTCCTGTGTTATGTAAATGCCATGCCTGTGACTCAGATTTGTATCACGTGATCTATTTTC
TTCATTTTCATCACAGAAGCAGGGAATGGAACAGTCATGAAGAAACTTGGGGTAGTTTCTAAACTCTTAGTTGGCAGCAC
GGGCAGGGTCCGGGCCCAAACCTTCGCGTTTGTTGAATGGCGACCCTGCCCACCACCTAGTCTAAGCGTGAACACTGCAC
C
>lcl|E10G10 No definition line found
GCGGGAAGCAGGGCTCGGCTGGAAAGAATTCCTGCCAGAAGATGACGATGTAAATAAATTCATCACAGAGAAGAAAGTGG
AGTACACCTTAGGTGATGAGTCTGAAACACCAAGTCGGAAAGAATTGTCCTCAGAAGATCTCTGCAACCAACTTGAGAAA
CTACTGAAAGAAAATCCAGACAACCAAAGAATATTTGACTGGATTGAGGGAAACCTAAGTGAGCAGCAGTTTTCATCAAA
TACGTTTGTTCGTGCCCTGATGACATCAGTGTGCCATTCTGCAATAATCTTTGAAAATCCATACCGGGTGGACGTTTTAG
TCATTCGGAGCCGAGCAAAGCTTCTTCAGAAGTACTTCAGTGAGGAGCAGAAGGAGTTACAAGCACTGTACGCCTTACAG
GCCCTTGTCAGCAAGCTTGATCAGCCACCAAATCTTCTACGAATGTTTTTTGATGCCCTATACGATGAGGACGTCATCAA
AGAGGAGGCTTTCTATAAATGGGAGTCTAGCAAGGACCCAGCTGAGCAGCAGGGCAAAGGTGTTGCACTTAAGTCCGTCA
CAGCTTTTTTCACGTGGCTACGAGAAGCAGAAGACGAGTCTGACAACAACTGATATGGGCTCGGTGAGGGAGGAGCCACA
CAACTTTAGACTTTTTTCACTTGACTGATTTGCGTTATGAA
>lcl|E10G12 No definition line found
GGAGAGTGGGATCTTCCGTGAGCCGGATGTTGCACCCCTTCGCCAGCGCACTAATCCTCCTGGTGGAAAGGGCAGTGATA
TCTTTGGAGATGCTGTCCATAACGCACCAGTCCTGCAACATCCAAACAAGCCCAAGGATAATATTGCCTTGCATGGGGGA
GGAGAAGCCCAACAACTGGTATCAGCGGCTTCAGAGAAAACCACGATTCAAAAGGACATTAAGGAGGAGAAGAAAGATCT
GGGTAAAGAAGATCGAGCCACTGAGCCTGCGCAATCTGTGACTGACCATGAGCCCAGATTAGGACCACGTCCACGCTCTC
ACAACAAAGTTATCAACCCACCGGGCGGAAAATCCAGTATCACTTTCTATTAACAATGCCTGACTTCAACCAGGGATACT
CTGCATGGGAAAGACCCAGAGAAACCTGGCATTTGGGTTNCTGG
>lcl|E10G2 No definition line found
GTTTAAGGCCTCTCCAGAAACATCTGTGGAAAATGCGCTCCTCTGGCTTATCTCTCCTTGGATTCCTCTGGATGTGGATC
CCAACCTTCCACTGTCGGCCAATCATGGTGGACCAACTCAGAATGGATGCCAAAAACCTCACCAGAACCATCATGGCCAG
ACTCCAGGAGCATCCAAGCCAGTTCCTTCTCCCGATGAACCTGAAGGTGAGCGGCTTAGACTTCATTCCAGGAGAGCAGT
CCCTGGAGAGTTTGGACTCAGTAGACGAAACCCTAGAGATCTTCCATGCCATCCTCTCCAGCCTACACATGGACAACATG
GAACAGATCCTCAGCGACATTGAGAACCTCCGGCGCCTTCTCCATGCCTTAAGTTCTCTGCTTGGCTGCAATGCCCGGAA
GAGCGTGCATCCAGACACTCTGGGGAACCTGACAGAAGAGTATGCCAAGTCTCCATTCACAACAGAGAAAGTTGCGTTGG
ATAGGTTTCAGAAGAACCTTCACAGCATTGTCAAACATTTGGAGCATACCTTGAGCTGCTGAAGGGAACAAAAACAGACT
CTGGGATATTGAACCCCACCATGAACATGGTTGTGTCCAACTCCACAATGCTATTGTAAGAAAAAGCACTCTAAACCACA
GACTCCCAAATTGGGAGGGCTTGTGGATCCTTCGGCCCACAAACATCTTCGAGGGAAAAAGTGAACCGAAGCTCTGGCAA
TGTACCCCCATACTAACAAAGGGGTCAAAGGCTCAGGAGG
>lcl|E10G3 No definition line found
GAGACTGCTCTCAGCTCGCTCGTACTGCTTCTTGTCGGTGCTGTCCGAAACACCAGTGGAACGTAGGCATTCACTTTGTG
ATCGCAAGATGCAGACCCTTACAGCAAGTGTGCTTATGGTGCTTGCAGTTCTTCCAGTGTTGAAGGCCAATGACCCTGCT
GATGCAGATAGCCCTATGTATTATGATTACCACTCGCTGAGAATTGGTGGTTTGGTTGCTGCTGGAATCCTCTGTGCCAT
GGGAATTATTATCTTGCTGAGTGGAAAATGCCGTTGCAAATTCAACAAAAATCAGGCGCGGCGAAGTGAGGCCCAACAGG
GTCAGCAACTTATCACACCAGGAAGTGCAAGTAACTGTTAAGAAACCCCACATGGCAATCTCCATGCGCTCCAGGGAGCT
GAAGTTGGGATGCTGCTTCGTGTCTTTTGCTGCCTTTGTCTTTGACTCCGAAGAACTGCAATGGGAGGTGGATCAGAAGC
TTTTCATAATCCTAGAACCTTTCTTTTATTATAAACTTTTAAATAAAAATGTTCACACACTTTTATCGTGCCTTGAGCTC
CAGACTGTTAATGTTGTGTGCCCCGATGTGGTGGATGGGTTAAAGGAAGGCTCTGATAAACGTGGGCCACTCGTGGTATG
CCCTGGTGGTGGGGGAGCTCAATGCAGCAGCAACACCACTATTCCTAGATTTATGCATACTTGTCTCAGTGGATACAGCA
GTAAGGACATAACCCTATGAGACACGGTTCAATTTGAATAAAGAACTCCTGGTCTTTGTGCCCCCAACCTAAGGCACCAG
AAAATCCTCCCATGAGGGTTTTTAAAGATTGCCTTCAGGATCTCTGTCCTGGCAGTACACTCTGCGAGATGAGCACTGGG
ATTGTCCTCCAAAATGCAGTGACCTCATAAAATGGCTGTACTACCATCCACTCCAATGTTGGGCCTCTTTTCTTGCTGCT
TTTCCTCTTGCTATTTGCATTCATTGGGACCAGCTCTGATGAAATAATTCCTGACCTGCAGGAGTACAGGGAGGAGCAGT
GTCTAAAGCGCCCTACTCTGCACCACACTACTAACCAGTGATCCTAATCGAAGGTAAACCAGGCACAA
>lcl|E10G4 No definition line found
CCTGAAAGTAGGTCGTTCCGCAAGCAGCAGCTACAGAGCAGTCAGGACCATGGCTCTAAAGGTTGGAGATGCTTTGCCTA
ATGTAGAAGTCTTCGAGTGTGAGCCAGGCCACAAAGTCAGTGTGGCTGAAATCTTCAAGAGCAAAAAGGGCATACTCTTT
GGTGTGCCTGGGGCCTTCACACCTGGCTGCTCAAAGACTCACCTCCCTGGGTTTGTGGAGAAGGCACAGGAACTAAAGGA
GAAAGGAGTCTCCATCATAGCCTGCATCGCCGTTAATGACGTCTTCGTGATGAATGAGTGGGGAAAGGCACACCAGGCAG
GGGGCAAGGTGCGAATGCTGGCAGATCCCACTGCCGAATTTATAAAGAAAGCCGGCCTGCTTTTGGAGAAGGAGGAGCTT
GCRAAACTTTTTGGCAACCAGCGATCTAAGAGATTCTCTATGATTATAGATGATGGCGTTGTGAAGGCAATCAACGTGGA
GGAAGACGGCACAGGCTTGACCTGCAGTCTGGCTAATAACATCTTCTCCCAGCTTTGAGAAGGCCCGCGTCCAACTGTGA
CCAGCAGCATGTTGCAGTATAGAGCCCAGCTGGGCTTGCTTCTCTATTGTGCTGCACTTTACACAGCCCTTCCACCACTT
MTCATTTTCTTCTCTCCCCTCTGGTCTCAACTGTGCGTCTTTGCTACCCCCCATCGCAACATGTGGCACTTCAAACCCTG
ATGACACTAGACTGTAACAAGTACTTTGCGTTCCCCCTCCACAAG
>lcl|E10G8 No definition line found
TGAAGATGACAAATCAAAAGACAAAAAAGGAAATTACAAAATGATGTTTGTTAAATCTAGTGGTTCATAAGAATTCTGTA
TCTWTTCTGRATTAAAATCAAGCCTGGTTAAAACGATGCACATTTT
>lcl|E10G9 No definition line found
AGTTGAAAAATGGTTCAACGCTTGACATACCGCCGTAGGCTTTCCTACAACACCACTTCAAACAAAACCAGGCTGTCCCG
AACTCCGGGTAACAGGATTGTCTATCTGTACACCAAGAAGGTTGGCAAAGCCCCCAAGTCGGCATGTGGTATTTGCCCAG
GAAGACTACGTGGTGTTCGTGCCGTTCGTCCCAAAGTGCTAATGCGGTTATCTAAGACAAAGAAGCATGTCAGCAGGGCA
TATGGCGGTTCCATGTGTGCAAAATGTGTGCGAGACAGGATCAAGCGCGCTTTCCTGATTGAAGAGCAGAAGATTGTTGT
CAAAGTGTTGAAAGCACAAGCACAGAGCCAAAAGACCAAATAAATGTTGCACCCATCNGATGAAAATAAATAAGTGAATC
GAAAA
>lcl|E11A8 No definition line found
TTCAATTCTTCCTTGAATCGGGAAGCCGATGCAGTGCACTGAATGAAGAATCCGAAGATTTTCTAGCCTTGTTTTCCACC
ATTACAAGGGTCTTTGAATGAGGATGACAATGGAAGAGATTAAGAATGAAGCTGAGACCACTTCAATGGTTTCTATGCCG
TTGTATGCTGTCATGTACCCAGTTTTCAAAGAGCTACAAGGCATAAACCTTTCAGCAGCTCAAACCCTACGAGCTGCCTT
TATAAAGGCTGAAAAAGAGAATCCGGGTCTCACACAAGACATAATCATGAAAATTCTGGAGAAAAAAAGTGTGGAAGTTA
ACTTTACTGAATCTCTCCTACGAATGGCAGCTGATGATGTAGAAGAATATATGATTGACCGACAAGAGCCAGAATTTCAA
GAACTGAATGAAAAAGCACGAGCACTTAAACATATTCTTAGTAAGATTCCAGATGAAATAAATGACAGGGTGCGGTTCCT
TCAAACAATCAAGGATATCGCCAGTGCAATAAAGGAACTCCTTGACACAGTGAATAACGTATTTAAGAAGTATCAGTACT
CGAACCGCAGGGCACTTGAGCATCAAAAGAAAGAATTTGTAAAGTACTCTAAAAGTTTCAGTGACACACTGAAAACCTAT
TTTAAAGATGGAAAAGCAATAAATGTGTTTGTAAGTGCCAACCGACTAATTCATCAAACAAACTTGATACTTCAGACTTT
CAAAACTGTGGCCTGATAAACCCATACAGGAGAAAAAGCTGTAATTTTCAATTGTGGAAAGAACTACCTTCCTATGT
>lcl|E11C1 No definition line found
CCGCTAGCCAGTCAGAGCCGAAGCATCATGGCTCTGCTCTTGTGGCGGCGCTTTCCCGGGCGGAGGGCCTGCTCCAGCGC
CGCTAAGGCTGCGGTAGAACCGGCAGCAGTGGAAGGGGCGGCGGCTCCTGCTGCTCCACCCAAGAAAAAGCGGCTGGAGC
GAATGGGTATATGGTTTAAAAGCCTGATGCACGATTATGCGGAGGCGTGCCGGGAAATCGGTGTGGGCATGAAGGAGCGC
CCAGTAAAAGCTGCTGTATACCTCTCGCTCCTGACAGGTGCTGGCATCTGCAGTCATAACAACCCCTGCAACATGTCCTA
CCAGTCTGGCCTTCTAGATGCTGTTGGCACCCTCCTTCTTCTCTCCCCATGGACTCGGAATGCATGCTCAGAGGGCCACA
TGCAGCGAATGGTAACTCTACGGAATCAGGGCCGCCTGCGTTATCGCAATTTTGTCTTCTTTTCACTCATGTACGAGGCT
CCCTATGACCCAGACTGCAGTCTTTATGAGGCTCACTGCAAACACCTTGAACCCCCGCTGCTTGACTTTCCCAGCCGAGT
TTGCGATGTGGGTTTTTTGGGACGCTGGTGGATATTGTATAACAAAATGAAAGACTTTGATGTCAATGATGAGGAGTTCA
AGTATCTTCCAGCCCACCTCCAGACAGTCTCCTCCAGGGACCTGCACTCTGAGGAGAATGAGAAGCTATTTGAGGAGAAA
TACAAGGCTGTCGTCATGGAAAGAGGAGCATCTACACCAGG
>lcl|E11C3 No definition line found
CGGGGCCTTCCTTGRTGTCTTTGAGACCGCAGAGATGAGTAGCAAAGTCTCCCGCGACACCTTGTACGAAGGGGTGAAGG
AGCTCCTTCAGGGGTCCAATCAGAAACCACGCAAGTTCTTGGAAACTGTGGAGCTACAGATCAGCCTGAAGAACTATGAC
CCCCAGAAGGACAAGCGTTTCTCAGGCACAGTCAGGCTAAAGGCTTGCCCTCGCCCCAAGTTCTCCGTTTGTGTCCTGGG
AGACCAGCAGCATTGTGACGAGGCTAAGGCGGTCGACATGCCCCACATGGACATTGAGGCTCTGAAGAAGCTTAACAAGA
ACAAAAAGATGGTGAAGAAACTAGCAAAGAAATATGATGCCTTCCTGGCCTCAGAGTCCTTGATTAAGCAGATTCCTCGT
ATCCTTGGACCTGGTCTGAACAAGGCTGGAAAATTCCCTTCGCTCTTGACCCATAATGAAAACATGGTTGCCAAAGTTGA
TGAAGTGAAGTCTACCATCAAGTTTCAGATGAAAAAGGTCCTCTGTCTTGCTGTTGCGGTTGGCCACGTGAAGATGACGG
ACGATGAGCTGGTGTACAACATCCACCTTGCCATTAATTTCCTGGTGTCACTGCTGAAAAAGAACTGGCAGAACGTGCGT
GCTCTTTACATCAAGAGCAGCATGGGGAAACCCCAGCGCCTGTACTAAATCCTGCAGTGATGAGAATAAAATTTTATAAA
G
>lcl|E11C5 No definition line found
GGGATCTCGGTTAGGTGGAAGGAAGCGGAGCCCCCGGAAGGGAAACTGAGAAGGTACCGGGAGAGGCAGGAAGCTAGAGG
TCTGTTGAAACTCTACAATGGGGAATATTTTTGCAAACCTGTTTAAAGGCCTCTTTGGCAAGAAGGAGATGAGAATTCTA
ATGGTGGGGCTGGACGCAGCAGGAAAGACCACCATTCTGTACAAACTTAAGTTGGGCGAGATTGTTACGACCATCCCAAC
AATAGGTTTCAATGTGGAGACTGTAGAATACAAGAATATCAGCTTCACTGTGTGGGATGTTGGTGGCCAGGATAAGATCA
GACCTTTGTGGCGCCACTACTTCCAGAATACACAAGGCTTGATATTCGTTGTTGACAGTAATGACAGAGAGAGGGTAAAC
GAAGCTAGGGAAGAGTTGACGCGAATGCTAGCAGAAGATGAACTCCGAGACGCTGTTTTACTAGTATTTGCAAACAAACA
GGACCTTCCCAATGCTATGAATGCAGCAGAGATAACAGACAAGTTGGGTCTGCACTCCCTTCGTCACAGAAACTGGTACA
TCCAATCCACATGTGCGACAAGTGGTGACGGCCTCTACGAGGGATTGGACTGGCTCTCCAACCAGCTGAAAAGCCAGAAG
TGATCCATTCCATCCCCCAATCATCTCGGCAGGAACAGTAGTCCCTGTTCTCTGTCCGCCAGCGTGAGAGCGTGTGTGTC
TGTGTTTGGGAGTGGGAGCA
>lcl|E11E11 No definition line found
ACAAGCACACAGCGCTCATTGGCTGAGAGCGGTCGGCGCACGAGACCCAAAGCGAACACTGGCCCACGAGAACAGCGTGG
TTATGTGCGTGCAGTCCGGACAGAGAGCCATGCAGAGGCGGCCGGCGGCGCTCACCCTGCCCGTGCCAGCAGAGTCCGCC
CGGGAGCCCCAGCTCTCGTCACATCGGGTGCTCCCAATGCCCGCTCGCAGCCGCTTGCCCGAAATCTTCACTTTCGACCT
GGAGACGCTGCCGGTGGTCGCGCCGCCCAAGCGCCGGCCACACGGGAAGCGGCCCCGCCGGGTGCTCTACCCAGCCCAGA
CCCGCAGGAACCGCTACATGCCGCCAGAGGAGCGCAACCCTGCCCTGCGCTGGCTCTACATACTCTGCCTGGTGATCTGC
GTGCAGGTCTGCCTGGAAGACGGCGACGTGGCGCCGAGCAGCCACCAGAACGCAGCACCGGCTCTGCAGGGCCAACTGCA
GGAACAGACGCTGAGCCTAGATGCGCCACTCCTGAAGCCGCAGGCATCATCTCTGCAGGAACCTGCCTTCGTTATGCAGG
CATCGGCATCGGCGCTGCAGAACCATCTCCTGCAAGAAGACCCCTCGCTGCAGGAACCAGCCTCCCAAAGCAACAATCTG
ACCTGCCAACTCATCGGGGGGCTGCTCTTTACCATCTAAG
>lcl|E11E2 No definition line found
CGTACCACAGTGATCAACGACAGCAACCTCCTTCGGAACAGGCAGATGGTACCATCGGGATATCGTAAACACAGAGAGGA
GCGGCCCACCAGGCTGCTGCAGAAGGACAAGTGGGAATGACTGAATACAAATTGGTGGTGGTGGGAGCWGGAGGCGTGGG
AAAAAGTGCACTGACGATACAGCTCATACAGAACCACTTTGTGGATGAGTATGACCCCACTATAGAGGACTCCTACAGAA
AGCAGGTGGTGATTGATGGGGAGACATGCCTCCTGGACATTTTGGACACAGCAGGTCAAGAGGAGTACAGTGCCATGAGG
GATCAGTACATGCGCACCGGCGAGGGCTTCCTGTGTGTTTTCGCCATTAATAACACAAAGTCTTTTGAGGACGTCCATCA
CTACAGAGAGCAGATCAACAGAGTAAAGGACTCGGATGATGTACCAATGGTGTTAGTGGGCAACAAGTGTGACCTTCCCT
CACGGACCGTTGACACAAAGCAGGCACAGGAGCTGGCAAAGAGCTATGGGATTCCTTTCATTGAGACTTCTGCCAAAACT
AGACAGGGAGTGGAAGATGCTTTTCTACACACTGGGTCCGAGAGATCC
>lcl|E11E7 No definition line found
ATATTCGCTGCTTTTGAGCGCTGCATCGGTTTTTTTGCGACTCTCTTGACTTTTCCTGGAGCGCTCTATTTTTGACTCCT
CAGAAACGACCAATACTTGCCTTGGTCCAGCTGTCACTTGCGCGCCTGACTTGTGCAACTCGGACGTCCATCGCTCGCCT
CTGCGACTTCCAGATTCCCGGTTGCTGGTTCGAGCCCCACCGTCGCCACTCAACGCCATGAAGGCCATCAGCCCAGTGCG
CTCCATGCGCAACTGCTACGAGGCTGTGTGCTGCCTGTCGGAGCAGAGCCTGGCCATCGCCCGGGGCAGCGGCGCCAAGG
GCCCCGGGGGCTCCCTGGAGGAGCCCATGAGCCTGCTCTACACCATGAGCGACTGTTACTCCAAGCTGCGGGAGCTGGTG
CCCGGCATCCCCCAGGGCTCCAAGCTCAGCCAGGTGGAGATTCTGCAGCACGTCATCGACTACATCTTCGACCTGCAGAT
CGTGCTGGACGAGGAGGCCAAGGAGGGCGCCGACTCGGGCGCAGAGGCTGCGCTACTTTCTCTCACGGGCAGCGACTTTA
CCTCTGGACGCCCGACCCAGGACGAGCGCAGCATGTGCCATTGACGGGACCCGGCGTCCATTCGAGCAAATCAGTCTGCA
GGTGTGGAGATCGCAACACTTGGCTCGGAGC
>lcl|E11E8 No definition line found
GCCTTTTGCCACCATTTTGTTGCAATCATGAAGGTGGAGTTGTGCAGTTTCAGCGGCTACAAGATATACCCCGGTCACGG
CAGGCGCTACGCCAGGATCGACGGGAAGGTTTTCCAGTTTTTAAATGCAAAATGCGAATCTGCATTTTTGTCCAAGAGGA
ATCCTCGACAAATAAACTGGACTGTCCTGTACAGACGGAAACACAAAAAGGGGCAGTCAGAGGAAATACAAAAAAAGCGC
AGCCGTCGTGCAGTTAAGTTCCAGCGTGCTATTACTGGTGCATCTTTGGCTGAAATCATGGCAAAGAGAAATCAAAAGCC
AGAAGTGCGTAAAGCTCAGCGGGAGCAGGCGATCAGGGCTGCCAAGGAAGCCAAAAAGGCGAAAGCTGCAACCAAGAAAA
CTACAACCTCAACTGCAAAGGCTCCTTCAAAGTCTGCACCCAAACAAAAGTTTGCCAAGCCTATGAAGACTCAAGCTCCT
CGTGTTGGTGGAAAACGCTAAATGGCTTCTGTTTTTCAAAAAAGTTCTGAAACTGCTATTTTACAGTAAATAAAACAGTT
GCTGGGCTGACAMWWWWMMAAMAAAAAAAAAAAAAAGGGC
>lcl|E11G11 No definition line found
GCACGAGGGTTCCATGTCATCATTTGTATTTTTTCACCGTAATTTGTATGTTTGATCTGAACCTATATGTTACACAACAT
TTAATGGCCAGCCATTTCATGTAATTAAGACAATTTGAAGAAACTTAATTATCTTTGTAATTATTAAGCCCATCAAATAG
CACTTTCTAGTAGCCAAATTAGGTCCAATGAACTAATTATTTGGGAGTAAACAGCCCGTGAAAGTTAATTAAACCTACAC
TGTATTGGCTAATAAAAGGTTTCTTTGAAACAAATTTACCCTATAGTTCTGACCATCGGAGCATGTAGTCCATTCTGCAT
TATTCCGGTTCAGTACTGTAAAGAAGACTGACATTTTTTTGTTTGTGTTTGTATTTTCCCTCACTAGAAAAGTAATTTGG
TAGTATTTTAATTGTGCATTACCTACCCGTTGATTATAGCACTGGTTCTGCTCCAATATGCATGCTATTCTTTTCAGTGA
AGGGGAAGTGATCAATAAGTATTGTGGACTGAGCATTTGAAAAACTGCCAGTGCTCTATTCCTAATTGGTTTGTGGGTTT
TAGGGCTAATATGTTTTTGTTTTGATTTATTTTTATTTTTCTCCAGATGTAATGAAGCATGTCCTACTCAATGTTATGCA
ACAGACTTTACCACAGAAAGTAACTTTCAGTGTTGGTCACACCATTTTTTAATGCAGTACATTCACCTGTAAATAGATTT
GTGTAAAATTTGACAGAAAAGTATATTTACTACACTGTAAATACATGTGACAATATATTGTATTATTTTGCTTTTTTGTA
AAGCAGTTAGTTGCTGTACATGTATAACATACAAATTTGATTATTCTAGTGTTAGTATTGTCAACTTCTCTCTCCTTACT
GCTGTTG
>lcl|E11G12 No definition line found
ATCCAAAATGATTCGAGCAGAGGCAGGATTCATTCATGGGACTTTCGGCCTACCTCCCAGATGCATTGCTCTCTATTCCT
GTGGATTCTGCATTTTTTCCTGTGCTGTTACCTGATGGTTTTAATAGAAAGTTGTAATTTGGACGACTGGTTAAGGAAAG
TAGCAGTCTAAAAAAAAATAGTGAGGCGTTTCTGTTTTGTGGAGGTAGAGATAGTTGTGTGAAACTACCCAACATCACTT
ACAGCAGGCATCAGGCCACCATCGTAGACTCTTCTTAGACCTGTTGGGGTGTGTGGGGGGGGGGAGAAACATTTGTAATT
GTGCCTTTTTNNNGGCTGTGCTTCTTTCGAATGCGCACCTTGTTCTCCCACTCTGCCAAAAGGTGNTGCATCTTTGGCAC
ACTGTCAGATTTTTAAAATGAAATAACCAGTGAATAGTACCCAGAAAGGAAGCAAACTCTTCTTTATACATCTGTGATCG
GCAAAACCAGAAACTTTATATGTGTACTTTATTTGGCCTCTGCGTGNNNCNGGTGTTTGTTTCTTAACTG
>lcl|E11G2 No definition line found
GAAGGAGCTCTATCTTTGTAAAAGCATTAGGATTACTCTGTAGTGAGCAAGATTGAGTATTCCGAAAAGATCCTTAGTTA
TGTACAGGGTTTTGAACAACTATTTTACAGTCCCTGAAGTGTGCAGTTTTGGGTCAGTCCTATGATGGTACTCTTCTAAC
TGCCAATATAGAATGGATGGTCCCCCTTCTGAAAGATTTTCGAAAACAGTGCATATTTATTTTACTTGTACAGCTGCAGA
ACACATTTTCTGAACGTGTTTTACTATATTTTCGTTCGTCACATCAAGTACTTAAGGTGTGGCTGTTTGAGCATGTTCAT
ATGTTTGCAAGAACAAATAAACATAGTGGAACATTTGAATGAGTTTAGCATTGATGGCGACTTGATCGATCTTGTACCTT
TTTGTTTTACCCCTGAAAGTAGGCTGATGGCTTGATCTCAATATAATGCATAAGTAACATGTGAATCCTGANAGGATTTA
TTTTAACAGACGTTTCATAGAAAGTGAAACATGTTGAGGTTCTGCTTCTATTCTAGATTTCAGACGGTCTAACCAGATGA
TTCTGTGGAATTACTTTTGCAATATTTGGGTACTTAATGTTTCATTCACATAGCATTTTTAAAAACATTTTTGTGAAATT
GCGTGTTGTTTATCCCCCCCGCCCCCCTTT
>lcl|E11G4 No definition line found
GCACGAGGGTCTCATCCTACAAGCCTGTATGTCCTTCAAGGGCCTCTTCCCATGAGCAGTACGATTTTACCAGCATCTCT
TCCTTTGCACTTACATTGCTTATTAATAGATGGCTATATTTTCTTAACACATTTACCTCTCTCCCATTCGTCATTGGAGT
TTTAGGAATAGTTTAAATGCAAAGCTGTCCACGTGTATAAAATAAACGCGCTGAAGTGTCCTGGAGGTCACAAAGGTGCT
CAGGGTCCTTCTCCATAAAGTTGTTATAGATGCCCAGTAGAGAACCCATACCTGGTGAAGCATTACATGTCCAATATCTA
ACACCAACACACAGAGTGCTTGATTCCCAGAGCCCAGCCCAACACACTAGATACTGGCAGAATAAAGTCAGACCCNGGCA
ATATGTGTAATGAGTTCTAGTTTTTAGTGCTAGAAAATTCCTTTGCAATGATGTGCCTTTTCCTTGACGTAAGGTCGTGG
GGGATTTCCTATACACTGCACATTTGCAAACCGCTTCGCATTGCGAACATGAAAACCCTAGAACTAAGCTCTACGCAGTA
CACTGCATACACTACTGCCAAAAGGCACACCCTTCTTGCCTGACATGGCTGATGTATTGTATTATCAGGGCCAAGATGTG
CGTAGGTGTGTTTTGGGTGGTTAATCCACTATAAACCTAAACTGCACTTCCGTAAAAAGGAAAATAAAGCACCCCACGCC
ATCTGGCATGACATTGTAGGCTCTTGTGTTTTGTGTTCTCGGCAGTGTCCATCTCTGATATTCTTAGATGGTTGCTCTCA
GCACTGCACAGTGATGAGACATTCCTATTCCTGTGGCAGTATGTTTATAGAGGTTCCACATTGTGATTGAAATCTAGAAG
ACGTAATGCACTCCACATTGTGCAGAGCTGCCACGTGGCTCCATGTCCTATAGCACAACACCCCGTGCTAAGCCTGGCTT
TTTAGCTAATCGTTCCGTGTGTATAATGGGAAAGTGAAACTACAAGTCAAGTCCCTTGCTGTTGGCCAAAAAGCCAGGAT
TGGCCTACAGTTCGAGTCCTAGCATGGAACTACTTGGCAGCATTCCGGAAGTGGATCCCGACTGCTCCTTATGAGGGGCC
AGATTATCCAACACTTGCAAACTGGTGCAAACCTTGAAAAAATACACTCGGCACCCGTTTTACTGCTTGGGTAATGGAAT
GAAACAGGCCGGTTTGTGCCAATCCATATTACAAAAACATTTGAACTNNNGCAAAGANNAAACGGACTACTTTGTGCTGC
TTGCTTCNTNNNATAAAAAGGAACGTTTTTACTACACTTCTTTT
>lcl|E11G6 No definition line found
GTCCGGAATTCCGGGTAGCAGAAGGCTAAGGGCACAGAGAAGGATCCCGTTGCTGTTTGACTTGCTCAACTCGTTTTTGA
TATTGTCTCCGGAGTTGCCGTGCAAGTAGAGGATGGATATGAAGAAGCGGATCACGTTGGAGCTGAGAAACAAGTCTCCG
GGCGAGGTTGCAGAGTTGGTACTTGATAGTTGTCGTTCCAGCAATGGCGAAATCGAAGGACTTACTGAAAACTTCAAAGA
ACTGGAATTTCTCAGCATGGCCAGCATAGAACTGACATCCCTGTCTAAGCTTCCAACTTTGGGCAAACTAAGAAAGCTGG
AACTCAGCGATAATGCCATTTCAGGTGGACTGGAAATCTTAGTGGAGAAATGCCCGAATCTTACTTACCTTAACCTGAGT
GGCAACAAAATTAAAGAACTCAGCACAGTAGAAGCGCTACAAAACTTGAAAAACTTAAAGAGCCTCGACTTGTTTAACTG
CGAGATCACAAATATGGAGGATTATAGGGATAGCATTTTTGAGCTTCTTCCACAAATCACGTATCTTGACGGTTTTGACC
AGGAGGACAATGAAGCACCAGACTCTGAAGAGGAGGAAGATGTTGATGAAGACGAAGATGATGATGAAGATGACGACGAG
CCTGGTCCACCAGGAGACTCTGAAGATGAGGAAGATGTGTCTGATTTGGGAGAGGAGGAAGAGGAAGAAGAGGAGGAAGG
TGTTGGACTTTCTTACCTCATGAAGGAAGAGATTCAGGATGATGATGAAGATGACGATGACGACTACGAAGGGGAGGAAG
ATGAAGAAGATGCAGATGTGAAAGGAGAGAAGCGAAAACGAGATCCTGAAGATGAGGGTGATGACGATGATGATTGAACA
AACAGACACTTTGGAATGGACCAGACCCTTTTAATCTCTTCACAATAGCGATCATGCTGATCTGTAACATGTACCATAGA
GACCCTGACTGAGGACAAATCTGTCTATATAGGAAAGGTGTGGTTTTTACAATCTACCCATATATCATTCCAACTAGGAT
GTGATCGCATGCCAGCAGGTCACAAGCGTAGAACAAGGATTTCTGCCATTTTTTTGTTTGTTTTTGGTCCCTTCTTTACT
GTTTTAATTGCTTCATCACATTGAATTCATGCAAGTTCAGTTTCCTCAATGTTGGCCTCATTTGTGAGGCTTTGAAAATN
ANNNNAAAGTAGCTGTGTATATTAAAATTG
>lcl|E11G7 No definition line found
TTATGGCAGAGGTATTGCTACTACAACGAATGAAGCACCTTCTCGTTTYACTTGGCATACCCGCTGTATCCGTTTTAACC
CAAATTAAATGTTGTCATGTGTATTTGAAGAMCTGAAAASAATGTTTTGATGCGTTGCTTTCGAGTCCTTTACCATATTC
AATGACGGTTTGTAGGACAATTATCCATCCTAGAAAACCTGAAAAC
>lcl|E11G8 No definition line found
GATAAGAAATCAAATGTGGGATGATTTTTGGCTCTGTTTTACCGTTTATTTTTGTATTCGAGTCTGCACTTTCCTTTTTT
TTTATATATATATGAAATGATAAAATGTGTGCAGATCACAAATTTGTTATCCAGAGCTCGATAACATGGACTGTATTCAA
CGGCAACRGACAAACWTTTTGAATATTATTTGGATGTTTTATTTTGGCTCTGTYAAGTTTTATGTTCTAATGTGTTGATC
CTTTTTGAAAATGTTTTTAAACATTCTAATTTTGAATGAGACAAATAAGTGGACCCTGTGAATATT
>lcl|E11G9 No definition line found
TGTGTAAGACGTCAGACTTGTTGTTCTGGGCGACATCCTAGTTTCTTTTCTTTGTAAGCAACTCATTGCAMTGARRATGT
CTTGTACAAGGTGGCGTACCTCCATCACCCTKKWTTTGGTGGTTTTTCAACATAGCTGGTTTTTCACCCTGTYACTCTCC
AGGAAAGTACGSCACAATTCACTTTCAATGGCATGGTACTGGTTTACTGTCTGCTGTAGTGTGCAKTTCTCCACTTTTAC
TTGGTTTGATGGAGAGCTAATCTGATCTGGTCTASTCTGTATCATTGGTTTGTACTTRAAAACATTACACCTTCATGTTG
AATCATGTTGTCCTCCAATAGCATATACCTKTGGGAGTGTGATTATGTCTGTAACACTAAATAGCTGCATG
>lcl|E12A1 No definition line found
AATTTTTCAAGCTCAAAGAGGATTAGAACTCCCAGTGCCCAGGAGAAGRRNNNCATAGCTMTGCAGAGTGCCCCAGAGTT
TTTGCAGTTGTNNTGGAGTAAGACTCAGACACAGGTCTTCTATATGGCTGCAAATACTGGTGCAAATTGCGTTGCCATTG
ATGATGAAAATATGCCAGTGATCGTGCACCAGTTAACGKGAGCACCAAAGTGCATTATCTAGAGATTGAAATACATCTTG
AAAATGCAGCTTA
>lcl|E12A10 No definition line found
NNCGGGATCGGTGGTGCTCCTGCATTTCCTGTTTGCCCACCTGGTGGAATCCAACAAGTGACCATCAACCAAAGTCTGCT
GTCACCACTCAATTTGGAGATTGATCCCGAAATCCAGAAAGTGCGAACCGAGGAGAGGGAGCAAATCAAGACACTCAACA
ACAAGTTTGCTTCCTTCATTGACAAGGTCCGATTTCTGGAGCAACAGAACCAGGTGCTTCAGACCAAGTGGGACTTCTTA
CAGGAACATGGCCAAAAAGGCGGCAGCAAGAGGGACAACCTGGAGCCGATGTTTGAGGCATACTGCAACAACATGAGGAG
GCAGGTGGAAAGGCTGACATCAGATCGGAGCCGCCTGGATAACGAGCTCCGCAACATGCAGGATCTTGTCGAGGATTACA
AGAACAAGTATGAAGATGAAATCAACAAACGCACAGCTGCAGAGRATGAGTTTGTGGTGCTCAAGAAGGATGTTGACAGC
GCCTTCATGACCAAAGTGGAGCTGAATGGAAAAGTGGATACTCTGACTGACGAGCTCCAGTTCTACAAGTCGTTGTACGA
TGCGGAACTCACAGCGATGCAAGGACAGATGTCGGACACGTCTGTTATCCTGTCTATGGACAATAACCGGTYCCTAGATC
TGAACAGCCTCATCGCTGAAGCCAGAGCACACTACGAGGATATTGCCAACAAGAGCCGAGCAGAAGCTGAGTCTACCTAC
GCAAGCAAGTTTCAACAGCTCCAGGCCGCTGCTGGACAGCACGGAGACCATCTGAAGAGCAGCAAGACTGAGATATCCGA
GTTGAACAGAACAATCCAGAGATTGAAGGCAGAAATTGAAAGTGTGAAAAAACAGTGCGCCAATCTGCAGACTGCCATCG
CAGAGGCCGAGGAGCGTGGAGAGCTTGCCCTGAAGGATGCCAGGAAAAAGCTGGCTGAATTGGANGCTGCTTTACAGAAG
TGCAAGGAGGAAATGGCTCGTCAGCTGAAGGAGTACCAGGATCTGATGAATGGCAAGATGGCCCTGGACCTTGAGATCGC
CACCTACAGGACCCTACTGGAGGGAGAAGAGTGCAGGATGTCTGGAGAAATCCAGAGCGCAGTGAACATCTCTGTGGTCA
GCAGTGGCACAAGCTACAGCTCTGTAGGAGGAGGAGGTGCCTTTGGTGCTGGAGGCGGCGGAGGTGGATTAGGCGGTGGA
GGTGGATTTGGYGGAGGAGGCGGCAGTGGATATGGCACAGGAGGCGGAGGAGCCTTCAGTGCAGGMGGTGGCAGTGGATA
TGGCACAGGAGGCGGAGGAGGATTCACTGCAGGAGTTGGCAGTGGATATGGCTCAGGTGGCGGAATTGGCAGTGGCAGTC
GATATGGCTCTACGAGTGGTGGAGGATATAGCTCTGGAGGTGGGGGGAGTATTGGAGGAGGAGGAGGAGGAGGCGGTTCA
GGGGTGGCAATTGTCCAAAAAACCTCACAGAGCTCGTCAAGGCAAACTTACCACTAAAGATAGCAAGTTCCACCTAATGG
TATGGTATGGTAGACATAAAGTTTCACTCTAATGGCATCTCCACATACAATCCCCTTTTTCAATCCCTCCTTACTGATCA
CTCACACACAATCTGTCTAAATTCCCTTTTGGGGCCAGCTCTGCCAGAACAGTAAACATTCCATTCCTGATGGGCTGCTT
TGCAGATGAAAATGTACTACTTATACAATTTTCAACAAACTGCTTTTTGTCCACGTCTGGTACTACTGGAAAGACAACAT
ACTTTAGAGAGATCGGTCTGAAAACGGCGGCTTTCCATCGGCTTCCCAGAGCCTGTCGTCAGTCYGTGCTAGAAAGGAAA
TCCCTGCTCCTGTGCTGGCAATAAGCTTCCATCATACATAGKCCTTTTAAGTCGGGCTAACAAAGAGCAGGCAGTTTGCA
TGGGAAGCTAAAGCTTTCAATGCAGAGGAGCATTAGGCCGACCCCAGCATGTTCACAGGACTGATATCATTGTCTGTGTA
TCCGGTGGGGAAGGAGGGGTGGCAATCCTCTTTTTTGGGGTTGGACTCAAATATTTCAGTTTGTAACTCTTCCATTCAGA
TCAGAGGTAATTCCTAACTTAAGAAACCCCAACTTCTTGCTCATGTCTGAAAAGGACACGTTATGGCAAACTTTATATAG
AATAGTCTCTGTGTCTGGTGGCTGGACTGAAAATAATTCAAACCCCCAGGTGGAATACCACGAGTATAGAATCTAGCACA
TGCAATCTGGACATACTCCATCACCAGGGCCCTGCACTTTACATCCTTTCATTGTACAGCTGCCTTCAGGCATGCAATGC
TCTCAAGTGTATGCGAGTCAAAGATGTATCGAGGAGAGTGGTCTTGAATTGTGGGCCAGGCTCTAAGACTGTACCCCATC
ATGGTAACCTTGGAGGTTTGTGTGCTAGGACCATCCATCATCTACTGAACAGGTCTTAAACTGTACTCTAATGTCTACAA
AGGCNTGATTCTACTGTACACCACTGTCTGCCATAGACGCTATACTGTACCACTGCCGC
>lcl|E12A11 No definition line found
CCGGGATCTCACTGTTCCTTTTTAGGGATTCTCATAACAGAGTTAGGTCAGTTATTCTCAACGATTCGGTGTATATGATT
ACATGGAATAAGTACATTGTTTCCATAAACTGATTTTATGTGCTTGATGCAAGTCGAGATGCTCTAAACTAAACCAAAAT
GTGAAATCCTCAAACTGCGATTTTCAAATGTGAGTGATGTTTGCTAGAGTGGATCGTTTCTTTGGAATTGCAACATAGTG
GTGAACGCTATGTCTACAGCACGGGTTAGCAACCTTTTCACTCCAGCTGGTTTCCACTATAACTCCCATCAGCCCTAATC
GCCATTATAAGTGGTCGGGCAATCGGGGCAGTTGTAGTCCAAAGAATTTGGAGGGCTGCATGCCCCTGCGGTACAGATAG
GAAGCAAAGGGCTGCTGCTACGCCAAAGCGTACTTTGCTTAACATGGACTATTTTGGAGCACTACATGGATGCAAATGCT
TTACATGCAGATGCGACTCGTAATATCCTCAAACAAAAGTATCATGGACTCGTGTTGTGTGGCTCGTTACATCCAGCAGT
TAGCCAGGAGCACTCTACATCGCATTCAGCCCGCCATGTGTCCCTGGAAACTGTAACCAGGGTTACTGTGTTTCCCACAC
TGGCTTGTATGAGCTAGTTTGCAGCTGCCTAATTCNNTACAGGTTGGCAATGCTCTTTCCATATTTCTGNNNTTTTCCTG
AT
>lcl|E12A2 No definition line found
TTCCATCTCTTTAGCAAAGATGTACAAGAAACTGCTTTGATATTCCCATATCCATCTATGTCATATGTCAGACATCTCCT
TTTTNNATAAAATCCACTCGCCCTAGTAGCAATACAAAAGGAAACTTTGTGACTTAAACCACTATCAAATTAGAGAAATT
CCTAAATCAGCACTTACCATTCATTACTTCTGGTCTTTTTCCTGTCCCGGCTAGATTTCTCAGTAATAAGTTATGACTAC
GCTACTTTTGTTTCAAGTAATTTTTTCAGAACCGTGGACACAACCAGTGTTGCATCATTTGTATAAAAATCAGGGGGGAT
GGGGGGAGGGCGCCACCTTTGGCTCGCCAGATGTATTGGACTGCAACTCCCATCAGCCCTAGCCAGTATAATCAATGGTG
AGGGATCGCGAGAGTTTTTCCCAAATAACTGCAGGTTATATACCCCTGGTCTAAATCATTGCTGGGTGTATAGCACTATA
GCAACATCGTGCCCAACAGTCAAAAGGAGCACAGTGGAGGCCACCATAGCAACTCATAATTTAAGAGAGGCGATTTCTCT
CCCCACAACAGCAATACTTGGCATTCTTGTAATATAACTGCCCATGGACTTTGTTTTATTATTTATGGTGCTCTTTCTCA
CTGCCTTTAATGAATGCTCGCTGGGGACAAGTTAAAATGATGTAGCCAATTTCAAAAAGTCACAATGTCCCATCCCAGAA
ATGAATGAAGATGCTAAAGTGGGCGTTTCTGATGAGATAATCGGTTCGATCTTCTCCCTTTTGCTCTGACACATGGGATT
TTGAATGTGCACCTTTATTTCCTTACTTAAGGAAATAAAAGTGGCCAAATTGCCATCGCACTCAAGCCTTTAGTATGAGG
GCTAATTGTGTGCAGTTAAAAACAAACTTATGGTGTGGAGGGCTTTCGCTGAGAGATGTGGGGTAACGGCTAGGAAGAGG
ATTATAAGTACAAGGTGCTGAACTGATGGTTGCGGTGTAACTTTTCGCAAGTAACCTGCCTTCCTCTGGCCTTAATGTTA
TTCAGGAAAACATTTCCACGTATCCCTACCACAAAAAAAGTAATTGTAACCGTTATATCACTGCTCATCTGCGCTCTTTT
CAAAATCATTTTCATCTCTTCTGGTGGCCTCTTCATTCAAGGACATTTCTGCNNNCCTCCCAGGCCTCTCCTGCTA
>lcl|E12A3 No definition line found
TGCTGGATTGAAACTTCTCTAGTCTCTTATTGCGTTTGTATTTTACTAGGGTACTTTCCGACAGTGTCTCTGGCTACTAC
AGAAGTCCCTCCCTCTTGTCCTATGGTAGCTTCATTGCTTTTTATGTTTTTCGGGGAGCTTCAAGGCTGYCTCTTAATGC
AGACAGTACATTGGCTGCGTTTTTTTTCTTTTTTTAAANGMGTGGCAAAGTTACTTGCCTCTGAGGTTTGAGGGTCCATG
CGATGATTTGATTGTAGTAGTTGGTGG
>lcl|E12A4 No definition line found
TAGAACCTGGAGTCTTACAGTACAACATWGAGGAGATATGGCCCGAGGCGSCGKGCCAACCCTGTTTTAAGGGTGCTAAT
GACGAATAAATGTTCTGCTGCCTGTCCTGCTSTACCAAAATGTTGAGGGGCTGTGATGAACGCAGACTATTGCCACATAG
AAGGTCTATTCAGTTGTGATATTTCAAAGCGGTTTGAAGGAAAATAATGCATATTTTATATATGTGCCTTATTAACTGCA
AAACAAGTGTA
>lcl|E12A5 No definition line found
TACCTTCATTCTTTTGAAATCTTGTCTAATGAGATAAAACAAACRTATAACTAGATTTCTGCTGATCTCTAGAATTCTTC
TTGGGTCGTACATTCATTCTTCCCATTGGCYTTTGTTCACTATGGTRCTCATTCCCGGGGCAAGTGGGCTRTAGTTTCTT
TCTGGATGGGGCTTTGCATCTTAGAATGCGGATTTCAACTAATATTGGTCATCCACA
>lcl|E12A6 No definition line found
GAAAGGTGGAAATACAGTTCTAAAGCTACTAGTCAATGTCGGTAAATGCATAAAGATTGATGCAAAGGGGCACCCCCTCC
AGAAATCTTGGAACTGTCATGGTAAATATGATTGTGCCTGGATCCCATTCGGTAACCCATGGATTGGGTCCTTCAATGAT
AGAAACTGTATTGCAGATCCAAGAAGGATTAAAGTCATTG
>lcl|E12A7 No definition line found
CCATTCACTTTTGATACCCTGACCTGCCTTACATTGGAGAAAAGGGTATTCCACGTGCCATGTCCTCTCAACTTCCGTTT
AAAGAGCATTTACTAAAACGTGAAACCTATTTTGTTTTGTCACGCTATTGTTTTATTTTTCCAGATCCATTTCAAGAAAT
AACGTCACTAAAGTTCCTAGAAGGATTGTTTAATGTGGGTGTACTTTCTAAAACCAGAGATTTATTTTGTATTTCGTCAA
ATTCAGAACTCCATTTCTAGCTCCTAGTTTAAAAAGAAATTCTCAATCCTTTTCCAAAGAGTTGGCSTTTTTTATTCCTT
CTTGTGAGAGAAGATTTCATATGCTAAGCTCCGCAGTCTGTTTTTACTCATATTGCAACGTATGAATTTCC
>lcl|E12A8 No definition line found
NNGGTCTATTGCTGTTCCTGTTCGGCGCGTGTAGCAGTTGCATCGGACGCGGGTGGAGACACGCAGCATAAACGGCACGG
AAGAAAGAGTGCAGAGGAAAGTGATAGCGAAGCATCATGGCAGACCAACTGACAGAGGAGCAGATCGGTGAGTTCAAGGA
GGCATTCTCACTCTTTGACAAAGATGGTGATGGCACCATTACTACTAAGGAGCTGGGTACTGTCATGAGGTCGCTGGGCC
AGAACCCGACCGAGGCTGAGCTGCAGGACATGATAAATGAGGTGGATGCTGATGGTAATGGAACCATTGACTTTCCAGAG
TTCCTTACCATGATGGCAAGGAAGATGAAGGACACAGACAGTGAGGAAGAAATCCGGGAAGCCTTCAAAGTGTTCGATAA
GGATGGSAATGGTTATATCAGCKCGGCTGAGCTTCGTCACGTGATGACCAATCTGGGCGAAAAGCTAACAGACGAGGAGG
TGGACGAGATGATACGAGAAGCAGATGTCGATGGAGACGGACAGGTCAACTATGAAGAGTTTGTACAGATGATGACTTCA
AAGTAATGTTCCAGAAGGTTCCTCTGCAGCAGAGCAAGAGATGGAGACTACCTGCTTTCGCTCTCTACCCTCTGCTTCCT
TCCTTGTCCCCACTGCCCCATTAACCCTTGTAATTTAGTTCCATTTGGCCCTTCCTGTCGAGTATGACCTGACCATCCTC
GTCTGGCCGTGGGCGTATGATAATACCAAGCGCCCTGGGACATCGCCACAATGCATGCCCTGTGCAGCTGCACATTCTTG
TCGGAGCGTGATCTTGTGATTAACCACCCCTTCCTCTAAGATGGCTGCAGGGACAGAAACAAACTGGCAGGGCCATTGCT
TTTACCCTGCTCTTGTCCCAGTGCCAGTGGGGAGTCGTGGGTTGTTTTGCTCCCATGCAGGTCATTACTTAAGGATGTCT
GGTGTCAGAGTYCAAACTTTTAAAGATGGAATTCAGTGGACAAATACTTAAGGAGAAGCAAAGGGCTCCASTAATGAATT
TGCCAAATAGAGCGAAGCTCMGTTGCCTGTTGTGGTGTAGTTTCCTTTCTGCCTTTTGGGTGCAAGTTCACCATGAAAAT
TTGTGAAAGCGGAGTTTAAAGGAAATCCTCACAAGTTGCAGTTTGAATTTGGGAGGAGGCTGAACTTGACATCCTCACCG
GAACTCTCTTCCAGTAGTTCTCATTTGCCCGAGAGTGTGCTGTGGAGTACCCGAGTGGCTTTGTTTCGGATCCCTGGAAT
TCTTTCAGCCAAAAACCAGCTTGTGTAATGCAAACGTGAAGTCTTATCTGTTAGGTTCACATTGAACTAACATTTTCTTC
CTCTCCTCCCGCTGATCCACCTCACTCCCTGCATGTATGAGCTATGAACAGGACCGTGCATGCTGCAGTGAGGTGTTTGT
ATACCCTGTATGATTGTACTAAGGCGGTTAATGGGAATGCAACTTGATGATAAAATTGAAGTAGTGAAGGACAGACCAAT
GTTTTCTCAAACCCCTCAATTAGAAGAAAGCAGATTTATTTTATTTTTTAGAGGTCCTGCAAGAGCAGTGGCCTCATCAG
TACAGTTCCCAGAAAGTACCAACAAACTTTTTTTTTTGTGTGAGTGGAATGGTGTACCCGCTGTACTCATTCTGCCTGCT
CTACATTTCTGTCCTTGCAGCCACAACACCAGTAGCATCCAAAATGCCAGACTCCAGTGAGCAATTTGTTCTTCCCTGGA
CGGCTGGCTTCAGTTGGTCCTTTCTCCACCCCCCCTCCCCCTGTTGCGTGTCCAAATATCCATTTCTGCCTTTTTTGTCT
GCGTTCGCGTTTTTGATATTGTGACTTGGGTGTGCTCTGAACATTTCTTAAGCTGCTTAATAAGAAACTAAAGAATTTCA
TTCCTTCTTGTGCTTCCACTTCCTCATCCCCTCTGACTATATTGGCCTCTGGGGTTGGGGAGGAGGCGCTTCTCTTCCAT
TCCATGGTGGTAATATGGTGATATGTTCTTATTTTCAATAAACTCTTGTATTTCTAT
>lcl|E12A9 No definition line found
AGGAATGCATGGATTAAGGATTTATACTACTTTYCCCAAACATTAAAATCTGTGCACTGTACAACATATAGGATATATGC
AAAATATGAACTAAGTAATATGCTTCAAATGTAAGCAAATGAATACCTCTTCACAAGAAGTTAAATGGTGGATGTGCCTA
AACTAAATTGGGGACACAGACCTTGAACTTCTATGAAATTGCTCACTCGTGTATTAAAGTATTTGCCAATCATGAATATT
AAAATTCCCCTACAACATTTGTTTAG
>lcl|E12C1 No definition line found
GGTGGTGCAGGTGGAGGGGGGATGAATTTTGGGGCATTCAACATTAACCCTGCAATGATGGCAGCGGCGCAAGCTGCACT
GCAGAGCAGCTGGGGCATGATGGGGATGCTGGCCAGCCAACAGAATCAGCCCGGTGGGCCACCAGGGAACAATCCAGCAC
AAGGGAACTTGCCACGGGAACCAAACCAGGGTTTTGGTTCTGGAGGTAACGCGTATGGTTCAAACGCAGGGTCGGTAGGC
TGGGGTTCTTCCTCTAATCAGGGACCTGGTGGTGTTTTCAATGGTGGGGGTTTTGGTTCTTCAAGCATGGAGTCCAAATC
ATCAGGTTGGGGTATGTAGAGAAAGACGTTTGATCTTGTAACCGTTCATTTTTCTAGGTTCATGGTAAGTATAATGTATG
ATACATGTAAAACCAAGTCTCTTCTCGGCGTGTACAGCAAGCAAATGCAACAGTACTCGACACATTATTTTCTTTTTGTA
AAAAAAAGTTGGATCTACATTTTATACGTTTTGTTGATGCAAGTGNTCGAATTGTGGCAGCAGTGTAGCTTAAAATACCC
GACGGCGGGGTAATTTAGCTTGGTCAGCCAGTCAGCACTTGTCTTTAACCTGGCATTTTGCCTCGGGGGACTGTTTTCCG
GATTAGCTAATTTGGAAAGCATGCCTTCAGAGTAGGGTTTGTTTTTCTTTACCCGGTGTCCCTTCATGTACAAGTCCTAG
CTAGAGCTACACCTGATCTACGTACATCTTGCTGCCACTCTTTTGGAAAACATCACTTCTCTTGGAAGCTTCCTGTAACT
ATGGATTACTTTTATCGAATTGCAAACCAAACCACCTTCCTCACTGCTTGAGCTACGTCATAACACGGTGGGTGTTGCAT
TTTTAATCCACTTTAATGGATTCATACCAACGCTAGAAACGCAAGGCTGAGAGATGGACCAGGCGGCTGTTTGAACTTTG
TGGAATTGATGATGGTGCCGAGGAATGAGATGGTTGGGTATGAGCGAGGGGGAAAAGAGAAGAGCGCGTGCAGAGACTTG
GTTGCATTCTTGGNNNNNCTTTCAGACGTGGCAAGATTGTCTCTCGACCCTGTGGCTTTGGTGAGAGAGTGTGCAGAGCA
ATGGGAGCAAGTAACGTACGAATNNNTCCTCGACTCGGA
>lcl|E12C11 No definition line found
GGGCAAGAGTATGAGGATTCTGTGGAAATGCCATGCCTTGTCTTTAAGTCTTCTTAATAAGCTGTATCAAAGGACAACAG
CAAACGTCTCCTCATTTACAGGGCTTTTTCCACCATACTTTTCAGAGCTAGCTCACATCTGCCTATTCCAAAGAAGGAAC
CTCTATGCTTTGTCAGAAATGTTGAGGAACTCAGTTGACGTGGAGCTTTTCTCTCCTAACCCTGCAGTCCGAGGAATGAC
TACTCTTGATAGATCTGCATTTAAAAGAACAATTACTGTTCCAGCTGTTAAAGTAAAGAAGGAAGTCATTCACAAATTGA
TGAAATCTCTAAAAAGTATACTGATACAGCGCCCCGGCCTTAAGAGAATGGTGGATGACATGTCCGACGATAAGAAATTG
GTTTTGTTGGATCCTGACAAAATATCATCCTGCGAGTCGTTTGGAAAGAGTGAACTTGCTGTATTAGAAGAATTGGGCAT
TAGTCCTGAAATTATTAAATATGATTTGGAGCTGCCTTATGAAATTTTTAAAACTNNNGAAATTTTACGNNNTGTTTTAC
CAGAAGGCCNNNATGTAACCTCTGGA
>lcl|E12C12 No definition line found
ACCCTTATATGAAACANGAGTTGGAGGGAAAGCGTATCACACATACAAGTCACCTATCGCTTGACNNNACTAGGGAGTCC
CATGCTAGGGGCCTCAGGATTAGTAGAGGGGATCCTCAGAAAGACAAACAAGGCTCACTAGCCCTGTGAGAGAACTGCCC
TTCACTGAAAATAGACGCAAAGAATAGACATAGCGGAAGATTTCCCAATAAATATATGGATGTTCCACGAATGAGTACTC
TGGTTTCTGTCAGAGACGGTACAACATACGTAGTGCATTTGCATATACAAAACTGAAATACAGGTTTGAGAAGGCGTGTA
TTTTCAAGCTAGCATATTCCCAAAGGCAATTTGCAAGTGCCAACTGGACTGCCCATTCCTGCTCATGGAGTAGAGCCTTG
ATCCGTGTATCTGTACAGCTCTGCTAAAGGGAGCTCGGTGCTTACGGGTGGAACCCGGCTCTGCTAGGACAGGGCTATCG
GATCAGGGAACATTTGCAGAGGACAAACTAACCACCACCAGTGCACTCTGTGTATAATCTGCCTCGGCACTTAAAACACA
CCTAAAAAAGGGTACAGTGGGCCTAATCCAAAACTGCCCGATCTGCACTTATTCCCAAAAACAAGCCTACAAAAAACATC
TAATCTAATGCGTTGNNNNNCATGGTACCAACACCTGCTACTGCTGCTCTCCTAGTCCCTATCGTGCNNNNNAATTGTGA
TGGAAAGNNNNNNAGGATTACTGAGTTGTGTCTTGAAGGTAAACAGATT
>lcl|E12C2 No definition line found
AAAAACATGTAACAATTAAGGAATGCTTTTTTGATAACCCCTCTACTAAGGTAACTAAACTACAGCTGGCGACTATGAAC
ATAACCATCTTGAGAACTCTGCTGGATCAAGTGCAGCCTACGTGAGACACAATTTTGGATCTCCTGCGTTCTGGAAGGCA
AACCTTACCAACTGCTTTTTATCTTACAAAAAGGGGAAAAGGTGTCAGTTGTACCTGAAATGTTTGAGTAGATTCACTGG
TTATTTGATAAATATACTGTAAAAAATATCTGCATCCAGTGGTCATTTGAAAATCTTTTTACGTTCAGATACTAAATCGT
CATGTGGGTTGACTACCTCAGATGTGCTGCGTTCCTGGCGGACACCTTGTGGATCACAACCTCTGAAAGCCGAAGGTTCA
ACTGCTTTTTTTTTGGCAAACGTTGATTTGGAAAGAAACACAACTCTACCAGCTCTGCTGAGTTTGTGGAAGAGATCCTC
CGGTCAGCCATTTCCGTTTAAGCGACAGAAGTGACCTTAAAGTCCTCCCTGCAACCTTTCCTTTCTGACTTTTAATAAAG
GAAGCAGTTTCAGCTTATAACTTCGTGCTGTGCTGCTGCTTTCAAGAAAACGTTTTATCTCTGTTAATTCAAATGTAGCA
GAGCTGTAGTTTGTTTACCTTTCAAATAACACGTTTTTGAGTTGAACTTTCTTTTTGTTCCTGGGGGTGGGAGAGAAGTG
TGAACGTTTTCTGGTTGTTGGCAAAAGATTAAGGTGTTGTGGGTACCTGCTCCCTTTTCTCCCCCATTCACCTGTATTAT
CCGTATCCACGCATCCCTATTTTTGACCTTCGAGCTCTCTTCACTCTTCTGAACTGAAGCGCTCTAAACTAATCCAATCA
TTCTCAAATAATTGGGTCTTTTCCCAAGGAGACCTTAAGATGGGCTGTTACATTTTAAAATATGTTCCTTCATTGAAATT
CTGCAACATTTTGGGGGGCAGAGGGGACATTACAATTTGAATAGCACAGGTATGTTGTGGTAAAAGCATATTGAACATGG
CTATTGTGTACTATTTTTTTTTTCCAGTGAATGTCCCATTAAGTTGAGGATGTGCACCTTTCCAGCAATGCTGACCAAAT
CTTAAAATGGAAAAATGTTCTAGACATGAGAAATTGAAGTATTTAATAGGCGTTTCTTGCAAGTGTTTCAAATGTCAGTC
AATATGTAATACAGTAACTATGCCAAGATGAAATGCCGCTCCTTTTTTGATGGTGTTCTCGTATCTCATTTATCCAAAAA
TCTGTATAATCGAATGGGTGACTGTCAGAAAAGCAAGTATGCGGTGCCTTCAACAAACATCAGTCAATGTTAGCGTGTTT
ACTGCGTTAATTGGTCTACAGCCATTATCCATATTGGCCACCAGAAACCTGCTCTGCACTTACTCACTTATAGGTGGTTC
GTGTAATATTACAGGCCAGCTGTTTCTATGGGATGACTNAACCTTTGCTATAACTTATG
>lcl|E12C3 No definition line found
GAGCAAGCAGAGCCGAGCAGCAGGGTTCAAGATTTGGAAGAATGGCCGAAGTTAAATCAAGGCTAACGAAAGATGAAGAA
AAACAACTGTGCCAGCTCTTGGGAAATGTGCGCTTGTGTCTTCTTTTCAAGGGAAGTGTCCACGGCTTCACTCCTCCGAC
ATTCCATTCCAAAACAGATGCACAAGGGCCTATTTTAGTAGTTGCATATAACAATTTAGGGTGCACATTTGGTGGCTTCA
CAAATGAAGGGTTTAAGTCAAGGGATGGATTGGTGAGGGATGAAAAAGCCTTTCTTTTCCGTTTAAACACAGGCGAGAGA
AAAGACACCCCTTCGAAAATACCTGTCCGAAATCCAGATGCTGCAATCCATGATCATTCACAGCATGGTCCTAACTTTGG
AAATGGATCCTTACTACTTCTGAACACTGACATGCAAGTGTCGTCAACGGTTACAAATAATTATGAATTTAATTTAGCTG
ACCTGATTGACGATGACCCGGTCTTTGTGGAATGTGAAGCGTACCGAGTAGAAAGTATTGGTGATGCTATGGATTCTCCA
TGGAGGAAGATTACGTGGACAGCTGAAGAAAAAAAGAGGTTGATGGAACTGGCAAAGACTT
>lcl|E12C4 No definition line found
AGCGACATCAATTTACCAAAGTATATGCACCACAAGCCCACCCGTGGTGCCAACTCCAGCCCAACAGAAAGCCCTAGTAA
ACCACAGCAGCTTATCTGGAAGAAAGCAGCGCTTACTGCCCATGGTCAAATCCACACCAAAGACAAACAGACTCCCAGAT
TGGTTCCATTTTGTCGGAAGACCTCATTCTATGAGGCACAGACTTGTCATCCTCTTGGGTGGCTGGGAGGGTGGGAGCAG
GGAGTGGGTGTTTGTACAGTGGTAGTTTGTTTTAGAACCAGCCATATTTTAAACAACCYTTGTATAATAATTATTATTAT
TTTTATTGATGGCAACAGATTTTTGGTTCCTGTGGAGACTTCMTTTSTTTTAATGTACCACAGAGATTGGGGGGAGGAGG
ATGGGGAAAAATAAATTCTGCTTTCAATATTAAAAAAGAAATGATTACTATTATAAGGAATAGTAACCATACAATGAGGG
>lcl|E12C5 No definition line found
GGCACACAAGTTNCAATGTGAGATGCCGCGGTCACGCATTGCGCTTGAAAGCTATGGCGGAACATCTTCAGCTGTCTGTT
TCAGTTAATGACTTGTGATTGGTTTTGTCATTCTTTTCATTAGTTGGGTAGAAAAATAGCAGGCAATTCAAATAATTGAC
CGTTGCTATTGCCCCGGTCCAGGAAATCAATGGTCCCATGGCAACCTTTCACTAGACAACATTCAGATTGCAACCTGGGC
TTCAGAAATGCGATGTGTATAGCGCTTTGTTTTATTTGTATGTGTTCTGTTTAGCGAGGAGTGTTAGATCCATGATTATA
CAGCCTTAATTCATGCAGTTCGACATGTACACAGGTAGCCAGAGGCCACACTGCTGGGTATAAAGAAAACAAAGACATCT
GTTTTGGGGTGGAGCTCCCGCCGTTGTGTTGTAAGACACAGCATTGTATCTGTTTAATGTAATCATGCTTGTAGCCTCAG
TAATCATTTTCCATCTCAGATTTAGAGTACTGTTAAGGATTTAAGGGTAGCTCAAGTAACGATGCATACAGTTTTCTAGA
CTTCAAAACTGCCATTCCTGGCTGGAGAACATTTCCAAACCCCTATTTATTTAAGCTATTAAAAACCAAGCAATAGCAGT
TTACAATACTAGTAATATATAATTATCTAAGCTTATACTATAATGTAAATAAGTCAGCGTATAGTTNGATGTNAAAATGG
CGTANGAGGGTGAAACTATGGGTTACTTGTGGCTCTACCACACCCTGTAGCTACCGAGTTGCAAGGTATGTNTTGCTCAG
CACGCGCGCATGCGCTCTTACGGAGTNNCCCTGACGAAGG
>lcl|E12C6 No definition line found
AGCTGGAGACGGTGACAGGAGTGAGCACAGCGGAGGGGTTCACATTACAGACCAGCCAAGAAGAAAGATGCGGTGCCTCC
TCCTGCTCCTGGTGGTCGGATCCGTCCTCCTGCAGGCCGAAGCCTTAAAATGCCGGAAGAGCGCCTGCGTGGGCACGCGG
CCCTGCTCCCACTCCACCACCACCTGCACCGGAGATGCCACGCAGTGCTTTGTCATGATGAAGACCACACCATTGTTTAT
GATGACCCGTGGATGCATCACCCCCTCAAACTGCAACATAATGAAAGCCTACGAACCCTCCACTTCTTGCTGCACCTCTG
ATCTCTGCAACTAAAGGGGCAACGAACATCCCAACCCCTCGCCAATGGGCAGGACGTTTCAAATCATCCCTCTCATCAGA
TAGGGTGCAGAAAGAGCGCCAGCTGTTTTCCACGCAGAGCTGAGACCATAGAAGGCGGTTTCCAGTGGAGAGGTCCAGTG
GTGGGCTCTTTTCAAAGTGTGTAGGGCACCATGTGTGGGCATTGATGGTGGCAGGGACCCTGCGCTCTACATAGATGTAT
TCATGTGTGTCCCCACGATTCCACTATCATGTTCTGCCGCATAGCTCTTGGGGTTGCCTAAATACCTCTCTACTCTCTAC
TACTTTGGTCCAAAATATGCCACCTCCCGCTACAGATAGCTGCTTATTTTGTTTTCTATCCGCTTGTAAATCAAGGAAAC
AATTTTCACAGTGTTTTAAAATGTTCACTCGAAAAAACGAAGGAAATAAATGATTCAAATTGTAAAAAAACCTCGTGC
>lcl|E12C7 No definition line found
AAGACATTCCTTTAAGAGATTACTCGGACTACGTTTTGTTTTGTTACTTTTGCATTCGTTTTTAACTGCTCTTCTATAAA
TATGGGTTTGGCGAAAGGGCGYTACTTGCTGATGTTTCTGTGTGTCCAGCTTGTGGTCATGGCYTTGCTGTACCGGGANN
NTTACCGGAAACGTGTGGCCNNNTTTTCTTGGAATTATTTTACAAAGGG
>lcl|E12C8 No definition line found
TGGAAGCATAGTTCAGATTTGACCCCATAAAGAGTGAGGGGGAGGGACACTTCTGTCTTGCTTGGATTAAGTTGTAACCG
ATTCAGAGTCATCCAGTGTCCCACTTCATCCAGACACTGTGAAGAGATTCAATTTCAGGTACATTAGTGTATTGTCAGCA
TATGATTGAAAACCAACATCATATTTTCTCAGAATCACCATAAGTGATATAGAAATATTGAACAAAAGTGGCCAACCTTG
CAGAATGCTAAAATTCTGGGAGAGTATTTGATAGCAACCCTCCAAATTTAACTTTTTGACACGATTTGATAGAATGAATT
AAACCAATTAATGGCGTTTGCCGAGACTGCCCCCGACTGTCATTAGGCATGTTAGTAGGATGCCGTGATCCACGGTATCA
AATGCTGCAGATCGATCCAGCATCACCAAAATGGATAGTTCGCCTGCATGGTCACTCGAAACCACCTTATAAAAGCAAGT
ACACTAGATCTGCATGTGTCTTTGCTTGCTTCCATGTTACTTTTCCACAATTATTACTTTTCACCTACTAACAATCGGAC
ATATGCAGATCGCACTGTTAAAGCAAATTATGTTCATTTTTCCTTCAGTAGTTGCTGAAGGAAACTCTGGGCTTAACGCG
TTAGGTGCTTCAAAATTTAAAGGTGTGTTTTTGGAGCTGCTGGAAAGGATATTACCAAAGAACAAAACTTGATTATTGGA
CTGTATGTACTAACCTTACGTATAGCAGCCTATCAGTAACTTTTACTCCCTAAACATANNNNNATACTCCTAAGGAAAGA
AATAGCGTGTAAATCCCTNNNNGCATAACATTCAGATTACCTTCCGTTTAGTAACGATTCATCTAATGCTATGGTAATTG
GTTTTTGGCTAGTACATAGCTGCCATCGCTATATGATGCGGGGTNGCGGTTCTNNNGGGGTGGGAGAAAAAAAG
>lcl|E12C9 No definition line found
GGTCCGGAATNNNGGGATCCTTCGACACGCACCTCGAAGAGGAGGAAGAGACTCGCACGACGACAGCCGCGCCAAACGCC
AGCAGGACTTGTGCACTAGCTGGAGGACAGCAATGCTGCTCTGCCCCTCGCAAGGGTTGACGAACTACTTTATTCTTAAT
TTTCTTTCATTTTTAATTTATTTTCTGTTTTTGTGTTAAACATGCTTTTATCTGTGAATAGGCATCCACCGGCGCTGTGG
ATGGAGAGCGGGAATGAGGGGATTGACTCCCTCATCCCACAGTGAACAGGATGGCGAGTGGAGGAAGTCAACAAGAGACC
CTTCCCTGGGAATATGAAATGTGATCTGTGGCAGTGTCTCGTTGACAATACGGTGCCTTCACCCATAATCTGCATCCCTG
TCAATGCAGACCATTAAAACTACAGAGATCGAGAAATTAGAGGGGAGATTCCAGGTGGAATGTGCCATTTTGTTTGCTGT
GTTCGTATTTTCAGGAATAATGCCATTGGGCAGATGCCATTGGGCAGATAGAATGGTGAACTTGAGGTTGTGGGATAGTC
AAAGGGGGTAGTGTAAATAAGTAGGCTTGAAAACCCGCCTCCACCTCAAGTTTTCATCATTGTCCTGGTCAATCTCCTTC
CTTGAACGTTTTGGTTGTAATCGTGGTAGAGTGGGGGGCTGGGGAGTAGGAGAGTGTGACTTCTGTCTGTTTCATCTGCT
TTCTTGGTCAATGCCTTGTGGGCATGTTTGGTAAGTAAGCAGAAGGTGACTGGTGGTCCAAATGTAGACTATTCTTGCTG
TTCTTTTCATTTATTATTTTTGATTGACCTCTTCACAGGTAGAATGGATGGTTGGTCAAGTTGTGCAGCAGATGTCCTCT
CATAGTCAGTTGGCACTTGCGGTTCATAGGAGTGCATCAGATGAAGGTGAATTCTTTTGAGCTTCAACCCCAACCTCTAC
TCTTGGAAATTCCANTNGACACTACATGTTGCAGGGTAGTTTGGCATAACCATNNNTGGTCCTATCAAAAGTGTTCTGCT
TTGGGTGT
>lcl|E12E1 No definition line found
TTTGCTAGAGTAATACAGTGAGGGATACAATGTACACACCTCAAAACATTTTCCTGCAGCCACCTCCTGTTTGGAAAAGT
TGATCTGATTTTGCAGCTCCACAACATTGGCTTCTCATAAGATTCAGGTGCAAGTGTGTTCTAAAAAAATAGATTTAGTT
TAGAACAGTTGCTCTGTGCCCATGGGTTAAGTCCAGCCTGTATTTTGTGCATCAGCGTGGTCTGGGCTACTTCTTGTATG
AGGACTCTACTCTACTCTGCTGCTGTTTGCCGTACACTGGATTCTAGTCTTCCAACCACTGGCAGGCACCCTTAAGTGTC
CTGAGTGAAGCTTTCTGCATCTCGCTTTCTCTCTACTNNAACGATTTNNNTGGACTCCTTATTTGCTTTNNNNCGCTGCA
CTTTCCTAATGGCATATTTTAAGAAGTAGCATCANNATGTCCCAAAACAAAGCATTNNNTTAAGTTATGAACACCAACTT
TCTGCAAGATTANNGTACTTCTTCCAAGNNNGGTGGTGTNNNGGCAAGTTATTCATGGCTCTTCCCTGTACCGTCTCTTC
CCTGACAAGGGATAGTGGATTGGGATCACTTAACCGTGATCTTCTTTTGAAACTTCGTCCTAAACAAATCAACAGCAGTA
TTAGTGCAGATTTTGCACTCGCTTTTATTTTAATTCTTTTCTTAGGTTAAAGTCCTGCATTTCAAAACCATATGCAGCTT
AAATGTTGCTTTAATTCTTNNAGTGTTGGAATANGCACTGAACCGAGTGGTGAATGGACCATTCACGGGAGTATAGTAAT
GGCCCCAAAAGTTAATTGTGGCTTCTTTTATGTTCTCTCCTTGTCCCTACTATCCACTTTTTATGCTTTTTGAAAATGTT
TTTTTTTTACTACACCACTTATTTTAATGTGATGCTANAAGGTAAGGTCTCTAAGGCTGTTGGGCTGGAAAGGTTCATGT
AAATCAGTAATGTTTTCAGTCCAAGAAAATATCTTAAATCTGATTTCAGCTAATATCCTCTGCGCCATCTGCTTAAACTA
GGGTTTCAGGATGCTCGGCAAGTAAATGGAAGTGTGCAGTGATGGAAGTCNNNAGGTGGAGATGCCATGTGATGTTGGGA
TATTTTTCTGTATAATCTGAAATCACTGTTTTCAACAGACTGTAACCATTTATGTGAGTANNAATGATTTAAATCACANT
CCCT
>lcl|E12E10 No definition line found
TAATTAATTATTCAGCCCAATATGGTTGTTTATATAGTTTGATGTTTYACTGGTTGAMCTTTGAACTGTTAAAATATCAG
TAAATAGTTGTTGAGCATCAGGAAGTGCTTTTCCTGCRTCCAATTATTATGTATTCGTRTATAAATMTTATTTTTTGGNG
GAAGTYCTTGATCAGCCTTTCTTTTGTTATTGGTGGTGACTGGTTAAAGCAGGAGTCTAGTTC
>lcl|E12E11 No definition line found
TTTGCAAGTCTTGAACACTAACTTTTTGTTTTTAGATTACTAATGGAAGATTACTAAGGTGTTTGGCGATCACTAATTCA
ATGTCTGGAGCGCATCTGGTTTAGTGCAAGTTGTGCACTTGTGGAATCCAGRAACTWYTTCGAATCCCACTTTCAATATT
TGACCAAATTCTGTGATCCTTAGAAAGTCACYTTATCTCCCTGTGTTGCAGTTCCCTTTATCTGTAACACATGGGGGAGG
CGCCCCAGTCTATAAAATGGACATCTWATATGTTTAAAATMTGGGGTGCTATATTATGTGCTAACAAGTGTCCATATGCC
ATTTTTATATTTG
>lcl|E12E12 No definition line found
GAATTGTTTAGTCTTGGTATGTTGTGCACAGGTGGTTTGAATAAATGGGTATCTGTGTACCCAAGTTTGCCCAACTCTGC
GTTTTGAAGGCTGGGATCATGATGGATTTTCAGGATATCCCTTATAAATATTTATAACGAAATGTGTGCATACTTTGAAT
CATATGCAAATTTATCTCRAATRTTTTTGAGGGGTATCCTGAAAACCCAACATGGATTCGGCACTCGGGGCCTGGAGTTG
GACAACCTTGATAGTTGATGAGGGGCCTTTTGTTCCAGAACAATTTCCTTASCCAGTAGATAAACGGGTGAGGGTTTTTA
AAATGCTTCAATTAYACTAAAACATTGAAATATGAAACCACCCTTTGGTCTCTTACTGCTCGGTATCCTTYACCTTTATG
GAATGAGATGTTTAGGGCAAAGGATGGGTCMTTGTGGTATGGTAAAAGCACACTTAAGCCATGGAATTGAAACATGAGTA
GGATCATTTGTTTTCT
>lcl|E12E2 No definition line found
CCTTCTTGCCCACAACGAGCCTTCCTACTTCTCATCTCACCTTCCTTTGACCAACACAAACCCAAGCATACCCCAAGTGA
TATTTTACCTTTTGAGATAACATTTGAAGTCTGGATTTTCATGTTTTATTTGCTCCTTAAGTTGGTGCAACCGATCATGT
TCATTTTCAGGGGCCAATGGATTTTATATTTCTGGATTTTCTGTGTGTGTTGCAGTTTGACCAAATGGGAGCCGTTTCTA
TCCTTCATGAAAGTTTGGAAAGTGGAGGCACGGGTCACGGCTCTCCGCACATAACAGCCAGGCACAGTTAAATACCTATT
TAAGGAAGACTTTAGGAACAATTTTTTATAGCTGTTGGTTTTTTACAAAACACCATCTCAAAAGAAGTGGATTATTTTTT
TAGAAAAACAGTTTGATTAGTCAGAAAATCTATATGTTGCAGTCAAGTAGGGGCTACTGAGTAGCTACTAAAGGTTAGTT
AAGAGATTCCAATTTAGTGCTAAACGTTGACAAATAGCCTTCCCGGCCCCAATTCTCTGTGCTACCCGGCTGNGCCAATT
AGAAAGCTGTGTCTGGTAAGGTTAACTTTCTGATTGGCTCCCTATCCAAGGGTAGGAGAACAAGACAGGTTATTTCACAG
TACTGCCTGATNCGTGGTTGGTTGTAGACCTACCAGCCTTTCAGAAAACAAAAAACCCTGATTGGGAATTNTTTTGATTT
CCCAGCATGCCATGGAGATAATGCTTTTTAGTCTGGTGTGTACTGTCTGTTGATCTGTGGACATCCCCTCCATCTTAGTG
TACGCTTTATACTATTAAAATCCCATTCTATAGCATTGTCAGTCACCCCAAGTCCTTGACTCCTGGCAATACTGGAAAGA
GATTAACTGGACAGAGAGGTAAACAGCGCCATGTTGGACACTCCTTTCTCCCCTTAGCAGTGAGTGGACTAACGTGTCAT
CCTCGCCCTGCTTTCCCTCAAGCAGACCCATCCTTTCTTACATATTTATTTGCCCCTGCATGAAAAATGGTAAATAATAA
TAATGAGAAAGGCTTGTTAGAAACAAAATCCAGTAATGGCACATTGTTCAATCAATGCTTTAGGTTCCCTGCTGCTCTGG
TCCTTTGGGAATCAAGAAGTCCAGACTTGTGGCTTGTTCTGCCCCCAAGATGCCCCTAATCAGGGGGCGATGTGGGACTA
CAGGTTCCAGCATACATTTGGGTGCATGAATGAGCAGAACTGGTTGCCCATTTTCCTGCAGACCTGAAAGTAAGCCAACA
TCTGAAAGGATATCCTGTGCTCAATAGGGCCGGTCCACACTCCATATCTGCTCCTCGCTGCATTGAAAATCACCCGGTGA
GTTTGCATGCATGGGTGATTGGCGACTGTGTGTTNNNACAGAGANNNNNAANNACCCCATGACAGGTTGCGGAGGAAGTT
CATGTNGTACTGTCTTCT
>lcl|E12E3 No definition line found
GAGGCTTNNTAACAGTGATGGATATGGTGGGAATTACGGTGGCAGCTCCAGTGTTGACTGGTGGGGGAACTGAACATCTG
TAACGGATACCTACCAAACAAGCTAATATGGAAGCCACATGTAACTTAGCCAGACTATACCTTGTGTAGCTTCAAGAACT
CGCAGTACATTACCAGCTGTGATTCTCCACTGAATTTTCTTTTTTGATGGGAGCTCCAAGTCATGAGAACCAACAATAGG
AACAAGAAGCCCTACTCTGAAGGTGTTAGGAAGATTTCATTGCTGTAGTTTGGATTAACTCCCCACCTTACCCCCTGGCA
ATCGCATTTATAATTTTGTGACTGAGGATCATTTGTTTGTTAATGTACTGTGCCTTTAACTTTAGACAACTTTTTATTTT
GATGTCCTGTTGGCTCAGCAGTGCTCAAGATATCAATTGACTCATTAAATGTATTGAACTTGGGCGAAATCAAACCTTGG
CACACAGGTGTGATACAACTCAAACAGGAATCGTCAGTTTATCCATGCATAATTACAAGAACTTTGTCAGTTGCCTGCAT
TGGGACTCCCCATACATGCAGTTAAATATCTAGGCATAGCAATTGAATAGTTTCTAATGTAGTTAACTGTACAGAGTTCA
TAGAAGTTCTGATTTGCTCACTCTATCCTGGATACGTACTTTGAAACTGAAGTCTTTTTATAAGCCATTCCAGTCANNNT
GATGTATGGACACCTACATACATTGGAAGCACTGTTTTTAAAGTTAATGCAAGTAAATACAGCAATTCCTTTTTT
>lcl|E12E6 No definition line found
GGTCTCTCAACCAGAGGGTTTGTGCTTGTATTGCCGCTTATTTTTCAGGTTTGCAGTGGAGAAAAAAAACATGAAAGCTA
AACACCATTTTAAACCTCCTTGGATTCCTCCAGTGAATCCCAGAGAAGTGCTCTAAGATGAGCGTGCAACAAGCCTTACT
GTTCTACAGCAAAAAGGTCTAGCTGTGTGGTACATCCCTATCTGACACACTAAGGGTCCTGGAGAGAGATGTACACTCCC
AGTATCAAGTGCATCCTATTGGGTTCTGCATGCCCACCCTTGGGTCTTCACCAAGGCTATGGCCTTGGTGTCCTGTCTTT
TGCATCAATGGGGGACCTGCATCTATCCCAATTTAAATGACCCGAGTAGGAAGCAGCACCTTGCGGATCAGACAAAATCC
ATATGTGGCACAGGATATGCTACAGGTTACACTATTTCCCCTTCCCCTGCACACTGGAATGGCTGGCAGTGCTTACGTCT
TCTGCCACTGTGTTGGAAGGTTTTGATCGGGGATCTCTGGTTCCATATGGCTGTCTGCCACATGGTCTCCTCTGTTCAGG
TGGTCCCCCGGGCTCGGTTTGTACATCGTATGGACCTAGTGGCGAATATGAGTAAGACCTGCTGTTGCAAGTTTAGGGCC
TGGCGCTACACTTCCGCCTTCTGTCACGGAGTTTAGTTGCATGTGATTGACAGACTACAAGCTCAAGGTCTTGTCTACAA
GGCATGAGTGCAAAAGCAACAGACTGAGATGTTTCCCCTGATCTCTAGAATAGAAGTGAACCCAGCTTTCGTTCATTGCA
GACTTTTTGTTCAGAAAAAATAAGACTATTAAGATCAAAAATCAAAAAGGCAAAATATACAGATATTATTTTTAATGTAA
ACATGGACTTGCCATTAGGACCAACACAAACATAAATCTGTTCCTGACCTTGAGGTGGAGTGCTGCAAAAAAATAATCTT
TGTATTCTCCACATGTAGATTACAAAAAATGGGTTCTCTGCACTTCCGGGTGAATTTCTCTTTGTGCACTCTGAATTACT
CATTCAGAATACCAAAATGTGCATATGATAAATTTCCATTGCAATATTGGGATTTTCAAAGTGGATCCTGAATTCAAAAT
TCCTGTGAGCTTTAATGGTAAGGCTAACTGGAAATTCTCAGTCAATCTGAATGACAAANNNNNNNCAACATTTGAGCACC
CACATCAGGAGGCACATTCTGCACANNGTGAGGACTTTGTCACTGGAGCATCACTTTTCAGTTGTGGGCTTTC
>lcl|E12G1 No definition line found
TCACTGTCAAAACATTGTTAGTTGATGGAGATTTGGTTATATAAGATGTAACATTACAGTATCGCAGTTGTTGTATTAAG
ATGTGAACAATCACTATTGAAAGGACCAGGATGAAGTTTGGACTKTATCTGCCCCATGTTGAGGATAGACTAGGGTCACT
TCATAGTCACTGCTGTAAACCGTCATAG
>lcl|E12G10 No definition line found
TACTTTTCTCTGTGGGTAAGTGAGAATAACAAAGGGTTCAATCTAGTGTCTGGGGTTTGTAACGGTGTACATTATTTCCT
TTTCTTTTTGTCAAGCTTCACRGATCACTGGTGCACAAAACAAGACAATTGTATAATAATGTTATAAATTAAACAAAGCA
CATGCCYGTTGCMATGAATTTCTTCAAGGTAAGCCCCATTTTCTGGGGTTAAGTTGCATTGCCTCATGTTACYCCYCTTC
AAACCCCCYCTACAAACCACCCACCTCACCCACAAGCAAACTTCCCATTGGGTTTATTTGTACTGCTTTTTATCTAGGAG
AATTTGAATGGTATTTTTTTCATCTTAAAACATCACCACCCTCCAGACCCCACTCTGTTGGGAACCTCTGTTTTTGAGAG
TGCCTCCTGTCTTCCCTTAAATATATCA
>lcl|E12G12 No definition line found
GTGTGTGTTGCGCCCTCTTTCAGGTTGCTTATTCTTTTGTGTCAAGGCGCTGCCCGCGTTGTAGGCACGTTTTTACCCCG
TTGGCAGTTTACCTTGTGTTTTTTAATAGTTTTAACGATAATCCGCTCTGAATAAATCGGCGCCATGGCGTTGATGGACG
GAGCGGAGACCAAGCTGGAGAACCTCCATCAGCAGAACAGCCCGGTGCCTAATACCAGCTCTTCGATGCAGGCCTCCTGG
AACACAAATGAAGACAGCCAAGACGAAGTAAAATACAACGAATACGACAACGCATCAGTCGTTGGCCGATCTAAAACAAA
GGGTTTTTCAAGTTTTGGGAATACAGAGCATGAAGAGAAGGCAAACCGTAGAACCAACGAGATGACCAACTATAGGAATG
ATTTCAATCTCGACTCCTCCAAGAAAAGGCACTCCCGTTCAAGGTCTAGAGCAAGTTCCCGAGGGTCTAGGTCATCTAGC
GGGTCATCAAGCAGCGGTTCCCGATCTCGTTCAAGCTCTTCATCTTCGGGTTCGCGCTCAAGAAGCAGAAGTAGATCCCG
TTCGCACAGCAGACGCTACAGATCAAGAAGGCTTGGGCGCAGCTCCAGATCGTCCTCCAGAAGCCGTTCAAGGTCAGTCA
GCCCTCGATATAGAAGACACCGCGCATCCGCTGCTTACAGGCGATACCACAGGTCTCCGCCACGATACAGGTCTCGGAGC
CGTTCTCGGGTGTATTACAGAAGGCATTCGCGGAGCAGAAGCCGATCAAGATCACGAGGACGAAGATACTACGGCTTTGT
ACGCCGGCCATATCCAGCCACATTTAGGAGCTGGAGAAGTCGATCGCGGACGAGGTCAAGATCTCGAAGTCGCACTCCTC
TCCGCCTCACTGAAAAGGATCGACGAGAGCTCTTGGAAATTGCTAAAGCAAATGCTGCAAAAGCCCTAGGGAAAAATGTA
GACTTGCCACCCAGTTTGAAAATGGACCATTGGGTTAAAGAAACTCAGAACAGGAGCCTGGATGCAGACTCTGAAAAGCT
TATCAAGGTAAGTATGAGTCATGGGNAATGGTGGTACTAAGGGTGGGANNNNNNTGAATGATTNNTCACTGGAAAATACG
ACTCAGCTATGTGCC
>lcl|E12G2 No definition line found
ATCTTTCTTCTTAACAAGAAGTTCTATGGGAAATAACGGGAATCCTGTGAAATCCTGAATAACGGTGGGAGAATCACAGC
TGGACTGCTCATCTGCTGCGGAACAGAGGATACAACCATGTTACAATTGAACACTCCAAAAAGATCTACGCAGGCATCTT
TTCTTCAAAGAGGTCCCTGAATCCTGTTGGCAGCATCAATGTCTGCTGTGGTCTTCCCCACACCATTGTACTGCACCCAA
AACAATATGTTTGAACCATTTGGAGAACAGAAAGCATTTGATAAAATGTTGCACAGCTTCTTACTCCANGGCAATAATTT
GGTATTTAGCAAATCAAACAAAAATTATCTCATTGGATCTTGCTCAGCAGAATGCACAGTGGGATGCTGGTGTTTGCTAA
TTAGCACAGATGGCGGGCGTGAGCAGTGCAGACCCCCCACAACACCTTTTTCCGTTGCCACACAAACATTCTCAACATGA
ACTCTTCAAATGCGATTTGGGTCTTGGCCATGAAAGACCTTCAGATAGTGACTGTTGCACTTCACGATTAAGAATTGATT
ACTCCGTCGAGTTGATGTTGAAGAATCGGGCAGTTGCCTTGCTAGTCGAGATCCTGCAAACTCCTAATGCCACCTATGAG
ACTAGTTATGCATTGGTTCTTATGTTCACAGGTCACTTCCTTGTTTTTGCTCTCTTTGTAGTTTTTAAAGCTCTTTCCCA
ATTTCCGAGAAATAAGAGGAAGCTTGTTCTCTTTTCATGTAATACAGAGAGGCCATGTACGCTACTCTACCAGTGTCAGC
GTGTTTGAGATGTGGATTTGATCTTTAGCCTAAACAGCAGGATTCTGGGAGGCAGCTTGTTCGATCAGTGTTGCTACTCG
TATTTTCTAAATGTATTATATACTTCAAGTCATTCAAAACATTCCTTTGTTTCCAATTCCCTTCACCAAAAGGTGCCTTA
TACATGTACAGTACCTATTTTTAAATATCCAAGCGGCAGGAAAGTACACAGCGTTGCTTCCTGGTTCCGGTTCATTAAAG
TCCATTTCCACCAGTCCTTGTTTTTAGCCAACACAAACGTCTAGACTGGGTCTTGTCGGTGGTCCATACACATTGTGGCA
AAAGCAAAAATACAATACCAGCGTGCAATATGGTTTTTGGTTACAATGCNNATCTGGATGATAATGATCTCNNNGAGCTG
GAGAGNNATTTNNNAACTATTAATCTGTATTGTTTGCCGNNTGTTGATCA
>lcl|E12G3 No definition line found
ATAAATACAGAATGTGTTCGACTGTCCTCMACTAATCCCTGAAGGGCATGCTGCAGGAGGCATTTGGAAGTACAGTGGGG
CTCTTGAAAGCTGCAGAGCCACTCGGGTCATCCGCCATTTATGATATGGAGGGTCCTGCAGCTTTGGCGTCTGCCTGTTG
GGTCAGAGCGCATCCAACTGTTCCGTCAGTTCCACTGAGAAGTAGCAGTAGAGCGCAGTGACTACAGCAGTATACCATGT
AATGCACTC
>lcl|E12G5 No definition line found
ACATACTCTATCTGCCTCCAATCTTTACTCCCTGCAGAAGAACTACCCAGTGTCCCCAGTACACAAAGCTTCAATATTCG
GCCTTTAGGATGTTGTCTGGTTTGATGTCGAACGCATAGGCCTATCGAAGGTGGATGTCCTGCAGATGCCAGATCACAGT
ATGTAACTTCGAACCGTGCCTCAATAGTTTGCCGCGGTCGTCCATTCTCCTNCTTGTTCTTTTTCAAATTCTGCAGTCTN
AACTTTTTCTGCAGGTTTTGATCCCGAACATGGAGTAGACCTTTATTAANACCTGTGCATTCATAAGGTACATAGTTTTA
GGCTTAAACACAAGGCCATTATTAGCTTGCTGTACATAAAGAAAAAATTACACCGTCCAACCCGATCTTTGGGCCCTATT
CCACTGCAAGAGTAGTTACAACTCCCTTCAGATGAACAATTGAAAANGTTGCAAATGGATTTCCACTGTGGCTTATTGTT
TACATACACTATGGGTTCTGTAAGTCCCACTTCTCCAAAGGCCTTTTTTTTGGAAGGGGAGATCTACACAAAATATTCAA
ATCGAATGATTGAAAAAGAGAATGATTTAGTCGGGTGCGGTTGAGGAGTCTTGTGGGCTGGACTTGGAACTCCCGATCAC
ACCTTGTTCTCAGGTTATCGCTTTCAGAGATGGAGAACAGTTAATTCTGAACCTTTAAATGATCAGTTTGTTTTTAGATG
CTTCTTCAAGACAGTGTCCTTCTTGATCACATTCTTTGAGGAATTAGCCATTTGTGCTTTGTGAAAGTTGGCCTGTACAA
TAAATATTTTCAAATGTATACTTTACAATCTGCCGCCCCAATCTTAACACATGCTTCAAATGCAGCAGATTGTTTCAGTG
GCTTAAATACGTATGATCATGAAATGTACAATGGTTTCTGCTTGCGTGCATGTGACATGAATTATATGTTGAGAAAATAC
CAGTTTACAGCTACATGATTACATCTTTCTACAAATGATAACCTATTGTTTTTATTTGTTAGGGTCGTTTCTGTTTTTCA
TACTCCATGTAGCANACATAAAATGTAGTGTATTGTGGAACCTAGTTATGTAACCTTCTACATGTNNAATTGGTAAATTG
AATATTTTTCTTACTGTGCTGCCATGTTTTTAATGAGGGCATNTTNAATCAAGGCATGTCCAATCATGAAGCTGCTCACT
GAAGAGGGTGTCTTCAGAGCAAGGCTGTCTCGGCCTTAGGCTTTTGGAGTGTTATGTTATAGCGACCATACTTTGGCCAG
CAATGGATGCACTAATCTGGTGCTGGGNNNNNNCAGCCTTTTTAAGACCTGTTGCAACGGAACCTGGAGCTGTGAACACC
GGGACAAGGCTTCCTTCTAGCTGAAGACCTCTGCATTGATCTTTACAAGGTGTCCATGTGACCCCTCTCAATAGGCAACG
GCAATCCCAGCAGCGTTTATGGGTGCATCATGAAGCGGTGACCAAAATAACATGCAGCTGTTGATTGGGGACACATTGCA
GGTTGGGATTGTGTNNNGGTTGANNNATGCCCCTTTGAGCTACTCNNGCATTGTATTGTTGC
>lcl|E12G7 No definition line found
GCACGAGGCTGTCGTATCCCTTCGGACTCAACATCACTCGGCAAAATGCAAACTTTGGGCTCCGAGATCCGGACGTACCC
GGAACGCTTCTTCCCAGTGCCAGAGAGCTTTGTGCCAAAGGTGTTGGCAAGTTCCAATCCGAGCATCCACTCCTTCAAGG
GCCAGGAGCATGCATCTCTCTACCGCAAGTTCAGGTTCGCCCCATCGCCAGATATCCCGAAAATGGTCTTCAATTACCTA
AAGGAAAAGAAAGAGGCGCCCTTCGCTCTGGTAGCAGACGTCGGATGTGGGTCAGGGCAGAGCACCCGTGGACTGGCACC
CTACTTCCAGAAAGTGGTTGGAGTCGATGTTAGCGAAGCCCAGATCTCGGAGGCAAAGCAAAATACCTTGGATGCCAACA
TTTCCTACAGCATCTCCTCGGCGGACCTGCTCCCATTTGACGACAGCTCTGTGGATCTGGTCACCTCAACGACTGCCGTC
CACTGGTTCAACCTGGAGAAGTTCCTGAAGGAGGCGGACCGCATCCTCAAACCCAATGGCTGTCTTGCTCTGCACACCCT
GTCAGGCTACATACCCCTGTTCTATAAGGACCGTTCAGAGAGCATATCGGCTGTCTTTAAGGAGGCTATGGAGTTCCTCT
TTAATTATTCCCATGAATGCTTCTTTCACATCAGAGACAAATACCAGAAGATATTCGAACTTGTACCTTACACGGAAAAA
AAGAGAGTGGATACCATTTCCGAGACATTTCCCATGACAGTGACAGAGCTGATGGGATTCCTGGAGTCTCTCTACATGTA
CCAGACCTACAAGGCATTGGATCCAGAGGCAGCCAAAGAATTCCTGCCAAAAACACAAAAAAGGATTCTGGAAACATTGG
GCGTTACTTCAATGGACACCAAAGTGGACTTTGTGGCAGAGTATTACTGTGTCGTGGCCCGAAAACCTGCATAGTGGATC
AACTCGGCCTGCTTCCTCTTAAACACAGTGTATAACAGGAAGCCAACCCTCGGTGGGCACCAGCAGGGCCTCAACAAGCC
GCACCTTAGAGACTTACAAATAATGCACATTAGCCCTGGACCAGGTTGACCCTTGACACCACAGGGCAACTACATACATT
CTCCAATTTCATGCTGTGCAAAAATGATGTATATTCTTAATCAGGGCTAGCGATGCTTCACATGATTGTAGAAACTAGAA
TAGGTGTCAAAGCAATAAAATGGATGTCAGGGATTACAGGGTTTGAAACCTAGCTACTTGCAGGACACTGTGGCAAAGCC
GCTTTTTTNATGGCTCACATAAAGGAACTGCGATTACTTAGCACTTTGGAATCACTGCTCAGATACCAATGGAGACCTTG
AAGAAGGCGTTACGCAGAAACATGCAACATGAAAGCCACCTTTGTCTAATATCAATCAGGTATTTTGGCTTTTCTTTGAG
GATATCTGTATTTATGTTTGGCTTCAGATGGGGCAATATCCTAGTCAAGTTTAAAAATCACCTAACCTCCAACTTCTGCT
TTGCACTGATACTCTGTGCCACTAAAAAAATATTGAATACATATAGGCATGACAGGGATGTCAAATAAATGCAACAATCT
CCCTCCCTCTTTTTCCCAGAGCAAAAGTTGTCTTTGAAGAACAGTCCTGTCGAATGCTAGCATCCCGGAAAGTCATTCGA
GGAGTGGCCAAATTCTTCACTGATATCCAGAGTAGAAGCTAGCTGTACCCAGCACTACTGCCAAACTGCCACAGCACAGA
GTTTCACAAACCCCTCTTTATTCAGAACCAAGGCTTCCCGGAATGGGCCCCATGAGGACATTTTGGCAGTCATGGTGGTG
ATGACAAACGTATCTGAAATCCACAGGCAGATATAAGCAATATATGTCTGCAAAATAAGATGGACCCCCGTACTGAGCCC
GTCAGTACTCTGACTCCTGGGCTCCTTGCCTTGCAATCAGTGTTCCCAAGCTTCCCAGGCACACAGCTGGCTGCTGTGCA
GAAAGCATGCTTCTATGCCCCTCAGCCTAGGAGATCATTGTTCAGCTGATGTACTCTGCTACTATGCGGCAGTCTGGTCT
ATTTCACCGAGTTTATCTTCTGAAATAGTTAGTCATTGTATATAACGCTCACAGATTTTTGCAGTGTTTTAACTTCCTGG
CATTTGTCACAGTTCATTGGAGAACAACAATACAGATGCATTTTAATCTACGACGTTCGCTGTATCAGCTTATAATCATT
TTGTAATCATTTTGTACCCATTATTTCCATGTTGTCCCTCCCCATGTAAAAATAAATCACACATGATTTCTCTAATTTGT
GTGTGTAATGAGATCTTATTTATTGTCAGTCTGGTTTAGCATCTGATTTAGTGCTGTACAAACGATGTACATTTGTGTGA
AGCTGCAGAGGAAAGGAAATGTGATCCCTGGGCTGAACTGGAAGCTTCGACACCAGTATCGCTGGTTCATATCTCAGCTC
CCCACTTCATCGAATGATGCGATCTGGGGTCAATCACGTTGCTCTCTTTCCTTTATTTCCAGAACTCCCAAAATTGCTAT
CACCTACAAGTTTTTTTAAGTTTAGTGGATGCTTAATGAAATGCCTACTCATACAGCGTTTAAAACTATTGCACCGTATA
AAATAACATTGCTCATTTCCAGAGCCAAAACAGGCAGAATTATTTTTATTAGCTCACTTGTGGAATTTGTAAACTATGGT
AATTTCTGCACGAAATNNNGTATATATGACAACGTTT
>lcl|E13A1 No definition line found
ACATTACCAACTTGTTTCATATCCTTGAAGCCACARCAATAGGATCCAAAGACCTGATTTTCAATCATTCGCTTCTCATG
CAGATGASAATGCCCATTAGAATATGTGTGTTCACGGATGCCCCTCCAAACAACTTTAAATACTAAGCATTAGCCTTTTG
TATTTTTCACAAGACGTTAAAAGAGGT
>lcl|E13A11 No definition line found
GTATACAGTTGCAGCCATAGCATAGACTAGTGGGTGCTCTGGGACTACAACAAACGACAGGAGCGGKTATKCCAAATGCA
TAGTATATGGCAAGCATGTGATTCAACAGTACCCRCGTTTTTGCATAAGTCTACACTTATATTTTTACTGAATGTCCTTC
AGTTAGGCCAACTGAGTACCCCAACAAACTAGTYAAACAATGAAAGGCAAAAACAATYCACATTCCATTATCTGTAAAGT
TTCCTGCTGTTTGCTTTGATTATTTTGCTATACTCATTTTATTTGTATTTAAATGGTTACCACAACCTAAGAACAAATGT
ACAAGTACCAATGCAGTAAAATGAATAGCTTGATATCCACAATTACATTGAATATCGAGCACAGCAGTAAATTAA
>lcl|E13A12 No definition line found
AGTAGAACTTTTTGAGCCTTTTTGTTCTTTCACCACATCCTTGCAGAATGTTTGTCAGGCCTCGCTCCGGGAACATAAGC
AATGGGACTTATGCTCTGTTACTGCACACAGTTTTGTTTGCTTGATTAAAGCTTCACAATTCTTAACCCAAGCGCTCATA
TTYTTAACACTGCTTCCAGCTCACCTTAGTTTCTACTTGAAAGTTTGTAAAAGCACAATGCAAAGGTTCTGTTCACTTYA
TGATGCATGGTGTGACTCTCTCTTTGGGCATTTTCACTTGATCTAACCTCCGGGGTCCCACGAAGAGCCAATCTTGGARC
ACTTGAATGCCTGTTCTTTGACTGTCTGAATGCAGTATTTTACTTGAACTAYCGTCACATTGCATAGAGTATCTTCTGTT
TGTAAACACCTCTGC
>lcl|E13A3 No definition line found
ATTAATTTCTTGTATTAGTGCTACATCACTCATCTGTGATTTATTAAGAAAAAGAGCACTGATGCTTGACTTTTTGTGTA
CACAGTTTAGGGCAGCCCTGAAAGATTCACAATTTAATGTCTATAGCTTTCCTGCTCTCATCTTGTTCTCCCCCAATACC
TGCCTGTAACAATGTGTCACAAAGTGTCAATTCTGTCATAGTAGACCAATGCATTTTTTTTGCTGTGACTTTAATTCTAA
TGGTTTCTGAGAGGTGTTGCAACTTGGTGAACTTGCTTTGTTTTGGCAGGGGTACATATTATACATTTGTTTCTGTCTTA
ACCATGCACAGGGGGAAAAATTTACTTTTTTCTTGTGCTCAATAGCTTTACCTTGTACTTCCGCCATTTTATCCTTTACG
TTTATTAACCGTAAGTAAATATGTATAAAATTTGAAGGAACTGAGCTAACATTTAAATACATTTTGTGTATATGATTTTA
ATGAAGAAAATAAATTGATTGCTGGCATTGGCATATAAGAATATCAGTTTGTACAGTATAACTTGTATGTGGCCATGCGT
TCCCCTTGTGCACTAGGTGTAACTGCAGTGTACAAAGTAATATTGGTTTTCTTTCCAAACTAATTGTTTCTGCTCCAATG
TCTGTTTCATCTTTGCACTTTGGTATGTTCTAAGCTGTTGATAAAAACTGTCTTCTGCATTCAGCAGTCTGCTAACATGC
TTCTTTTTATGCTTCTTTTGTAAATGTCTGGCTATATTGGGTTGCATGTCCTGCCTTATATTGTATAGAAATTAAGGCTG
GGCTTGATATTTACTTCATGGTTTTATACCTAACCGTTCAGTGGACATCGGCTTGACTGCACCATGAGAGCAGTACGCCT
GCTGTTTAGGGATTTTTAAAAATATTTTGTGCATTTTTAACACTACAGTGGAATAGTTATTTAAAATGTATGCGCCTCCT
TATTTAAAGCTTCTAGTATTCTCACTCATGCTGTATTGATTCATCTGGCATAAGTGTTTTAAGGTAAAATACCTTTTTTG
ACCGAGTTCGAAGCGTTGTCTTAGCATAGGCAGGGGTTGAATTACAGTGACATTCAATGCTATTTTTTGTTTGAATGTTC
GGAGCATATGGTGCGTGAAATTTAATGACTAAATAATAAAATCAAGATCACTNGCTTTTAGNANNNTGGCCACAGTGTAT
CAAGTGTTTT
>lcl|E13A5 No definition line found
CGTTTCCATATCCAGTGGGACAGCAACGCTGATACGAAAATGGAAGACCTGGAGAATGTGGATCCAACCCCAAACAGCAT
GCTGCCTCCAAACTGTGTCCCCTCGAAGGGTCTTCTAAGCCCTGGTGGAGCACTTAACGTCATACCAGAAAACTCCATGG
ATTGCATGTAATTCAAAGAATATGGGTGGGGGGCGCGACTGGGACGTGTGGGCGGGAGTCTTAAAGAAGTGGACACAAAT
AAATTGATAGTATTGTGCCTCGGGACTTGGTCTGCTTCATCAGGAGTTTTTTTCAGCTGGACACTCACGTGGGTGTGAAC
TATTTGCATGGATGCAGCACCAACAGCTATTGTCTTTGAGGAAACCTTAAACAAACCAGCATTCTGGTAATGTGTGCCTA
CAGCATAGAAATGGATCTCCTGAGGCATGAGCCTAAACGATTCTATAATTGTCCCAAAGGACATCTTGCAGGAAGCCACA
CTTACATAATTGTGCAAAACAGGCCATGGGACCAGTGGCTTGCATAAGGGGAAGCATGTAACACTATTTCACAGCAGGTA
GTGTTCATGGAGCTACAGATATGGCAGCTGTCTTGATTGTTGGCTCTTATATCAG
>lcl|E13A6 No definition line found
TTGTCAAGAATCAGCAGCAGAGTTGATTAGCACAAATGAAGAAAAAACGTAGAAAGAAAACCAATGTAGAAGGTGGTGGT
TGCTTTTTAGTGAATGATGCACAGGGCCATGCTTGCCACATCCATCACCTTGTAGTTGCGCAAAGCCCTAAATGTAATCA
TAGTGTAATAACAAGTTGGAATTGTATCCACTATATCAAGAAGCTAGGTATCTTGCATGAATGTGCTCTTCTGTGTTTAG
GTATTCTATGCCACTCTTGCTGTGAAATTGAAGTGCATGTAGGGAAATTAAAACTATTTTGGATGAGAATTAAGACCTGT
AAAAACAATTCAAGTAGGATCATTCACAGTGTAATTTTTCTTCAAGTGTCAACCAAAGTACCCCACAGACAAGGGTTTCG
ACCTCATTAGTTTTATGACTTGCATCAGACTGTTCTTTATTGAAAAAGCTGTCAATTGTCTTGTGTTATCAACTCTAACT
TTCTGGACCATATTTTCTTTAACAATTTGTGTAATTGCTACTACAAATTGAATTTCATTTTTCNATTCGAATTGACTGTT
TAATCACTGGTTTGCACTTAAGGTTAGAGATGTTTTGTGAAACAAGTTTTAGGTCAATCATTTTGTAGACTGCTTCAACT
GGTGATTAATTTCGTTCATTTTTGTTGTATTGTGCTGCAATTACTTTTTGCACATAGGCGTTTCATCCCTTTTTAGGTTC
ACTTGATTTGTGCATGAGAAAAGCTAATGCAGGCTTTGAACAGGGATATAATGGCAGGGTGAAATGTACAGACAAAAGGA
TGTATGGGGCCAGATATACCAGCATCAGCATAAATCGCTGTCCTTGTAGGTTTGACATTAGCTACCATTTCTGGCTGTGG
GTGGTAAACTGCACTGTGAACTTGTCCAAATGCCACTTCATTTTGTTATTGTGGGCATAATCGGTCTTTTTATCTTGACT
AAAATAGTCATGTGACATTGTTGTGCATGTGACTGCTATGCTGTATTTAACAATGTTGTGATCTCACCTGCTGTTCCTTT
TACCATGATTGGATACTGTATAAAGTCAGAATTTACCAATATATCTAGACTGGTGATGAANNNNACAAGGTTGCAATGGA
AATATACTCATTTGCTGAGTATTAACTGGCAGCTAGTTTTAAAGTTGTGTGCTGGCAAATTTGTGGGTGATTTTAGAGCT
CTGACCAGCGTTTAGCATTTCTCCATTTGAGAATATCTTCCACTCCAACCCCACGTTAGCATCACCCCCTTGCCTTCTCC
CCCCGGCCCCGGATGCAGTGGCGTTTGTTCCTTCTGTTTGTAGATTACAATTGCATTCTAGCTGTATGTGTGCTCTGTTA
GAAATTCAACAGTTGGAACAATGACTTGCTGCATGTGATGTTGGCTGACATTAACATTGTCTATCCTGCAATGTAAAACA
CCAAATACTGTACTACTTGTGGTGCTTTCCTGTTTTGAGGACCAATATTTAAAATGAATTTTCTAATACCATGTCACAGA
TTTTTTTTTTAATCTGCTGTCTTAGTTCACCATCACTGATTAAACAACCAGAAAGGGNNNNNNTTCGAAATGAACAAACT
ACAGAACTAAAAACATTGCACGTTGCCAG
>lcl|E13A7 No definition line found
TGCTCTAGTCAGTGTCTTTATTCCACAAGAAATGCTGATTTAATTAATAGGATCAATCTGAAGACATTATGCRTCGGATT
AAAAAAAATAAGAGGTCCCATTAGTGCCCAAATTGTCATACATGGTGGCAGAAAGGAAAACCATTGTGACAACTCATTGA
YGCATGGTTAATGAAAATCGGTGTCAAATCAAGTTTCTCGATTTATCATTCTAACAGCCATTCACA
>lcl|E13A8 No definition line found
ACAATTTATAAGCAATCTGAAGTGGAAGCCTTGCTGAAGCKAGAAATGCTGAACGTTCAYTYTTTGTCCAGTAATGGCAG
TACCATGCCAGTTCTCAAYCTCAGCATGTCGAGGCTYTGCAGTGAATCTTTGTCCACCAATGAAGAATGCCTTGCAACAT
TCCAAGCAGCTGCCTTTKATCCTGCAAGTTTGATTCCTTGTGGCAATTATTRACTTGCAACAATTGGCGCTGCTTCTTTT
TAGTRGTACCAATTTTTTWWAAATATTTTTTTTTCCAGTGTAAAAGCACCAGAAAGTTCAGACTCCTGTGTTTTCGTTTG
CCTCTTGGTCACCAGAATCGGCAATCCACATGATTTGTCCAAACCCTTATTTGTTGTCTAAATT
>lcl|E13C1 No definition line found
GGAGAGCAGTGCTTATTCCTAGCGACTTCAGTTGATTCTGGAGGGATGCCTCTTGGAATTTTCCCACACTTTACCCCCTG
TTCCCCCTCCACTTCCTTGGCAGGCAGCANNNAAGGATGTGCGACCCAGGCATATGGACTTGCACAGATTGCTTTTATTT
CTCGAAACAAGGGCGATCTGGTCCCCCAGCCCAAGAAGAGGGTGAGAGTGTGTGCGTGTGTATGTAACTTTCCTCAGAGT
CCAGGCGATGCCCAATGTGCTTGTACTGACCACTCCATTGAATGTGTGCCCTTTCTTGACCTCATATCATTGACAATACA
GTATTTGCCCAACAGATTTTGGGTGCTCTATGCAAGTTAGCACACAGACCACCTCATTCAGTTCAGTGCCATGCATGCTA
TTCCTTAGGATGGGCCTTGGTGATTTTTTGGAAGTGAGGGANAGGAAGCCTATGTGCATTTGCTTAACTAAGGGTGCTAC
TGTAGAACAAAACATTCAGAAAAATGTGGCGTCTGAAGGTATGTGTNACAAAATGCATCCAAGTAAATGTGGAAGCACGA
GCCATGTTGTATTGCTGATAATCTTTGTTGAGCCCCAACCATATGACGCCAACAGCAAAAGTAGTTGGGGAAGGTAAACT
CCTTCCATGCCCCAGAATATCTAAGGGTAGCCCATACCTTTTTTAAAACTGCCCCTTCCCTTTTATTGAGCTTGCATTTC
CCATCCGATGGGAGCAGGCATNNTCAAGATGCTCCAAAACAGAGGAAGGAACATATATATGCTTACCTTTCTTNNNNNNA
TGTGGAACTTGATTCCATGGG
>lcl|E13C10 No definition line found
GTAGTGTGATCACTTATGTCCCAAAACAGAGACTGCCTAGAATTCAAAGACAACTGATGATRGTCTTCATCAAGATGCAG
AGCTGGGAAGGGCGAGAAGGCCATCTGAACATTCTCCCAGAAGCAAAGGATGCGGTCAGCAGAGACYGGGACAACTGGCT
TTGAACTATGTCCCCATCACACGGCATTTTAACATACAWGATCTTTTCACTCCTTTATCAGCCCAGTTATTGGARTGCCA
CCCTTAAGGAATTGAGGACTGCACTGGACACACCCCCTGGGACCGTGAACAAGACCGTRAGGACTGGCACAGTACTCACC
CATCAGAAAGTCTCAACTAGCTGCTGTTTCATATTGGGTGATGTTCGTATGTGGAAAGTTTACATGTTTAGGATGTCTTG
TACCCATCAGAAAATGAGACTAAAGCTGGGGTTAGTA
>lcl|E13C12 No definition line found
AAAAAAGGACCATGTCGGCGCAGGTAGAAGGAGGTGTCCACGGTCTCCATTCTTATGAGAAGCGGCTATACTGAACCANN
NNNTAGAGCAAGCTACAGAGGATCTCCAAACATTCCCACTCCAGTTGCAATCAAACGCACCTGACCGTTTCATGAAAGCA
ACCTCCTTTGATGAAGCCTGCCCTAACTATGTTTACTGACTCACAATGTGAATGGACTTGCACTAAGCATCACCAATGTG
TTTGCGCAACAAAATAGACGCTTGTGATCCTGACTCAACTAAATACTGCCATTGTTCTCCCTCCGTTATTGTAATGATCC
AAACGTAGCATACAAAAATATGTATTTACTTTTTTAATGTGTGTGTATATAGGACCAGAATCAGTTTGTTTTGCAATTAA
TCTGCTTCAGACCAATTGCTTGGAATAAATGAGGAAAAAGATGCCCTTTTATGGCATGGGTGTTTATAGATGAGACTTTT
TCAATCATCAACGCAGTTTTAGGGGCTATGGGCTTCTTTTTTAACCCGGCAATTGTGAAAGGTTCTCTTATTATGACCAG
TAGAGTATACACTTTAATGTTGTTATAGCCCTAATAATTCCCAGATCCTCTGGGGGAATCACTTAATAAAATGTTTCCGC
TTGAGGCTAGGGCATATTGTAAAGGGTTATTGCTGGGCACTTTGCACACACGGTGTGGACCCATTTTGCACATAATATTA
GTTTATTACATTCGTATACTACCCAGTATATGGACACGACTCACTAATTTACTCCATGGGCCGAGAATACCACAACACCA
TACTGAAAGCATTTGTTAGTGTATAGCCATATGAATGCAATATAANNGGNNTATTTTACAGCTTAAATGCATTTGTTTAA
AACTGANNTTGACTTCTNNNTCTAAANNNANGTTATTTTGCTCAATCTGCT
>lcl|E13C5 No definition line found
TTTTTATTTCCTGAGTTTTTGTTGTTGTAACTTAAGGTATCTTGCTACGGAAGAGAGTTRGGACCCCTTATAGCTTTTGT
TTTAAAGCAGTTTGTTCTGAACCGTTTATTGCGTACAGAAAAATATGTAAAGTTGTTGGTGGCAAGCAGGTCTTATTTTT
ATTCCGGTGTTGGGCTGCAGGCCCGGAATGTGTGAACGCAGAGTTGGCCTTTTTTTGTGTACAGGAACTTTTCATTTTTG
ACATTCACACAMAYCTTTCCAAGGAAATGCAAGTGCTCGGTTTTTGTAATAAAAAAGAAAAAAAACATAAATAAATGATA
CTTTTTTTTTTGCTTTTTCCTTGGTAAGAGGGTATTGCTGTTTCAGAGGCCGTCATCCCACATTACATCACCGGAGGAAG
TGGGTGTAGATTAAACTAGGTATTTTTGTTTTCCTTTATTATATTTGCCAATCGACTT
>lcl|E13C7 No definition line found
GCAATGTGTATGAAAGCTGGATGTAATATTTGGGGGTGCTGGGCTCTTGTCGCAGTTTTGTTTGAAGCAATGTCATGTCT
CGCTTTCTGGACTTAGTCTGACCTAMTGAAGCCAACTGCGATTCTCGTCCRTTGAGTAGCACTGACATGCAATTCCCCCA
TGTGATCTTTACAATGCAWTTGTGTGTGATAGATTTTATGGGAGCAGAAGTGTGATTACAGGAATCCCACCTTTGCAAGG
TCTTGTTATCATGCCACATCATCCGYACTATAAATCGAAGCANGACCCCCGGAYYCCTGGAGTCCACGGTTTTGGCATCA
CCTGTCCTTTCTACTTTCAGGGCTCTATTCTG
>lcl|E13C8 No definition line found
CCTAATCTGTACTGCACATGGAACTCTTTGGGAGATGGATTGCAAAAAGATCTCTTGTGCSAGGTCATCTATTTTAAAAG
CATGAACAGCGTTTTTGGGCAGGACAGCARCCCGTTTTACACATTTACTAAACCTGGTGTTATTTGTAACTACAAAGCCA
TACAGTACAAGAAAAACCTCT
>lcl|E13C9 No definition line found
TAGGTATTTTAGAGAATGGATTTGTGGATYKTTTAAGTCCATTTTTCTTCACTCCTTAGTTTTGTTTTTATGTTGCATAT
TTGCAATGTTCAAAATGCGGATTCWAAACTATTCTGGCCCAATACGATTTTAAATTGTTMAAGCGGGATTATACAGTGTT
AGTATAGATAGATGTTTTACATTAATTAGGTATTTTTTAATTTGGGATAAAACACTTGAACATGATTTGTGTATAGTACA
AGTAGAAATTCTGCATTTCAATTAACAGACTTGACTAGGAAAGGTAATTCCTTAGCATTTTGTTCTTATAAACAGTAAGG
GGAATAAAAACTTCAATTGGCATTAAAGG
>lcl|E13E10 No definition line found
GGCAACGCCAGCAGCAGGCTCGTGAGTACTGTCCCGGGGTGAACAACCAGCCATACGTGTGTGAGACGGGCCACTGCTGC
GGGGAGACGGGCTGCTGCACCTACTATTACGAACTATGGTGGTTTTGGCTTCTTTGGACCATACTCATTCTCTTCAGCTG
CTGCTGTGCATACAGACACCGCCGTGCCAAACTGCGCCTACAGCAGCAGCAGCGCCAGAGGGAGATTAACCTCATCGCCT
ACCACGGTGCCTGCAACTATCCCCCTTCTATGCTGGATCTTGGGATGTTGGCATCTTTCAAGTTGCCAGCATATGAGGAG
GTGGCACATCGTCCAAGCACCCCACCTCCGCCTTACAGTGCCATTCTCACCCAAATGAGTGGGCCAAACACCCGCCTTGA
GTCCAGTACCATGACCCCTTCACCAAGCTCTGAAAACTACACCACCTGTTCATGTGAGTCGAGTACAGTTACCTCCCCCA
GCAGCACCTCTGTCTCTGTGCAAGTTACTGATGAGACTGATACGAGTCATGCCAGCACTCCCAGCGAAGACGCTAGCAGA
CCTCTGAGCGGAGATACCTTGAGTGCCAGCCCTGGCATTGAAGATCTGGATGTCACGGATTCCACTGTGGAGCCTGCACC
CAGGGACTACCCGCCTTCGAAGCAGACAGTGTTTTCCTCCTATGTCGACTTCTTTGAGGTCGACTGTCATCACTGCTCTG
ACATTGAGGAAGAGGATGAAGAGGAAGGTGACGAAGAGCATTTCAGGCATCGACGGCTCACTGGTGATTCTGGAATAGAA
GTATGTCGCTGTCAGGTCCAGGGAGAGGAAGGCGAAGAGAGTGAAGAGGAACTCCACCTGCTGCATGACAGCCCGGGCTG
CTCGGGCCGACTGAAGGGGATCGGCGACCCTCCACACGTGGACGCTGCACTGCCCTCGGAGTGCGAGAGCCTGTGCACCC
ATCAAGAAGGCAAGGAGCTTGATCCGCCGGTTCAGCCTGTGTGAACACAAGATCAAGAAAGGCAGAGCACGTAAGCTTCA
ATGGGCTAGAAGGAGCAATTGGTAGTGCCCCTCTTGCAGCCAGCCCGTCTTGGAGGAATCTGTCTAATCCAACTGCTGCA
ATGTAGAGGAAAGGCACTGTTGGCACCTGGTGGATCTGCAGACAGGTGAACTCTTTGAGAAGCTCAGGCCCTGCTGCATA
GTCTCTGCTTTGGAGCCACTTGATGTGTGCTCTGTTTGGCTAATTGCCATATGGACTCTGTGCTCTTAATCCAATCTCTA
GCAGGCAGGAATCTACCTTCTGTCACCATGCNGGTCTTCCTGCAGTAGCTTTCTGGTGAAGGGGCTTCTTAGCTTCCCTC
TGTGCGATGATGGGGCAGCCATAAACGCATAATTATGAATTAAATGTGGACTGTCCCTTGTCCTGCACCCCTATACATCA
GTGGAGGAAGGCCTCGAAGCAGGAGCNGTGGGGGCATGCAATAGCATAGATACAGGAGATTGCTGATCATGCAANGGTTG
GCTATTCACAATGGCCTAATTCTGTATCTAATTCTGTAACGCGCATTCGTGACTGGTGAAATGAGTTTTAAGCTGTGTTC
AGTTCTCAGGGAGTAGGCTTTTGTCACCAACAAACCCACCATACCAATTGCCACTGATCACATAAAGGTGTCTCAACTGT
GCACAGGTTACTTTTTATAACTACCGTATAACCACTATAGAAGGGTCCGCCTATAGCACTGGTCTCCCGATCGTAGCACA
TATGGAAGGCAGTGTTTTGAGAAAGTGGGGGTGATTTGTAGAAAGGAGCGTTTGGCTGTGTCCGTGTATTTAGTGCTGGG
AATTAAGCACATTTATGNNNNTGAATNNNNTCTAACAAGCAGGAGTTNCNNNCTCTCCCTCCCCAGCTCAT
>lcl|E13E11 No definition line found
TTATTTTCATATGGAGCATAATCCTGAGGGCGGCATAMGATTGCACTAGAATTGTAACATTTGATGCTTTTGAATTTATT
TATAATTTTAAAAAAATGTTAATTCTTTTAATCGATCAAYTGTTGATGCTTCCCCCAGATCGTGTGTGGGGTTTTGCCTY
ATATTTCATGCCTGTGTTTTTAGTTTCTCRAGCATCTTTTTGGCCTGCTCTAGCATCAGACTGCCATTGAAGATTGTCTG
AAACTGCTACATAGACTGCCAGACAACACTACAAARTCTTTCATGGAAGAAACTTGCTGCACCAGTACGATAACTTTTAA
CAGCTGGA
>lcl|E13E2 No definition line found
CGCATTTTGAGCAGTTATTGTTTTAGTTAATTGTAGATTGAACATAATGGCCCCAATTAGCTAAGCTCTTCAMTGTGATT
GGATGTTTACGGAGGCTGATCWCTTTTCGCTCTCCTGAGTTTAGATTACAAGTTGCCATCCGAGTTCCTTCAGAATGAAA
CACTAGGCAGWATCCTAAATGATGGTTATTCTGTGAGAGGCATGCTCCGTTTGGATTCAGCTGAAGAAGGCTCTTGACAA
ATGTGGTGAGCTCAATAGCACTCATATTCCCATCCATATCTAAGCAAAGATCCATGTTCCAACATTGSCTATGCGGATGG
CAGAAAGTGATGTGGCTGCACACAACTGACAGTGTGTAAATTGTTTTTTCGAATTGTAGTGCTGCRTATGAATGCTCATT
TACTCTCTTGTTTGAAATNTGRAAGTGTTCCTTCTGCTACTAGTCATAGCTTCTGAACTTGGGATTTTAAGT
>lcl|E13E4 No definition line found
TAGGCCACCTTTAGTGAATATATCAAGGGTAGCGCCCTAGAGAGTTATAGTCAACCAGAGGACCATTTTTGTATCGTTAC
CAGATTATATAAATCTGATTTACTGTATGTGGTAAATATAGAGTTCTGTATCTCTACAGCTGTATGCAATCATATAGAGA
GAGATGTGGAACCATATGGTTTTCCATTTGTTCTAGATTGTCCT
>lcl|E13E5 No definition line found
ACTTGTGCTCTTGAGAATAAATCACATTGACGTTTTCACTACAGCCGATTTGCATAATTCCAGAGTTTCCCATCTAGCTA
CCTAGATTCTTTTGATCCAGGWRTCTSCMGTGRACATCTCTTGTAAATCCCCTTTCAAYAACCCGGTGGAGAGRTGTTTT
TCGTTGTTTTTGTTCCTCTTCCTTCTAATT
>lcl|E13E6 No definition line found
GGAGGTGGGTGGAAAGGCTGAGACCAGGCAAGCAACGTGGCCTTTGACTTGATAACCGTGGCAAATCTCGACCTTTCCAT
GTATAGGGAACATTTTACAGATCTTCCTCCCATTGTAACCTGTTTTAGTTATAATTATATAAATATATATATATATTTGT
GTTTTTTTTTCAGCTTCTCCCCCATTTGTCTTGTTCTGCGTCTTGGCTGTCAAAGATCAAGCGCAACCTTCCACTATCGG
GAGCGGTCTTATTTCACTGCAGGAGATAGCACACCAGAGCCGGCCGATGACCAGCTGTCTCCGGAAATCAGATAAACAGA
GAGCCTCCTTGCCGGGGGCGTGGTTTTGCTGTCTAAGATCACGTGAGCCAGACCACAATCTCCCAGGTCCCAAAAGTCAT
CTTTCACTTTCCCAGGCCATGTATGCACTTTCTTACGAACCAAAGGACCTGGCAAGGTCGCCTTCTCCCAGGATACAGCT
GAAGGGGCACAGTGTACTGTGCAAGCAGAACAGGTGTTGCTGTACTAGGGTACAGAGGCTAGAAGTCAGTGGCTAGGTCT
TACTCTGCAAGGGTACAGAGAGAGGATTGGCCTCACTCACACAGGGCATATATTCTGTGTTAGTTTCCCAAGTTTCAAGG
TAGTCTAGGTCAGTTCCCAAAGGCAAGGAAGGTATATCTCCAGGCCAAGGCTTTCATTCTCTCCTAGTGTACAGCAGCTT
CATCTCAAGAATAGGTCACCCTACCATTGTATTNNNGCATCTCTCACTATTTTTGTGAGGGGCATAGTGTCTTTCTTATA
>lcl|E13E7 No definition line found
GGATTGTTAAGGACCTACAACCAATTTACAACAGGGATGATGAATTGATGGAMMTATTCAAAGAAGCTCCCCTAATTGCA
TWCAAGCAACTGAGAAACCTAGCACAGTCTTTGATYAKTAGTACATTTCTGCTAGATCAAGAACAAGGAAGACCTTGAAC
GTACCCTTGCAACATGAGGAGATGAAAAATATGCCAACANCATCTGAGCCAGATCTGCCAWAACAACCATGCAGAMCAAA
ACATAAGCGATATACAACTGCAGATCATCCAATGTTGTATACCTCATACAATKTAAAAAATNGTATTCATGSGGATTACG
TGGGTGAGACTTGCAAAGGGCTGCATGAAAGGATAANNATCTGCATAGATGCACCATCTCAAACCACAAAACAGAAACAC
CAGAGGGTCTACACTTCACACAGGATGGGCCTATCTATCAGGATCTATAAGTTATGGTTTTAAAAGGTGGCTTCT
>lcl|E13E8 No definition line found
GAGTTAACGCTTCATATTGAAGACAGATTAGGGAACTCTTGGGTGTYGCTGAATGGCTCCTCTTGACTCGTACGGTTCCT
TGGGACCACGCTTGAGATGTCTGAGAAGGGTCACTACGGATAGACGTAAATAGCTCTGCCACTAAATCCTTGTTGGGAGG
TCGAGTGGAATATGATTTTTGTTAACTGTGTACCCCTTT
>lcl|E13E9 No definition line found
CGGAGAACACTGAAGTGAAAATAACAATGTAATTCAGTAGAAACTTTGTGAAAGTAGCATTATTGAGCATGTTGCATCAA
AGGAATGTTGGCAAACCAATCTTATCTAGGGAGCCATAGCAAACCTTTCCTACTAATTGGTGCGAGTGCTTTTCAATCTC
AATGGTCCTCTGGATTTGCTATGGCGAAGTGCTGCTTATTTGGTATTGCGTGTATTTGTTGCTGGTGGTTTAAGTTTTGT
TTCCCCTTGGGGAAATAGTATGTGTCCAGCTAAGCCTTTCTGGAGTCCTTCTGAGCAAGTTGAGAACATGAGTGTTCAAG
TTCACTARTTTCTAGAACTGGCCSTATTTGTCACTGATTGAGGCAAKTTTCCAGACTGTTGGTGTTCTGGTAATTTAGAG
CTATGKAAAAGGGGCACAACTCAATTTAGTCTTTCCTGTAATTGATTTGTACAGTGGATCTAGTTTCAGATCAGTAGTGG
TACATGC
>lcl|E13G1 No definition line found
TGAAGGTAGATGAACACAACTGCTATATATCGTATACACAAGCACGGGTTACACACCTATTGGGGACCTAAATGTCATTC
TGTCTAGGTTGATGATTCTGCCATTTGAGCATATATGTAAGTATCTTATGAAGGCATGAACGTGGAAAGTAGCATTCCCC
CCATGCAATTATTACATTACGAAGAGTAGGTGAGCTATATGCTTGTTGAACATAAGTTTTTTGATCACCTCAAGCAGTAT
CCTCTTTTTCTATTAAGTGGCCTGTAGAATTACTATCTTTCATTTCACAACCGAATCCGTGTTGGAAAGATAATTGCATA
TAGGGGACATATACTCCATTCTGTAGTACTTGGACACAAATCAAAGAAATCGGGCGAACCAAGCAATTCATTGTAGCATT
TGAGCAACCACATAAGTGCGAACCCATTGCTAGATGGATGCTTCAATATACAAAAGTTTTAGAATCTGGCAAACGGCTCA
TAGCATACCTTTTCTACGGATTATTCCTTTGCATAGTATATGCAGAGCAGCAAGATTGGGATCTGCTAACATCTTTACAA
AATGTGTAGGCATTCCATAAAAACAAGATTCAATGTTTGGCCGACTAGCTCTTCCAAACGTGTTTGCTGCCATATTGTCT
CCACAGCACCCTCCACNNNATGAGGGCANNNCTGCTGTACANNNCTAGACAGCAT
>lcl|E13G11 No definition line found
CTAGGCTTTTTTGTTTATAGGGTTGACATGAAAGAAGGTTCCATTATGTTGGCCAGCCCTAGATGTTTTTGTGGTAGTGC
CTTCCAGTATTGCACCTCAGCCCCATGTCTGGCCCACAATGCACAGTTCGAGAAGTGGTGTCTACACCCCTCTCCTGGCC
AGTCTTTGAGAAGCCTTATAATCTCTGCCTGGGGGTAAGCTCCTTTAGCTAGCCTAGTTGTATTTCCTTCAATGACCATA
GTGTGGCATTCTCAACGCTGATCATACATGTGCACTTGTAGTGCAGACGTGATCCACCAAGCAACGGCCTTCACGCTCAC
TGATGGTGCAGATTAGCACAGCTTTCCTTTGTGCTGTCTGATTGCGCAGCTGTCCTTTGCGCTGTCTGGTGGCGCAGCTT
TCCTTCAGGCTCATGCACTCGTATGGCACAGCTTTCCTTTGCGCTCTCAGTTGGTGCATCCTTCCTATATGGTCATGGCT
TGCCTTTACATTAAATGATGGTGCAGTATTCCTTTATGCTCACCTATGGCCTNNAATTCCTTTATAGTAATGGTATGACA
TTACTTTACGGTTATGGCTTTCCTTGGCGCTTCCCAATGGCATGGCTTGGCTTTACTCATAACCTGGCATTCCTTTGCTT
TTTCCAAACGCATGGCAGTTCTGTACACACAAACATCATTCCTTTTTATACCCTGACAACATGCCAGTCCTGTATATAAC
TGAGCATGGCATTGCTACCCGCACCAATAGCAGAACATTGGTCTTCGGGCATTGGCAGTGGCACCCTGTCCTCAGCAATG
TTCTTTACAGTGCACAGGCATAATGTCCCTTCATATGGAGATGCGGGCACAGCTTGCAGTGACTCTTCTAGTTTGCACTC
TACTCAATTGCAGTATTGGCTCTCCTGCCCATCACGCCCAAGACATGCACATGTACTATTGTCGTCGA
>lcl|E13G3 No definition line found
AAACACTTTGTGACTCTAAGCATTGTCTTGTRCTGCTCCGGCACCAGATACCGACTTTGTCAATCGCTGAAGTTTTTGGT
TTAATTGAAACACTATTTGTATCAACCCYTTGCCACGGCAAACAAAGTATCCTATGGCCACCAAGCTACACAACCCAACA
CCAGAGCAAGCGGTCTTCCTTTCACCAGTCCACCATGCCCAGCGGTGTTGCTCATGACCTCTCCACCTGGGCCAAGTGGA
ATGCACTGTTGTCTAAGCCCATGATTCGACAGTTGCCTCTTCTTTCAGTTATCAGTTGGGACCCACTAGTGCTTGGCAGT
GTACTCTGCTCAGGTACAGTGCTACACAAATAT
>lcl|E13G4 No definition line found
TGCAGTCCCCTAATGATGGCANNNNNNAACAAGGTCCTCTCTTCAAATATCTTACAATTTTTAATGTATGCCGCTGCTNN
NNNNTTGACTGGCTCCCGTAGACCAACATTTGGGAGAAAACGGGGCAAGCAGCTAAGGTTGCTACGTTTCTTTGAAAAAG
TCCCATAGCAAATTTGCACATGAAGCCTGTAGTCTCAACATGCAAACAATCTGCATATATTCCTCCTGTGTGTTCTTCTC
TGCAAGGTTCCCGAGCATGCATGTCAGTTTGGTGAAAGGATTAGAGCCACTTCGTCTCCATGCAGTATTCATGCGTGTGA
TGCTGTCATAAACTTAGCACNNNNNTTTTCTTTCCTCCAAAAGAACTACGAACCCCAGTGATCAGTGCCAAGCTAATAAA
ATGGAGTTCAGTGCCTTGCTCACCAGAGTAAGGCAATTTCCAGTGAAGATGGTGAAAAGGGAGCCACTGGCCTTAACCTA
CATCTTTTAAAAAGGGTCACCATGACTNCTAATACCACTTTGGTGGGTGGGGGTGCGTGACTCGTTGCTGCTGCTTATCC
TTGGCCAGTCACTCTGGGTGAGGCCTGCACCACTTTGGCGGCAACCACATCCTTTCGATTTGAAGTTCTTCCCATGNGGA
ACAGTTATGGTATTGTGCTCACTGTCTGGATCTCTCCTACAGGACACATTTAGCAGATCACTTGTAAATGTTTTGGAGGC
TTGTAGCGGGCAGTTCACCTCAAAGGTTTGAGCTCTGCAAAGAAGGATCATTCCCAGTACCCCCTTAAACTTTTCTCAGA
TTGACACTACCATGACCCAGGCTTCCACAGCATTCATGTGTGAGAGACCGGGAGCACCACTTCCTAAATGTTTTGTCAAC
TCCATGGTGAAGGCTGCAGGCGCCCCTTCTCCCTGCTGCTTCCTCTCCTTTGTCANGGAACCGCTTCCCTGAGTACACAG
ATGGAGGGGGTGGGTATACCCTCGGCCCCCATCGCTTGGGCGGGGTAGTTTGACTTGCACTGAGCTTTCTCATATGCTTT
TCTGGGCTTCTTGTCTTGGTAACCTGAATGTGATTGCTTTGAAGGGAGCTGCCAAGGANNNAGGTTCCTCTNGCCAGTCT
ATGGGTAGNNNCGTTCACGTATCCTCACCCCTTTG
>lcl|E13G5 No definition line found
TAATTTTATTGCATCCTTTCAGTCCTGCGCGCATCATTCATGCTCGCTCCATCACACCATTCTTGATATGAATTTAGGCT
TTTATCCCGAACATGTTACAAAGCATTCTTAGACTTAATCCATTTCACGTGTTTTGTATAGAAACTGCCGTTTTGCCAGC
ATCCTTTGTCCTCCAGTTGAACTGCTTTATTTTTGGTAGCTCTTCCATTCTCCCAACCTTTTCCGCTCCACCACACTCTG
AAACCCTCTTTTGCAATTTCAGGAGGCAGCAGTTCATTCTCTGCATCAAATAATTTTGCGAAAAGGGGGTATTTTTAAAT
TAATTTTGCCTCAGAATGAGACACATAGGGTCTGGCAATGTAACAAGCTCCACCGCCCCTGAACTTAAATGTGAAAACAT
TTAAGCAATTTAACTTTGTTGAAGGTATTTCCTTCTGGACTCTTACTACCTAAATGCATTACACTTGGCGAGTGTTTTGG
ACTTGTCTCGTTTAGTGATGTAAGCTCTAGCTTGTTTCTGTCAGCCATTTATTTGCCTTTGTGTCATGGTGGCAGGATTT
GTCCAAGTGATGAACTCTAAGAGTTCCTTAACGTGGAATATGACAAATACTTTTTTATACGCACAAATGGAACAGCAGCA
GTGCTTTTTACATTGGGGACACCTCAGTTGATTTTTCTGCTCTGATGTGGACGCTCTGACCACCAGGTAGGCAGCTCAGC
AGTTATTAAGCAAAAATAGCAAACCCTTAATTGGACTGCTTGATCACAAAGGCAACTGTGCACACTTGCTGCCCACATGT
CTCTGCATAGTTCAGAAAGTGGATCACTGGCCACTTCCCTTCCCACCAGCTTCCAGGTGGTATAATGGGTAATGGCACTA
AACCTGCTACAAACTGTTCTAAGCTGAACTGCATAGCTGCTGTTGCACATGCTCCTTACATGGAATGTATGCTGATCCAC
TCGCCTGCAAGAGGAATGCCACTGAAATGAGTGGTGGGGGAACAAGACCATCGCCAAGGACTGATGTGGTGATGCCTGCA
CCTTGCTTCTGTTGCCTGCCTGGGTGCTTTTCATGGATCATACTAATGCATGTGATTGTTGGAGTTTACCATGAATTTTG
TGCAGTTGTATGGTTTGTTGGGGACTGACCAATGTTACCTTAAGCAAGCCATGACTCCTGCTAGCTATACCATATTGGAT
TCTTACACCCAGGCAGTNNNNCTTTCAACAGTATGNNNTTTGCAGTTAAAATAAGGATCATTTTTATTCTTGTTNNNNNA
TATTTTAGTTGTNNCAGCATCGGAAGTTTACTNTATTA
>lcl|E13G6 No definition line found
TTAGTTGGTGTTTCCATGGTTAGTGGATCCTTTGTGAATATTTCTTCCTCCCTCACATATCCGCATTTGACCTGCTCTTT
ACTCAGCCAATTGTGCCCGTCCTAAAACTATTGGCAAGTTTAACTTGTGGCAATAATTCTGCAGAAACTTTCCTAAATGC
ATTATTTTTTAAACTGCTAAGGGGCAATGCCCCATTCCTGTGTTCAAATTCTGCTCCACTGGTAATGCCAATATTCAACC
CACTCTTTTGCCAAATCCATATGGTGTCTTGCTTTATGGGCACATACCTTTATTTTTGGTGCCCAGTCTTTCTGCAGCAG
TCCTATAACCTAACCCCTGCAATTAAAACGTCACCTCAGCCACTTTACATTTTAAGCATGGCCTGGTTATGGCTGCATGT
AAGCTTCTAACACATTGGTTGGATTGCCTGGAGTGTTCTCCTTGGAATAATGTCTGTAAATAAGCCGGGGGCGCAGGGGG
GTTCATTAACCCCCCCCCCCCCTT
>lcl|E13G8 No definition line found
GATGTACACTTCATTAGAACTTGTGCCTTTGACACAGGTCACGGAATCCCTACCGTTGACATGGATGGCAAGGAAGGGGG
AAGCCGCCATTTATYAATTGTCATTTTATGGCATRAGGAAGAGGCCCTTCTCCAAAACACTGTAGAGGARGCCAGAGACA
CTGGCAGTAGGGGGAGCATAATATACCCCACACCATATACTTCCTGCTTTATTTCCACA
>lcl|E13G9 No definition line found
GCATTGTGCNNCAGGTGAACTTTGAAATTGGAGGAGACTGAATGGATGAGCTGCATAGTTCCTGCAATTGGCAGGAGATG
AGCCTGTTCTCTTAGCTGCCAAAACTAGAGTTGAACTGCCAGATGTCTGCATCGTAATATCTGAGCGCATGTGATTAGTT
GACTCAACATTTTGCACCAAACAGCCACTTTATGCCTTATTTCACACTCTTTCTGCAGTGCGCTTAACAATCCCCAAAGT
CTTCTCAAAAGAGGGCAGCTCTGGTTTGGGAGACGGTTAGCGGGGGTCGCAGAGCCCCAAACCTGGGTCTTGGACAGCAC
TATGCAGTCATTCCTGAGAGCAACATGTTTCAAAAATCATTACGAGTTTTAGTGGGGCGCACAGATCTAGGATGAGCACG
TGCGAGCGTACCTAGAAAAATATTTTTATTTTCTTAAATCCTGTTGGTTTTGGTCACACAGAGCTTTTGGAAAACTCTGC
GATCATCCTAAGAAAATGCCATTTTAAAAAAAAATGTTTTTATTTCGTGGGAAACAAAAATAGGTTTAAGCCTGGTGCCA
TGGCCTTGGGGAACTATGTTTCCCTATCTTGCCAATCTGAAAGCCTTAACGCATGTGGTACAGTCAGTCGAAGACCTAGT
TTTGGGTTACAAAAGCGAGGTGGAAACTGCATTTTTTTTCCCAAAGAACATAAATAATTGTAATTTAATTTTTGACAGAT
AATTTATGGAACCCTTCTCTTTCCATGGAGGGCTGTTGCAACTGATTTATCAATTAGTAAGATTACAAGTTTTGAATTAG
AGTAGAAAGAGCGTTTTATTGACCAGAAACACCATTCGATTGGCATTATCTATTGAGGGGTTAAGTTCTAGAAAAAAGTA
CATTTTGGTCGGGGTTAGGGGATAGTGTCTGTTTTTACTTCTGCCACAGTTACCACTTTCAGGTAAGGGGGGCCAGGCTG
CCAACACCTAATGTATCATATTAATTTCCTGTGAATTTTGAACAAACACTTACCCCATTTCTGATTTGCCTGTCGTCTGG
TCCTGGAAATTGTTGCCCCCATATCCTCAGTGCGTTCTACAAGGCCCTGCATTCCAAGGGGGCAGGAATGACCACAGATG
GACATTTCCCCACTAGCTTTCTCTGGCCTTTTTGCTAGCGGGTAGGATCTCTCTACGNAGTCTGTGTTTTCTAGT
>lcl|E14A1 No definition line found
AACTGTTCAGTGTATGAACCTTTTAAATTAGGTAGCTGAATAATGGTAATCACTGCAAAACTAGTTTGGATCTATTATAC
GCTTTTTCTGGCCTTTGAGAGTATTACAGATGGTAACACTACAACATTTTTATCAGTGTTTCTGTATTATTTTCCACTGA
GTTCATACTGTCATTTCTGCTTCCTCAGTACGACTATAGTATTCAGTATATCCTTGAGTTTTGTGGATGGAATTTCTTTT
TTGCTTCAGGCATAGCATTTTTTGCATTTCATTGAACTATTTGCTTCCTTATGAAACTACTTGTTTATAGTCTTTCACAA
CAAGGAGGTATTAGCAGTCCGGTCATACCACCCCAAATATTTAGTTTGTCTTTCTGTTTGTTCATTTTTGGATCGCAGGG
TGCGCATGAATGTAGCAGATTTGCAGCCATTTTGAATAGGAAAGAGGAATGCCCCGACTTATTTGTTTGTGGCCTTTGTC
ATTCCTGCGAGTGCTCCTACTAAAGTACTGTATGGTAGTTTTTCATATTACCCTTACAGACTTCTCTATTTTACCAAATA
TTAGTTCAGCAAAAGACAACGCTCCCTTGCTTAGTCATATCATGGGTGCATTGAAACTTACTTCTTGGTAGGGGTGTGAG
GCAGCTGCAAAGTCTGTTTGGCACATTCATAAACTCCTTACATCAGCCTTAATTCTCTTCCATCTCCCTAGTTTTTTAGC
AATATTGCTGTAGAATTATTCAAGGTTTTGGGAAGCTGAGCAGAGAAATTAAAGTGAAAAAGATATTTACTGGCACCAAA
TGCACACTAGTATTTCATTTCTTCATACTACTTTTCCTTACATTCGAATGTTGGCATGCTCTCCTTGAATGCTTGATCAA
AAACACAGGTAAATATTGAACGAAGAATGTTGCATAAGATGAGGTACACATGTTTGACAGTGCCATCACTCCGTGCTGGG
GCTACCGGTCACTTGNNNGCCAAGTGTTTAGTTATGATACTANNNAATGAAGTTAATCTGTGGAGGTACAAANNNACATA
TTTTTACTGTTAAATATTTTAATGTAC
>lcl|E14A11 No definition line found
GTTTGCTGTCTCCACAGTTGGGTTATTTGCCTTGCAAAGGGGATGCGTTACCTTTTGACTCATGAACCTCATAACAACTG
AAATTGGTATAATTTTTGAGACATTAATTTAAATAAAAATTGAAAAGCAAGAACTGGCACAGTGGAAGCAGTATGTGCAG
ACACAACTCACCATATTCCAACCAATAAACCTGGCATTAATACTGTTGGCCAAACTTTTAGCACCACCCAGATTGTATTC
CATGCTTCACCCCTGGAAGGCATGTAAATCTGTGAAAGATACCAATGCTGTAAAACTTGAGTCAAAGAAGTGGTTTAATG
CTTTTTCATGGAGGGGTTTGCAAATGGGTTTTACCTTGACCGGGGAGGGGCAGGGGAGACATGTCATTTGTGCAAAGGAA
CAGGNGTTGCAATGTTATCCTTTGATCCTTGTTAGTGTTCACATTGGGGCATTCTGGGGGATGGGAAGGAGAACAAGGAA
GACAACTTTACCCGAAAACCCTAAACATCAGATTAGGGCTTTCTGTAATAGATGGACAACTACAAAAACACTGCCTAAAG
AGTTTGGAGTTCCAGTACCACACCCCCAATAACTCTGCTGAGAACGTTCATCTAAGTGTATACAAAGACTGATGCATTTC
CTTTTTATGAATAGTAGTAATACATGAGTCACATTTATGTCACTAGGATCAACATGGTGTAGCCTAGAGTAAGTCTTTCA
GGCCCGCCCCTCCACAAGCAGCCAGATACAATATTACACGGCCCACAAATGTGTACATTGCTTCGAGTGGATTGTTTACA
TAAGGGTTCCACTATAGCTGTATTTAGTATTACTACAGTACATTATGTTCCATTTATATNGCNNNTGCATATGTTTGTTT
ATG
>lcl|E14A2 No definition line found
TCACCAACGAGTGTCCAACCCCAGGCCTCGAGGGCTGCAAACCTGATGGGTTTTCAGGATATCCATCATTAGTATGCATG
AGATAAATTTGCATCAATTTAGAATCATTGTTTTAGAATTTATGACATGATTATTAAAAAGGATATCCTGAAATTCTGAC
ATGTTTCCGGCCCTCGTGACCTGGAGCTGGGCAACCCTGGAACAAAACAGATAACCCAAGCCCACGTGCCCACACAACCC
CTTATTTCCAGAGGTCCCATGCTTGCCCTTGCAGAGATGGTAGGCTTCACAAGAATGGCCAACACGGGTGTGCTATTCGT
TGGTTAACAGTAACCTCACTAAAGTGTCCAGTATTGCATTGCNCTTCCTAATAGGCCCACTCCTTCACCTTGCAAAGAGT
GAGTGACATTGACATAGAAGGGACATGGGTTGTTTAAGGCGGAGAGGAAAGACCACTAGCACCAATTCAAAAGGTCCTTC
CGCTCACAAGGAGAAACATGTTGGGGAGCAAGGACTTGTTGCCAGTACCCAGGATAAGAGGGTGATTTCTTCTCAGCCTA
CCACCTGTAGTAGAGAATCCTACAGCATCACACGCACCCCCTCCAGAAACTGTCTTTGAAGAACTGCCTCTTGTACATGG
TAGCTCAAAACTCCCACCTNAANCCAGGTGCCTNNNNNNGCTGCAGGGCAGTGCCCAANTCANCTAGGGATGCA
>lcl|E14A6 No definition line found
GGTCGGAATTCCGGGATCANNNNNTGAAGAAGCACCAGTAGCAGCCGGCCACCGTCAGAGAGCTTCCATTGCCAAACTAG
CAGCGCTGACTGTCAGTGCGAGGACACCACAGCCGCCATGCCCAAGAATAAAGGTAAGGGAGGTAAGAACAGGCGACGTG
GTAAGAACGAAAACGAATCTGAGAAAAGAGAACTGGTGTTTAAGGAAGACGGACAAGAGTATGCCCAGGTGATCAAGATG
TTGGGAAATGGGCGTTTGGAGGCGATGTGTTTTGATGGTGTGAAGAGGTTATGTCACATTAGAGGGAAATTAAGAAAAAA
GGTTTGGATAAACACCTCGGACATCATTTTGGTTGGTTTGAGGGATTACCAGGATAACAAGGCTGATGTCATCCTCAAAT
ACAATGCAGACGAAGCCAGAAGCTTAAAAGCGTATGGGGAGCTTCCAGAGCATGCTAAAATTAATGAGACTGACACATTT
GGACCTGGTGATGATGATGAAATCCAGTTTGACGATATTGGCGACGATGATGAAGACATTGATGACATCTAAAATGAGGA
CTCCATTCCACCGTTCCAGTGATTCTACAGTGTTGAATTTTTTTTCTCGTGAAGACCTCCCATTAAGAAGACAGCTTGCC
CAATAAAGTCATCTTCTAAAATGTCTTTTAATGTATTTAAATGTTTCTCAAGAGACCAGCTCGAACTGGACTGCATAAAA
ACCAGAGCATCCATGAACTGCTCTTACAGATCAAATGTTGGCATCAGGATCTAAAATTTTCTGCTTTGTGGATCATTGAA
TTTTATGCTCTTGCCTATGCATTTCCTAATCAGTTTTCTTAATTAGTCTTCAAGGTAATTATGGAAATAATTAAAATGAT
TTCCAGTTAGAAGATGATGCAGTCTGTCTGTAGCCACTGTCTCTTCCTCCTGCCCAGAGTTAATTTATATTTATTTTTGC
ATTGACCAATTTATGGCGCTGCTATTTTAGTCCGATGTGGCTATTTTTATACTTTTGAAAAAAGGTTTTCAAAAGATTGC
ATCTGTTGCCCTGACAAATTCTAGTCCTAAATTTGCATTTGTATAAAATTGTTCAAGTTAAACTGCTGTGTAATGACAGC
AGGCAATTTTTAAATGGTGTGGTGCCGATTTTTCACTGAACATATTTCAGTTGATTGTAGATGTTTTTGTACTACAATCT
TACAACCCGTTTTCAAGAGTGGCTGCATTGTTCATGGTTTTCTTTTTGATGTGTTAAAATAAATCTACAATATTTTTACA
GTATGCAGATTCATAAAAATATTACTTTTATAGTGCATAGTGGGACTTTGACCCTGGGCTAAACTGAAAGTATATTCCAT
TGATTGTTGATGTACATCTGGAAAAGGATCTAATGAGCATACATTTTCATGATTCCTTTTTGTAAATGTTCTTTGAGGCA
CTTTGATGCGCTCTTGCAATGGAGCTGAGAATCTGAGCAGTGAATCTATCGCAGCCCTGTTCTATTTGCATCTGCACTGA
ATAATTTTCTACGGAATCTTGTATAGGCAATGTTGGGGCTTTTTGTGCGATTGTTTTGGCTGATGCCCACATTTACTATT
TGGCCCATTTGGTTATGCCAACAGAAGGACAATGCACCGTGAGTGTTGCAACAAATATTTGTTATATCCAATGCATTTAT
CAAATTCTTAAAAGATCCCTCCAGGTTGGAAAGGGGTTTGGTACATTGCGATCTTGTAGCCAAATGTTATACTGCAAAAA
ATGCTATTTTAGCATTTGGACAGAATTTCAATCTGAAAGGGGATATGACAGAACCTTGTGGTGCAGTATGCCAGTGGTTC
ACAGAATACATTTCCACCAACCCCGTTCAGTGCTTTGGGGAATGTCAAGGGCATGCTTGCTAGGTAGTAATGCTGGGTTG
TGAGTGTGCTGGTTACCAACTCCTAGAACAAACGTAGGAAGCGTGTTTCCTAGTTTTGGAACTGTGCTGTATGACACGTT
ACCTTTTTCTGTGACATCTGAGCACACCATTTATAGTGTTCTAATTGGATAGAATTGGTAAATTATCCAGCGCGCATTGA
GGAGCACACTGTACATAACCTTACTCATAGATGGTTAACAATTCAAACAGATGGCGAACATCCCATGCACTTGTTTTTGC
AATATTGCATACATATTCAGTTTTTAAATGGCACTGAACACAATGCATTAAACAGCAAATATTTTGTTAAAATCTTGCTT
AGTTTTCTTGGAGCTCCCGTATGTGGCACCAACTCATTTATTTTTTCGAAACCACTTCATTTTTGTCCTGTTGACTTGCC
TTATGCTCTCTAGAGGACATGGGATGTTTTTACCCCGGAGATGGACGCTTCTGGTCCAGATATTCTGCAGTACCCGTTTG
GTTTAATGGTAAATGCCTCCATCCATGTTCTTTCCCACCCTATGCAGNAACGTATTGACTTCTACTATGGGTTTCGCCAT
G
>lcl|E14A7 No definition line found
TTGTAAAGCAAGTATATGTTCAGTTCAGCTTTATTTCGGTAATCCAGTACCATAAAAGCACAATGCAACACAATTCAATT
AACAATTATTCATAATTCATTATAGCATCACTCATCATCATAATTACATGCTACACAATTACAAACATGTTCTAAATGAC
TAAAATCAATAGGATTATAATCATGTAAACATCAGCCAATTTTGCTAATACATAAGTCGATGCTGATTCACTGTCGCTAG
AGATTATACATGATTCCATAAATTGCAAAAACCAATGGAATCTTCAATTACACGTCCATCAGAAATGCAAAGCAATTAAT
GTAATTTTAACAGTAGCTTGGCCTGCTTTCTTTTCCAGGCCCGGCTGGATAATTAGCAGAGGAATGGACCTCTTATCAAA
GTCCTGTTCCAAATAGTACTTTGAATGTCTCATTCCTTTGAATCCCAGAAGCCATTCCCTAAATAGTAAACAATACAAAA
CAATATGTGGAAACGCTTACTAACCGGTAGTGATTACCCTGGGTAACCCTACACACTGAGCAATTTGCTGGGTGGCACAG
TAAAACAATAACTTGTTTGTACCCTCTTCATTGCCATCAATTCTCTTTTAGAAAACCATTTGCATTTGTCAGCTGAGCCA
GATTAGTGTACAGCAACCCCACTGAAATTGTCAGTTTTGTTATGCATCATTAGTGAGAGTCCACCCAGCCTTTGCATTAC
ACATCTGCCATTCCAGGAGCTACCTCTCCAAAGAAAACTGCTCACTGTTTTCACCTGACAGGAGCCAATTTATCAGGTTC
TGAAACAATTAAAAACATGTGTTCCGGTAAACTCCACACTCACCTTCAGAAAGGTGTTCCCACCAAG
>lcl|E14A8 No definition line found
TTAGTTTTTGTAAATGCTTTGATCCAGTGGTACAACTTGTAATCACCCTGGAAATGTGTGGGGACTGCCATATGTGCTAT
AGGGATCAAGCTTTTTGGGCGACTTCAATACTTTGTCGGGCATTTCAACTTTCAATGCATCTTGTTTGATATGTGGAAGG
GAAGACTKTACTTAACTAGATTCGTTCCGCATTGTGGAATTGGTMACCTTGARATGCAGTAACTCGCTTTAACCCATTTG
TCCATATTGCTTATAAGCATTCATCACTTCTGCCTTGAAGTCTAGTGAGTATGGTGTAATGTTGTGATGGTGCTGGTAGA
GATTGGGGTAAGCTCACTTGTATTTTCGTCAACGGGTAAATTACT
>lcl|E14C12 No definition line found
TTAAGTTCAACAGGTTAAGCTATATAAAACTTTTTTGACTAAGCCTCACGTCATAAGCTTTNGCGTCATGTAAGTGTGAT
CCATGTTAGCAATATGATGAAACTAGGGAAGGTTCGGTAAGTTGCATGCTGCTTGATATTCATTTGCTTTTAGATCCCAG
GATGTGTGGTTAAACCCCTTCACCACATACATTGGCATGCAATATGGCCATTTGACGTCTTGTGGTGAGTTGTTTCTCAC
TGCACCTAGAGTGTTGATGATTCTTCATCTCCGCCTTTCATATTCTAACACTACAGTGAAACTGCCTTTTTCCTCAGTTG
TTAATGATTTTTCCAGAACATTGCCAGTGAGCTTCCCCTCACAGAAACTAATTTGGAGGACAAGTATGCCAATACCCTTT
GCACCCCTACACTTGCCTTTGTATTTTTGTAATTTCTAGGAAACAGCAATATTAAGTCTGACCATCCAGAGGAAGACTGG
TGCCTCTCTGAGCTGCGGGCCAGCCTTGTGTCGAAGGTTCTAGTACCAGGATGCAGTTTAGGACCCTTGCCCTGCAAATT
CAGTCTAACGGTTTGCCTTGCCACTGCTGCTGTCTGTTTTAAAATGTGTGTATTGATCTATATCTATTTGTGGTATCTTT
ATACATTTTCCTTTTTTCGCCAGACACATTGAGGGTCCTTTGTGACCGTATGAATTGTGTTTGGCAGTTCTGTGATTCTG
GGAATTGCAGCTGTTGAGCGAGGTGCTGATTGAAATAGTGTTATCTGTTATTTCTATGAACTGTGACAAAGGGTTATCTT
CTGGTTTGATCTTGTGGCTTATGAAGGCTTCCGTGCCCCCATCCTACCTTGCTATGCTACAGTCCTGCATCTGCAACCAT
GTCAAAGAAAACTGCACACTGTTTTCTGCTGTAATAGGGATGGGTATGGCAGTAGATTAGAGAACAGAACAAGAAACGCA
GCTTCCAAGTGTTGCATAAAGTTGCTTTATGATAAATGCACTCGACTCTAAAGCCTGTTTTAGTCTATGCACTGCCTTCC
ATGATACTGCTGGCTTAAATTTGTAAGTGTGTTGGTTGAAACCTTTTATACAGAAGCTGTGAAAATTGGGATATGGGTGT
TTGACATTGAAGTGCCCTTTGGTGTGTGGCTGCAGCAGTTGTTGGTAGANNNNNCNATTTGAGCNNNGGTATTGCTGTGA
CTACACAGACCCAGTCTGATCGCCATCTCCCTCTGANNNAGCTGTGTGC
>lcl|E14C3 No definition line found
AAACGAATGGGTGGTTCGTAATTGCCTCTGCTATTAAGAGTTCGAGGTTTACCATTTATGCGAATTAGCGTTTGCCTTTG
TTAAAGGCATGCAGCTACCGTGCCATATGCAATTTTCCCGATGCACAATCTTAGATGCGTTTTAAAAGAAGCTTAATGGG
GTAGGCTATTACTCACTTCCATGACCCTTACACGTAAATGACACCAGTAGCCTTAATTTCATGTTCAGCTTTATCAATTA
AGATCTAGGGATTAGTTGTTACTACCTTTTTTAAGTCGCCAATTAATAACTTGCACTGTTGTCCTTTAGGGAAGGCTACT
GGGTGTTTGCTGAATAAGACCGATATCGTTCACGTGTCAGGGTGCTAATGTTTTGTGAAGAAACTATACCGGTCTGGTCA
GCCGTAGCAGCCAATCAAACATGAAAACAAGGTCAGTGTTGGGTTTTACTTTCAATGAAAATAGATCCACAATTTTGTTT
GCTTTTGAGCAGAGCCCAGTCGCATAATACATTTCAGTGGCTTGCTTTGTTTGTAGCGGCACATTTTCATAAACGCAGGT
AGGGATTGGCATTTTAAAAATCTCGACACTAATGCCGAAGATTTTCGTCATGTTTTTAATTAACAGCCCGCCTTTCAGAG
GTTGGAATATTCACATGATTTTGTCAGTTCTGGATGTGCCATCTCTAAAGCTAATTACATTGATGGCTGCATAGTCCTGT
AAACAATGAGTATACATTTCCATGTTTATTGCACGTGGCCTAATGCTGTGGTTTTGGAATGCTTATGGTTATAGCATGCN
NTTAAAACTC
>lcl|E14C4 No definition line found
GTTAAAGGTAATTGACCAGTTTCCCTCTACTAATTTCAAAAGAGGGGCTCAGTCTGAGCCAAATGAATACTATAAAATCA
AAGAAACCTAAATGCACTAGTGCCTCCTTGCTGTGAATTTAATGCATGGCCAGACATCTCCCAAGGCTGTTTAGCAAATG
AAGCATCTGACGAGTCCTTATATGATACAAATAACAGGCAAATGGTATGGCGTATGGTCTAAGAGAAAGTCTTCCCCATT
TATAAACAGATGTGAGGCTAATGTCAACACTCAGCTCCTTCCTTCGATATTCTATTGTTTAAGCGAATCGTCACAAGTCT
AATATTGCTCAGGGGTAGAAGCCACACTAATCATGCCTGAGACATTGGACTTTTTAACCAGAATTGAACACATCTGTTTA
TCCAGGACTTTCTTCTTCGAGCCAGAATCAATGGGGGTTGGGAGGGAGGGGGGAGTGTAGGGCAAGGCATACATGTTGCA
TGGCTTTGTGTTTAAAGACAGTGTGCACAGATGCAGAGCGACCACGGTGGGTGGCCATACATTTGGCATATATGTTCTGT
ACAATAACGTTCGCGATTGTCTCATGTTTGTAGATGTTCGGAGTATCAATCATTTTTACAAAGCCTATCCCAAATTGAAA
ACAAGCACAACAGTACCAGGCAACAGTGCAAATTGGCAATCTTTCTGTAAATATGCATCAGTGATTTTGTAATTTTATTA
AGTGAAGTCAATGGGAGAATGTATTAACCCTTCCAAAACAGTGACGCTGCAAATGATTGACAAGGATTGAGTGCAAAAGG
AGAACAGAGGGACTTGATTTGCTTAAAAGGCACAAATAAGATGTTAGTTCACTCCACAATGTGCCCAGTTGCACTTGTAT
GTTCCATGTTTGCTCGATTCGTATTACAAAACATTTTCTGCTTAATACTTAGATAAGGTGGACCAGCATGATGTTTTAAC
AGCTCACAATGAGCAGCGTAATCCCACCTCTCAAATACAATTACATAGGAAAATCCCTGGAACACCTTTGCAGATATTCT
ACCATCAGGGACAAGTAGAAATAAGTTATATGTTCTCAATGGCTGTGGAGAGTTCCAAGTATCTTGGGTCTAACATGTAT
CTGTTGTCAAAGCCTGGTGAATGTATGTTTGATAACATCATGTAAAACCCTCCATGCCTACATACAAACATGTTCTTGAA
ACAGGCCTGGCACATTGGTCGAAGCGCCCTTTAGTACATTTTCCCAGGGGTTTAGCATCTGGCACAGCAGCCCTTGCAGT
GCAGGGTCACCTGCAAGACCTAAGGCCTTGTGCATGTCTCAAGGTGCAATGATTCTTAGGGCACCCACACCACATCTTGC
CAGTGGNTCTTTCATTCTGTGTTAAGTGGTTGTTTTNNNNNNTTATTTTAGNATATAGAATGCAGC
>lcl|E14C5 No definition line found
AAACTTTATTTCTACCCAGTTCCTTGACTCCGTTCCTCGSWMYYCYTCKGKMYCTCACATGGAAACTGAGGAATGATTGA
GTCCTGCCTCTGAGGCCCATAGGAGGCMATGAGAGTGTCAAAGTGGGCACCTATGKYCACATTTGGACCACAGCTTTTAG
CTCTTGTGACTGCAGGGACATAGTTCTAGGTAGAACCCCATGTCGTGGGGCGTGATCCAACATGACAGACTTGCGAGCCT
CTGTCCCTGTGTTGTGCGGGGGGAAACTCACTGTGAGGATTACTGCATGACTCCTCCCMACTATGGGAGGGCACTGCCCA
TCCCCCAAAATGGACTTGCTGAGAAGTCCAGGTAAACAACAATAT
>lcl|E14C7 No definition line found
ATGCTCTATTGTTGGGATTTAGTACACCATACAAAGGTGAATTCTCCCTTACTCCTACGTGGTGTGGGGTGCTCAGGTCT
CTATTGAAAGTGACCGAACCTACGTTGCTGCACAGTACTTGTTGCCCAGTTCTGTTCATATTTAATATCGCTCTTCCTGG
AAGCTTAATATTAAGTGGCATGAAGACTGTTCCGTTGACCCTTTCTCTGTCTTAGTACTATTGCTGTTTTGCTCGTCCAA
TCTTTCCAGTTTGCCTGTAGCGCCAGTGTGCTTACCCCTCCCTGCAGCCCATTGGTGTCAATGAATTCCAGCCAATGTGT
ACTTTTTTGCCGGGATGGTGGCGGACCCCGGGGTACCCCTGRCAGTATCCCCTATGTGTTGTGGCTGGGCTAAAGCCATG
TCACCCAGGTAGCTTCGRAGAACCTGGGCAGGGCAGCACCTTGCACTATGATCTTTGTTTAC
>lcl|E14C8 No definition line found
TCTTGTTAAATATTGTGGGCTGTTATGCTCTTAGAACAGCATGCTATCACCTGCTCTTCTGTGGTGCAACTGCAAGGGGT
AAGGGTGTGATAACCATTCTCAGTCCCACCCACAGTGAGCAGCCCAWCCTGAATTGCTATCCAGAATTCTCTCGGCAAGG
CATAATAAGCAACCACAGACCAGTTACCAGTGCTTGTGCATCATGCCGGCTCATAATAAAGTAGACAATTTCACTACTGG
ACTTGTATGGGCCTAGCAAATATCCAACTCTCCGAATCACTGTGAACCRGTGTAGTRTTCATCGAAGAAGGCSTTTARTG
ACTSTYTGACATTTCTGRTAAAGCCAGATGGTTATGGYGCAGCCTTTGAGGTGGCTGCAGTGAATTTTCTTTTCTTTTGT
TGGTT
>lcl|E14E1 No definition line found
CAGACAATAACACAGGGAAGATAAACCGACAGTAAAACATAACAAAAATAAAATGTGCTTCGAAAAAGAAGAAAAGGTGC
AACATGGCGTCGTTTTGTAAMARAAATGACACTTGCACTAAGTRAACATAACCCTGTCAAAGGTTCTAGTTCACACCGTG
CTTTTAACATTTGAAAAAGTTGTAAATCAKACATTTTACAGGGTAATGGCCTCTATTTACTTAGCTYRASACACAAATAG
GAGCAGTTTAAAAGAAGTGCAGATTATATAGGAAAAGTCKAATTGTGTATGTGGCACCMCCCTTCATTTTTTATGCGAAA
ACCACAGTATTTGTTAAGAGTGGTTG
>lcl|E14E10 No definition line found
TTGAGGACTTCATCTTACACTCTGAACTCTCTGATCAATCGCCGAAGAAAAACTACTGTAGACTGCAACGWTTTCCATTC
TTTTTAAATGGGTGAAAACATGATCTATGAAATATAAATCTTCAWTGATGAATTTATTACAGATATTTGACTTGAGGTGT
AGTTATTTTTTGTTTTATTAAATTAATCAGAATATCAGTACAATTGTATTTTGTGGTCTCGCAGCTATATA
>lcl|E14E11 No definition line found
GTCCGGAATCCCGGGATGTTGACTGACTTGTCCATGAGCTGGCTGTCCTGTTGCAGAAAGTTACATTCACTGATCCCTCT
GTGAAGAACCTGGAAAGTGTTCGATCCAGATCCCAGTTATTAAAGTGCATGATTAAAAACCAGGAACGATTCAATACCTA
CAAAACACTGTGCTTTGTAATTCTGCACTGCTTTCTTGTTAATGGTTTTATTCACTTCAATTTTGCTTATCTGACCGATC
CAAGAAGATCACTGTGAATACACTTGAGTATATTGGCTCAGCGCTTTAGGCATAATTTGCCATGCAATGAACACGTTGCT
AATGGAGTACAATTCTTGCTTTGGCCACTCGTTGCATTTAAAATACCCAGATTCTACATAACTTCAGCCACTATCTATCT
TTTCTGACAGGTGAAAAATAATTGTAAGTGAAATTATAGCAAAATTGTCTTCATAAATTTGAGTGGTGATCAGCCGAAGT
GAAAGGGGAAACCTTATTTTTTACGTTGCGGGAAGAGGTGACTGTTCCTTTTCAGAGTCCTGGCTGGTGTTGGACATGTG
CATAATCGCTGTTCACTTCCTGGTGACAGGGTAACTGGGGTAGCATTCGGTAGCCCGCAAATTCCATGTTGTCCTCGATT
ACCATTTTGAAGCCCTCCTACACCCTCCAACAGGGCCTTTNNCCAGCTGA
>lcl|E14E2 No definition line found
AAGCTGGCATAATGTTAATTNNNGTTGTAGTGTGCTTGAACTGTAATTGACTTTGCCAGAAATATGTGCTTTCCAAGTCT
CTTAATGGGGAACTTTTCAGAAGCAATACTTTCATCCCAAGAATAGCTAAAGTGAGTGCCTGCTCTATCTCGGATATTAA
TTGTCAGAAGTAACTACTCCAATCTCAGCAGTAAAGCACCCCATTTCCTCACCAGACATGTCTTTGTGTAAGGTTGTGGT
TTTGTTGACAGGGCATCATGGTATGAGAGCCTAAGAAGGAAGGGAACTGGGTCCAACTCGATGGCATACCATCCCGTATA
TCATTCTAAACCATGTGTTTGTCATTTCTGGTAGACAATAGAGGCCTGGTGCAGCTAGATGGTATTTTCCCATGCAAAGT
TACAAACTTATCTTTTCTTATGGCAATCAACTATTCCTATGATATTTTTCTGCAGCAGATGAAGATAATTTGTGTTTATA
AAGTAAACTACTCTTTATTGGACATTTAGTAAAGGCTGGTTAAAAAGCTGCATAACACATGGTAACACTGAAATTAGTTG
GGGATATTTTTGTTTAAGGGCTCGATTGCCAAATATTTTCTTTGTCGAATGTGCNNNNNNTGTTTGANNNNNATATTTAC
TTACAGCATGTACTTCCTTTGAATTT
>lcl|E14E3 No definition line found
GTGTCTATAAAGCTGGATTTGTTTGTCTGATCTGGGGTTTAACATAGTAGTTTTATAGTTGTTAGTCACATTGATTTATG
AAAGGTGCATTATATAAGGGGTGTAGTACCCTTRAKTCTAATAAATTAGGATTTGGCARGTCACAGGAGAAGTACTTTAG
GTAATTCTGTACCTTSCCATACCCTAATTAAGTGTAATGTGGAGGGTACATCAT
>lcl|E14E6 No definition line found
GCCAGAGCGAANNAGTGATGAAGACGTAGAGCCGCTTCTTCAGGACAGCACTGTATGAGGACTTGTTTACCTTCAGAGGG
AGTACTGTCAAGCTGCCCGCCAGCCTGAGAATAGTGGGAAAGCCCACAGAATGTACCAAAGCTCACAGGCGGACAAGCGA
GAACTATTACAGCTTTTGTGGAGGGCAGGACAGAGCTTACAAAATTTCTACTAACATTGTCTTCTTTTTGTGTCGGTACT
AAAACAGTTGAAAGGTTTGAGGCTTTTTTTCTAACTGAAATTAGCTTAAAGCTACTACCTCGGACCATGATGTTCGATTA
TGTACCAATTAAAGAATGTTGTGCTCTTGCCTTTGCTGAATGTTGAGGTTCTGAAAAGTACAATAGGAAAAGTGAGGAGG
TTGTCTAGGCAACCCTTAGTGTGCTTAAATGCAGATTTCGCAATTTGGCTTGTACACAACACCCTGCTTGTCTTCCCCTT
AATGCCCTTAACTCCTAAACTTTGGGGTGGCAGTGGAAAGTGGGCGATATGAAAGAAAATGGACGCCAGGGACATTTTGG
TTGGGGCCGGCACTTGTTTCTATGGAAAGAGATTAAATGAAAGTAATCCTGAACATTTTTTNNNNNCGACAACCTATCCC
CTGACTATGCNNTACTTATAGTCTTCCCCATGGTATTGACAAAATATTGCATTATGCTATTTA
>lcl|E14E8 No definition line found
GAAAAAGTTTGTGAAGCGCATGGCCGAGAGGTTCCTAAGTGCAGGAAAGACAGCAGATGACGGCGTGCGCATCTCCATCG
TTCAGTACAGCGGGCGTAACCAGCAGAAGGTAGAAGCCTTGTTCCTGTCCAACTACAGTGTGATTGCCAATGTCACTGAC
GGCATGACGTTCATCAATGATGCCACCGATGTCAATGCCGCTCTCCAGTCAGTCATCCGTCTGTACCGCCAGAGCCCCCG
CGCTGGGGCCAAGAAGAAGGTGCTGGTCTTCTCAGATGGAAACTCGCAAGGGGTGACAGAGAGCATCATTGAAAAGACTG
TGCAGGATGCCAAGCAGGCCGGCATCGAGATCTATGTGCTAGCTGTGGGAAGCCAGACCAATGAATCCAACTTAAGGGTT
CTGGTCACAGGGAAGACCACAGACTATGATGTCGCCCTTGGGGAGCGCCACCTCTTCCGAGTGGCTGACTACCCCTCACT
TCTGCGGGGTGTTTTTTATCAAACAATCTCTAGAAAGATGTCACTTAATTAAAGNGCTGAGTGGTTCCTGTAGTGGCCAC
CTCAACAATGTGTCTTAATCATCTGTCCCACATCAACCATATCTATCGTCAATCGAAGAAACTGCATGAATCGCAGGAAG
TCTACACGACTTCCTATTGAGACAGGATGCTCGCCTTGTGTGAGCACAGAAAAGGGAGCACAGGCTTCCCTTTAAATCGA
GCATCCACCTCAATCCCACATTGCCCCCACATTAAACAGATCGGTAGGTTTTCATAAGTCTCATTAGTGGTCACCATATT
GTCCCTTCTCACCCAAAGATGCACGCTTCAGAGAGTCCACGTCTTCCTCTGAGCCAGAACACGTCTTCCCTACTGCAGTC
TGTATGGAATATCCAGATCTCTCCTCTGCATATGTGGCAAAGCTGTCATACGAAAGCGTGGGATCGCCAGCCCAAACCCT
AGTTCCAAATACTTCTTAGACCATCTGGGCATCTGGTTTGCATGTTCCATTCTAAGACCGGTGATCCTAGGATGCTCTGG
GGTGACAGAAAGTAAGCACGTCCAGCCCCCAGCTCATCTTATAGGATCATAGTTATTGTGAAGGGCAGCACGTAAAATGG
AGACCTCAAGAAAACATTATGTAGATTTACATTTTGGAAGCGATCTTCTAGCAGGCAGAACAGGAACAGCAGGTTGTAGT
TTGCATGGCAGTTCCCTCCCAGATATTGAAGGCATCTGAGGCTCCGAACTACATGGGTAAGACNAGCACCCCAGGGCATG
CTTGTGCCANNTGAGCANNNNNNACAGCCCCTGGCAGANNNNNNGAACCAAATAGTTGAGTCCTCCAATAATGATTGTGA
GCTGGG
>lcl|E14G1 No definition line found
GGTTGGGTTAGTAGTCAATGCTGTAGAATCCCAGGATATGCAAACSAKKTTTACARGCCACTAATGATCCCATTGGTATG
AGATCCATCTCAGATTTGAAGAGTTGAGCTTTAKCTGGGATTACCAACAGTGGGGTATCATTGAAAGACTTGTACCTTAA
GATGCCCACACTAGAATAGCAGTAAAAGTACATGGTTCCTCTT
>lcl|E14G10 No definition line found
TTCCCGGGATCACAGGCCCCTCCCAAGATCAAGGGCTCTTTGGGGCACGTTTTGGACATTCACCTTTACTTTTTCAATGA
TTCAGGATCACTAACCAAAGTTTCCTTGTCTTGGACGAAGTGGAATAGGCTTTTGTTTGTTCCACCACCACCACCATCAT
TTAAAGAGGAGCAACTTAATTGGTTGGATTAGAATAAGAGCATTCAACTGACGTGTATGTTTAAATCAGGTTCAAACTCT
GGTTGTTGCAATGAAATATTACATCAATTTTAAAGTGTGTTGTTTTTTGAGGTGCTCAGATATTTGTGTCTGAGTACAGG
CATCTACAGTAGTTCATAAAGCAGTCTTTGCAATACCCCTTCCCAAATAGAGCAGATAAGAGCCTAAGTGCAATATTTGT
TTTGGTGTTCATCAGGTATAGTAGGTATTTTATTTCTTTGATTTACACAATTGATGCCTGGAAGGTGCAAGGTGATCTGT
TTCAAAGGAAACCCCCTACAAATTGTGTTGTGTAGTAATTCATCTAGTAGACAGGCTGTGGATGTGTTAATGTCTTGTTA
TTTGTGTTACATTGGTCAGCAAATTAGTTGTTGTGAAAGTGTTAAGATAGAATAGAAAAAGATTCTCTGGAACAAACTAC
AAAGGAAGGTTTACAGAAATTATTATTCAGTAAATTATATATGCCGTAATTAAATAGTAAATTTAGCCTTTTGTTTCCTT
AATAAACATGAACAACTATTCTCTGTATCAGATGTTTAAACATTGCTTTTTAAGTGTGGAGAGCAAGTGAAGTAGGTAAA
GGAAGTATTCTCTGGTCCNCAGCAAAACAGGAAGCAATAACTTCCTCTGATTAAGATTGGCAATTTTGGTGGCTGCACTG
TGAATTGAATGCAGCACCTGGTACTAGGAGCCACATCACTAAAATCATCTTTNNNNNNNGCCACTGATTGGAAACCTTTC
TCGATGATCTCGNNNNNNNNNNNNNNNNNGACATGGGTTCTGAACTTTCACACTCTTCCCTAATTATCGTGGTTTGGATA
TTCAAGGAACTGTCACAGCNGTGTCTGGACCTCAAATGTTTGACCTTTCCCCCTACCAATCACAANNNGCTTACTGTGGA
GACAGACCTCTAA
>lcl|E14G11 No definition line found
CCTTGTTTTGTCTGTTCTTGATGATCTGCGGCACAAACCATTTACTCTGCTTGGGACKAKGGTGAACTTCAGGAAAACAT
ACAGGAAGCTGCACCCGATGTAGCTCACCTCATTTACATTGCGTTCAAGTGAATGTTAGAAGAACTCCAGTAAAACAATY
AAACGAGCTCCAGTGATTGCAAARGAAACTAACTACCTGTAGGGTTTYCNAGTTTAATTTCTCTTTGTGAATCAGAAAAC
AAACATGCCTTATGTTCTTAATTGTTTACCAAGTAGTTCCTGGTCAAGGAGGGCGTTTAATTTTAATAAAAATTACACAG
ATCACCTGAAGAAATTAGG
>lcl|E14G12 No definition line found
TTCTGTATTGGAAGACTGCTTTCTTTATTGACCTGCTGCCCCATGTTTGCGTTGGGAGAAATGAACTGTAGCACCAAGTC
AACGTCTTCAAAACCCAAGGGCAGCCGAKCCACAACTGCAGCTGCTCAGCTAAGTTCCACAMCATCTCGGAGTCAATTGA
GACCCAACAGCCTGGAGTGGCTTTGTGAGCTTATGCTATYTTACAGTTAAAATATCTTTRAGCACATTMATTGCAGAGGA
CCTGAAGTGTAGGAGCAATTCTTTGTTGGAGTTGGCATCTTGTGCAGCAACTGCCTTCTTCTATAGATTSATTATTTATA
TTTTMGGGCTGCTTTGTGCTGCTTCTCCCTGTATTATTGTTAGTCTTCATAGACTGTTAAAGGTTCATTCAAAGTCTGAA
>lcl|E14G3 No definition line found
ACTATATTTATTAAATANTTTTACAGGATTCTTTAAATGTATTTACAGGGCTATTTCGGCATAAGTTACATTTCANNCAT
CAAATTCAGATAATTGCATTACAGATAGGCAACAATCATCTTAAACAAGAAAAGATACGCATACTAACTAACAGGTTCCA
CACTCCTACGCTTGTCATTCACTACAGCACACAGCCTTAACATTACCAGTATGTTTTTCAGACAGACACCTGGTACACAA
CATTTCATTACATCAGCCTCATTCAGGTCTGCTCCGTACGGTTTCGTTTTAAACAGGCTCCAGCCCCTAAATCATACAGT
CCAACAACATTACTTGTGCCAAATCTGCTTTGACGGAAGTTAATTGATTTAGACAAATGGATGTTGCAGCCCTAATAAAG
AGAACCATTTTAAAAAGGTGACATGAGCAACCGTTTTCACTTTATTAAACCATCCACGTAGGTCATCAAAACTTCCACAG
TGAAGGCTTGCAACTGCTCCACAATTAACTTGGCATACAGTCGCCTCGTGCCGCGGGCACAGAAGGGAAGAAGCTGCCGT
CCGTTCCTGAAAGCCTTGTTAAAAAGCGAAAATCTTTTGCAGCTATGAAGGCCAGTCGAATTAAGAAGACACTGGCACTA
AAAAAGCTTCGCAAATCAAAGAGGAAGCTCATTTACAAGAGAGCAGAGTATTACCACAAGGAGTACAGACAAATGTACAG
AAGTGAAATTCGAATGAACAGAATGGCTCGCAAGGCTGGAAATTACTATGTGCCCGCTCAACCAAAACTCGCTTTTGTTA
TCAGAATCCGAGGTATCAATGGAGTAAGTCCTAAGGTGCGTAAAGTCTTGCAGCTTCTTCGTCTGCGACAGATTTTCAAT
GGAACTTTTGTGAAGCTCAATAAGGCCTCCATCAATATGCTGAAGATTGTGGAACCCTACATTGCATGGGGGTATCCTAA
CCTGAAGTCTGTACGTGAGCTGATCTACAAGAGGGGTTACCTGAAGATTAAAAAACAGCGCATTCCCATGACTGACAACT
CTCTAATTGAGAACCAGCTTGAGAAGTGCGGTATCATCTGTGTAGAAGATCTCATCCATGAGATTTACACAGTTGGAAAG
AACTTCAAGGTAGCTAACAACTTCCTGTGGCCCTTCAAGTTGTCCTCCCCAAGAGGTGGCATGAAGAAGAAAACTACTCA
CTTTGTAGAAGGTGGAGATGCTGGTAACAGAGAAGATCAGATAAACAGGCTCATCCGAAGGATGAACTAATGATGCCCGA
CTGAAGATCCCACGCTTGCCTGTTGCCAACATGTCTGTTAATAAAGCTCGGTGTTACAAAAG
>lcl|E14G4 No definition line found
GTGCGTGCGTGCCCCCGGTTCCTCCTAGCTGCTGCGGTTATGGCTGTGCACCGCCTGCTGCCGCTTTTATTACTTGTCGG
GCCGGTGTGGCCCATTTCTTTCCACCTTCCGTCGAATGGGCGTAAGTGTCTGCGAGAGGAGATCCATCGGGATGTGCTGG
TGACGGGGGAGTACGAGGCGAGCGACCAGCCAGGGGTGAAGACTCACTTGAAGATAACGGACTCCGCTGGGCACATCCTG
TACTCCAAGGAAGATGCTTCAAAAGGGAAGTTCGCCTTCACCACCGAAGAATACGACATGTTTGAAGTGTGTTTCGAGAG
CAAGCTTCCTGTGGGAACGGGACGCGTGCCAGACCAGCTTGTGATATTGGACATGAAGCATGGCGTGGAAGCCAAAAATT
ATGAAGAGATTGCCAAGGTGGAGAAGCTGAAGCCCTTGGAAGTGGAGCTACGGCGCCTCGAGGACCTGTCTGAGTCCATA
GTCAATGACTTTGCCTACATGAAGAAGAGGGAGGAGGAGATGAGGGACACCAACGAGTCCACGAACGTSCGAGTTCTCTA
CTTCAGCATCTTCTCCATGTGCTGCCTCATTGGACTGGCTACCTGGCAGGTCTTCTACCTGCGGCGATTCTTCAAAGCCA
AGAAACTGATCGAGTGAAAGGTTCCCACAGTGCATCATGGAGGAGAGTCATTGTTTCCTCCTCTCTCCCATTCCAGCAGG
GAGTTGGAGGAACAGATTTACTACTGCTCAGAGCCTCTTTATGGACTCCCACCTCCTCCTCTGTGCTCGGCTCAATGCAT
AAACTGCCATGCAGAGCGATTCCAGCAGCTCTAAAAACACTTTTTATCATGTTTCTGGGTGGGTGCACAGTTTGGTTTCC
TGGGTTTTGGGTTATGGAAGGGGCTTATGTACGATTGTTTTGGGAGAAGATGTGGTGAGGTTTCTGTGATTGTTGCCGTT
TATTCTCCCCTACCACCTGCTCCCCTACACTATGGTCCCATTTTTGTGCATGCTACTGTCCTATGCGAGGTTTTGAATCT
CTGCCTCCTGTTGATGAGCTATAATGAGCAAAGGTTGTTGCCTCCATATGGCGGTATCCTAGTGGTGGGGCCAACACACC
ATCCTGCTCATGCAGGCATAGGCAGCTGGGAAGTATTTTGAGAATGCATTGAAATGAGTATGGGGGAATGAGTGGCAGCT
CACTGAAGTGTGAAGTGAAATTGCACTGCTGTGTCTCTGGCCCTAGAGATCTGTCTGTATGGGAAATATAAATGTTTTCT
GCTTAATTGACCTTGCACTCTGCACCGCCTTGAAGTGGTGTTTACTTGGGTGACTTTGGGCTCGTCAGCCAGCTGGAATA
TTAACCATCAAGAATCCTCTCAGTTGGGTAGAACTAGATGGTTATTTATGGCTGTGTTCTTCATGAACTTGATGACAATT
GTTTGGTGCTGCTTGNN
>lcl|E14G7 No definition line found
GGGGAGGGGCAACAAACGAGCACCTACACTGCACAGCCCACAGGGCGGGACTTGGACCAGCCCGGAGCTGGATTCAGCTC
TAATGAACTCTTTTTGTAAATAGAACTTGTATCTTTTATTTTTGTAAAACAAACAAATGGAAAGGAAAGACAAGTATTTA
TATAAGCCTGTTTTTTTTAAATTATATTCCCTTTCCATGTCTGTCTGTTTCCTGCTTCCCTCATCCTCCTTTTCTGTCAA
TTCTTGCTCATTCTCGCCTGACTGCCACGTTGCAGCTACTATCCACCATTGGAGCTGGCATCGAACTACTATCAGATTTC
AATTTCTGTCGCAAAGGAGCATGTGTTCCATTAGTCCACATTCCCTAAAGACACCCAGTCTCTACTCAGCAATGTAACAG
TAAGGCACAGTGAAGCACAACACCAACAATGNCTGTTGCCGGGGGGCCACAGCTAGATTAACGGCGGCGAGGATCTCGCT
ACTGGAAGAGCAAAGCTTCTGCAGGTTAGGACTGAGGGGAACCGACTGAGCAGGAGGAGTGTCAGTGCTAGAATCGTAAA
TATTTCTGCAGGTCAGGAAGATTGAGGATCATTGGCAGAGTTGTGTGAGGGAATCTCATGACTGGAACAGTAGACAGGAC
TGCGGGTCNNNATTGAGGTGTATTGGCAGNNNTGNNNGGTCTTTCTTCACNNNNNTGGTAAGCAATGGTCTGAAATGGGG
>lcl|E15A1 No definition line found
GTGCGCGAGTCTGANNNTAGGGGTCCAGTGCGCGAAGCTAGGGGCCCAGGGCGCGAGTCTGCAACTAGGGGCCCAGGGCG
CGGGTTTGCAGGAAGGGGTCCAATGCGTGGTGCTGCAACACGCGGTCACCTGCGGGGCGGTGTAGCGACAAGAGGTCAAC
TGCGGGGTGCGATTGCAGGGAGAGGTCAGCGAGGTGGTAGAGGGGCTAGCCAGCGAGGACAGAGGGGCGCGTCTACAGTA
AGAGGCCGTGGAAGCNNNACTCAAGGTCAGCCAAGAAAAGGGGTACTANNTGGAAAGNNNNNCCCTTTAAGNNAAGACAC
AATTGGCGCGCTTATGGCTNNNNNGGATGTCGTGTCTAAGCTTGGTANTAAAGTAGTTAAATGGTCTGGATTCAACAAAG
TAAACACNNNNTGAATTTGATCAGANAAATCCTGCTTTCAATTCAGTGCAAACTCAAACCTTTGCCAATGCTCTGGCGTC
CTTCAAGTTTGCGTTGAAACCTGAGCTCCGATATCAGTGTTTCTTGACTGTTAAGGCTCCAAATCACGCTGCCCTGAAGA
AACCTATAGTTGATTCTGAGTTCCTAGGCATGTTGGTGGCTAAAGGTATTGTAGAAAACAAGAAGAGCTTCGCTGATCTA
ATTAATCCGCTGGATAAATACTTAACCTCATTTCAGCAGTGTATTCTGAAAAGCGCTCACCCCCTTTTGTTGGCGTGCAA
TGCGTACGAATTAAATATGAAACAAGGATTTGCAGGCGCCACAGATCTTTCTACTGCTTACGAGAATGCAATGGCAATGT
GCCGCAAGTCGCTGTTGCTGTTTGGGCAGACATATTCGATAGCTACGTCTTTGAGGCAAGAAAAAATTCTTGAATATGTT
GGGCTGCAAGAAATGGCTCCGAAACCCTCTGACTTTCCGAATATGGAAGATTCCGCATTGTTCGGCAAAAAGTACATGGC
GCAACTCAAAGCCTGGCTTGAGAAAAGTGGCTACCCAATGCATCTACAGACAGACCAACAGAGACCACCAAAAGAATCCC
AAGAAGAGCTTGCCCCCGAGCCCAAGGTCAAGGAAATAATGGACAACCTACTGGAGAATGCTCTTAACGCTTTGAAAGAG
AAAAAGAANGNNGAAACAGAAGATTTAGATGAAGATGCTGCAATGNAAGACACTGTCAATGAAAAACCTGAACTGTGGTT
TTTATTTGACGAAGCTAGCCAA
>lcl|E15A11 No definition line found
TGGAGTTACTAGAGAGGCTTGTGATTTTCACATTAGTTGGGCAAATGGGGGCTGTTGAACCCTGGTGAACGTGGGGTCAG
ATGGCCCTGTTGCACCGGTGGGCACCCATTCGTCTACATCTCCCRTGCTWCTATGGCCCCGCCCAGGCCAACATCTAGCT
AAATGTTATGTTGGACARCTACAACGYTGCTCGTTGCCTCTATGGCACTGGATCAYGTCCCATGCAAATGGACGTTTGTA
GTGTCAATCACCCTCACGTAGNGATGGTCTGGTTTTCATGGGCGCTACCGAAGTGTACATACTCAGTCAACAGTCACAGA
GGAACACAGACTAACATCTGTCTGCTTCACCACGGCCCGTTGCGTAATGGATGGTAATGCACCTTCTTCTGATACTCCAT
GTTGCCACTTCAGTCTTCNNNTTCGCNNNNNNACTGGGCTACTTTTTTGCATGCTAAGAAAGTGTATAGACTTTGTCTAG
TGTAAGGTCTCCAAAATG
>lcl|E15A2 No definition line found
AAGTGTCAACACTGTATCTTGTATATTATTTTCATTTCTGCAGCGAATTTAATGCGAAGATGAATATTTGCCAAGTATAA
CTACAGTATTCCCAAAATGGACAGAACTGTTACATTCATTGTTTAAATCTTTCGCTAATATCTCCCAGTGGCACCCTTCT
TAGTGGGTTTCTCTGGTTGCAAAGAACAGTGCCAATGCACACCAAATCAGCCCTATCAAATCTGCCTTGATTGGCGTTTC
TTCCGTGAACAAAATAGTATATCATAGATCCTACCGTTGTCTGATGTTTCCATCACAGGTGGCATGCTCGTGGGTAACAT
TATGTGAGAAATGCCCTCATTAATCCTATATGTCCTTAAGTTCAGACTTCTTACGATTTTCTTCTTAAAAGACTACTGAA
TTTCACTTTCTGAGGGGTCACTATAGTCATTGTAAATTGTATTAACACAATGCTGTATTTTGATCTTGGGCGTGGTCTGC
TACTATGTTGTGCTGATGCTACTGATCTTAGAGGAAGGCACGCCCTGTTTTTATTTCATAGACATTTGCATGCAGGACAT
AGGATACAAGGAAGCACCCAGACGGAATATATTGAAATGTGTGAACACGAGGCATCAAGACTGGAGAAAGATGCACAATT
TGGAGTTTATGTGGACATACAGCTGCACATTCAACCTGTGTGCATACCAGTTGTAGCTTCCTGACGTTTCAATAATGACN
TTCTAAGAAAACTACTNNACCATGGAACATNGCACT
>lcl|E15A3 No definition line found
AGATGCCTGTTTTCCAAACCAGGCCTGTATGCTGCACTTGGACATTGTCTGCAAATGGAATCCTCCTCATTATGCAGAGA
GCCTGTAACATTCATTCGATTAGGCATGTATTTCTATAAATGTGGTATTGGACTATTTTTAATCTTTTCTTCCTCTTCAT
ATATTTTGATCTTTGGGGTAAATAAGTCGTAACCCAAATAATAAAATACTGTTTTATTTTATGTCTGTGGTTTGTTCATA
TTCAGTGTTAAAACACTTCCTGCCAAGAGCACCCATTTACTTTATTGAAAGTCAGAAAACCTGGAAATAAAGATCCCTTT
TTTTGGTTCTTGTTTTGAAGATTCTCACTGATGGATGTTGATCTGCTAATGGTGACGTCAAATATATTTCATGATCTGTA
GCCTGTGTCATGAGCCGGATCATCACTTTGCGAAACATTTTCAGATTTCAATGAAGAGCATTTTTAATCCATCACATATC
ATGTAAACAGTAATATGCGCAAAAAACTATCTCTTGATGGAGTCTACAACAAGCTGGATATTTTAATGGTGAACCTAGTT
AATCTGATGTTGGTCACTAAATAATGCTTAAAGCAGTTTGACATTATTTTTCCTCCTTTGATTGTTGAGGTGAGTGGGAC
ATGGAGTGCAAAGATTGAATGTCTGTTTTCTAGAGCACCTAGTGAATTAAGTTTTTGGCTTTCAGGAAGATTTTGGGCTG
TTATTGTATTCCATTTTTAGAATGGGAATTTCTGGCTTGTTAACCAGCGAACATTTCACCCCCTGAACATCCATATCTGA
AGATGACCTCTTTGTAGCGGACCAACATATAGGCAGAGCTTTTGGAAAATGACAGTAGCTGAAGCATTTGCCATCCAATA
CACGTTTATTGCAATATTACCTTGTTAAGAGTTAAGTCCCCTGGTAGAGGTACCCAAAATGTGTATCAGTTGGGGACTAG
TTCAACTGTTAGCTCTACCCTCATGCAGTTTATCAGAGGTAGAAAATTGATATCAATGTAATGTTTCATGCTTTCTGGCT
GAACTCCAATCAGGGTATTCTTTAATTGTGCATGTTCTTAAACTGTAAAAACGGGCAAGCGTAGAATGTGAGTTGGTGTG
TACTCATGACTGCCATTTAAAATGTTAATGACTTTCAAGAAATGCAAATTATGTGGAACTGTTGTAATCGTAAATAACAT
GCATATGGGTTTGTAAAATTGTTTACCTTGTCTTGCTTTGTATTCTGTCACTGCAATATGTGGACAACACATCGTTTTGT
ATGGAATTTTGAAAACAGAAAGCGNCATAACTTCTGTTCGACATGGCTTGAGTCATTTTATGATCTGTTTATTTCCATGC
AGTTTGTAAAAACACAAAAATAAATAAAACCACTCATTCTGACCTANNGTANATCATAACCCAGCTCTGTCCAGGAGGCT
TGCCCCAGTTTGCAGTGATGGGTTTAAGGCACTTTGTTTAATGTTGGAATAGGTCTTGATTTCAAATTAACCTTTTTCTG
CTGTGGGGGTCGGGGGAAGGGGTCCTGCGAGAGCTGCAATGGTGGCTGAGCAGGTAGTGTGTGGTTGTACTTTGGAGCCT
GTCCACTGAATGTACTTTCACTGACTTTCAATAAAAAAGTTTCAAATTCAGC
>lcl|E15A5 No definition line found
GCCCTTGATACTTTGTGATGAACTGAATGGACAGAGGAGGAAGCTGGAGGAAAAAGAGCCATGCCACAACGTGGTGGCAT
GTGAGGATGTTGAGGACTGAGTTGGCTAACAATGGAACGCACCGAGTGCCACACCATTGGAATGTTGATGAAGAAGTCCC
TATGTTTCTTGCATTCTATATTGGCTCCCTACATCCACTCTGCAATGCCTTCTGCACCAGCATGCTTTTATTGGCTCCTT
TGACTTTCTATTCAAGGTCACTTGTTGTCTGGGACTTGTGAGTTTCTTCATCCGCCTGATCGTCGGCCTTGGTGTCCAGT
GGTGTCCTCTCCATAGCATACTTTCAAGATCACACTGCATTGTCGCTTGAGCCCCTCCATGTTTTAGGTTACTATAATAG
CTTATTTCAATAGTTTGATGTTAAAACTCTAGGCTTATCTATGTTAATGTGTACATTAATCCACATGAGGAGCATCAATA
TATAATTGAAATCTTGCTCTACGTTTGTGATCAGGCCCTAAACAGTTCCTTTGGTTGTTTTTCTTTGCAGTGTCTGATAG
GGTTAAAACTTGCATATTCTTCCCTCCCATTAATAATTAATTTCTATTTTCAATCAGGATCTGCAACATGGAGAAGCTCC
TAAATGCCCTTAATCTGACCCTCACAAAATATCCTACAGCTGCTAAATCTTTAGGCGTATTTGTTGCTCAAGCACTCTTC
CTAACTCTTGATATCCCCCAGGATGCTAGATTCATTGAATTTGTTGTCAAAGTGGTGGAATAGGTTGATCTCAAGCCCAC
ACTGTAGAGAGTTAAGCATATACTCCCTTGTCACCGAAAATATAAACATCTGCTTTGTTCTATGTGTGCGTGAAATACCC
TCTGATGACAGAAAATGATCACAACATCAAAATGATTCCACTGAAACATATGCTATAGGAAGTTAACCAATTGATCCCAA
ACATTCTCATTAAGGAGTTTGATAGTGTTAAGGACATTGATGACTTTGATTACGCATTTGGTTCTGGCGATGGCAAAACC
TCNNANNCAGNTCTNNNNNNTGCAGTTAACCAATTGATCCTACGCAGCTGGCATTAATCATATCA
>lcl|E15A6 No definition line found
AATGCTGAAATTCACTCTGTATATTGCTCTTTCATAATAACTGTCAGAAGCTGCTGTTAAACTATGGCTCTRGGTGGAGG
CACAGTTAAAGCTACAGCAAGTACCAGAGWTTAATATCTCTCTGTGTTCCAGGGTGCCACCCGCTCTGATCCACCTGGAA
GTTCAATAAGACAGACCTAG
>lcl|E15A9 No definition line found
ACTCAAGTTATATGTCCAATGCAGAGTTGAAAATGAGTTTCAATAGGCACATTTTTTAAGCGTGCWTTGCACATAGTTTT
TTAAAGTCAGGGTGTATTGCTTATTATTTTGTAAGGGTGTCTGTGGTTTAACTTCCAAGTTTCCCCCTGTTTGTTCCCTT
GGCAGACACRCTAAAATCATGAAGCTCCATTGRTATGTGCAGCATCTGTGCAGAACAGATGAAGKTCTAGCCTCATGAAA
TTAGTAAAGGGAYTGCCTGCAGAGTGGCAGTAACTGCATTTGTGGGTTGCTAGTTAAAAGTATGTARCCATGAATGTGAA
CATCTTTGTGATATGCCATAAATTCTGTGAAATT
>lcl|E15C10 No definition line found
GATGGGAGTTGTAGAACAAAACTTATATGGAGAGCCAAAGGTGACAGACCTTTGATTTATGGCATAAAATTGGAATAGTA
AAACTGAGTATTAACTTTCTGAGGTATCTAAATTGAAACGCTCAGTGAAGGAAGAGAGGTTAGCTCGTCACCAACCCAAC
GAGTAATGCAGATTTCTAGAATTATCAAAAAAGTGCCCTATATCCAAATGGCCTCTTCTGAGTTTCAATCGTTGGGGATA
TTCACGAAACATGATTAGGTTTGCGGTTGATGGTTGGATTGATGAGCTCAGCCGCAGGCAAATTTTCTATTTTGTGTACC
GAAATTCTCTCCTGGCGAATTGGCGAATTACCCATTTCTTTCGGCTCCCATGATATATTTGTGCGTCTCGAAAACAGCAA
TACTTTCTACAGGAAACCAATCAAATGAAGGCCTCTGCTTATTTATTTGAATTATTTATTCCGTGGGTGGATTGCTACTT
TCCTGGGTCCAGGTAGCAGGAGTCCTAGTTCCGCGAGACAAGGATAGAGGATACGCACGCATTGTTTTCTTTCATGGTGG
GGAATTTCTAGTTTCCTTGGACAGCGCTAGAGGATTCTGATTGCTTCATTCGAGCAGGAAAGTGGATTGCAAGTTTGGGG
ATTCCTGAAAATCCCACTGGCTGAAAGCGGATGGTGAGTTTCTTGGAGCCTTATCTTTTCAGAGGATTTGAAGGCNATGG
GCGCGAAAGTCAGGACTCTTTATAAATAAAAATCTTTACCCCAGAAGACTGCTATGCNTCCATTATTCCCAACAGGAGCA
AGATGCTCTAGGTTGCTCCGACTGCTCCGGATTGAAGTTCATTCGGTCACACCCATCAAAGATGTATAAGAAACGGGTAC
TAATGAAACTGACGTTCTCACGGTACCTAGATCCAAGGAGC
>lcl|E15C2 No definition line found
NGTCAAGTTATTTTTGTACGTGTTTGCTGGACGTCCAACCCTTACGTATTTGTTTAGAAACATGTTTTGGGGACAAACTA
GGAGGCCACTCTGCTCCATGATCTGTAGGGGATGGTGGAGAGGACAGTCCTGCTGAGGCATCATCTGCATGGCAGTGCAA
CACCCTTTAATTCCCGGATCTTGGGACTCCAGCAATTCTTTCCTGAACCTTCAGGGCGGGCAATTGATGGCCTCTTACCG
GYAYGAGRCCAACATTGTGGAATTAATTTGTAGGCAACATCTGAAATAAGGTGGATTAACTAGCCTTGTCCATGAAMGTT
CACACTCCCTTAGTGCKGTGCCAAAATAGCACTAAGGTGATTGCACTATGAAAGT
>lcl|E15C4 No definition line found
ACGGTCCGGNAGCACGAGGCNACAGCATAAAGTGCTTTGTATGTCTGAGGTCCGTAGTCCCATCGTAATGGAGAAGTACG
ATAAGGCGTCGCTGAACGCAGCCGGACCCCTTCCGGATTTAAGACAAAATGATGCTTCATTGGTGTCTACACTGAAGACC
CTTTTATTCTTCACTGTTTTAATGATAGTAGTTCCTATCGGGCTATATTTCGCTTCAAAAGTGTATGTATTTGAAGCCTT
TTTTGGACTGTCCAACAGAGACAGCTACTTTTATGCTGCTATAGTTGCTGTGATTGCTGTCCACGTGGTTCTTGCAATGT
TCGTTTATGTGGCATGGAACGAAGGCTCGAGACAGTGGCGTGAAGGAAAACAAGATTAAAATGAACTGTGATTCACATTG
TGAAGACTTTGTCGCAACACGAGAATGTGTATGAACGGAGAAGTAAACTTTCCCCTTGAGATGGAAGTCACGGCCACAAG
CTCCCCATTTGCGTAGCACACACCTGTCCATGTCTTTCAGTCCCATGTTTTGAGAAGCTTTCCAAAGAAATGCATTTTAG
GCAATGTCCTCACTTAGGGTGTGTTCAAATCGAGATTAAACTTTTCCAGATTCTCTTGCAGTAGAGCAAATGGGTAGCAC
TCTGGTATCCCCATACATGCGCTAAAACATGTTTTCAAAATGTGTAAATTACTCNNNAAATATTCCCTTGTAAACAGAGC
AGTACTTGCAGAAATATGTTCATNNNNNTGGAAAAGCAGTCTTATTAGAATGTTGGCCGTCTAACAGCGGATCAGTGATC
GTCTTGCAATCTTTATGCNNNNTGAAGCACTCTGGCATCAAGGGGAGCATGAGTGATCTGCC
>lcl|E15C7 No definition line found
GGAGCTAGTTCTTACCCCCGCTGTCCTTTCCTTTTTGCATGTGGCCTTTTTTACTAGTGAATGCTGAACGAGTTTTGTTA
TGGATAAAGTTGACTTCTTCATGGATTTCTCTATGTGGGTGACTTCATTTTGTCGAGCCATGCAGCTAAGGAATCCTCGG
GTCATTCTTAATTGAGGTACTGGTGTAAAGCTAAACATCACACTTCCCCGGTTTACCAAAGGCTCTCTTTTGACAATGTA
CTTGGGTTGGAAGGAGATGGGGTTCATCCTCTTTATCTTTTTGATATTGGATTCGACTTGCGTTTCCTCAGCCTGGTGTA
TCAAAGTTGAATGTTCTGCTTCACCATTGTCCAACAATGACTAGGCAGCATGTGGGATGAGGGCTCATTGAGTTTGTGTT
CGTTTTGGTGACCATTTGTTTGAGGGTATCATAGCGGCTTTGATTATGAGCTGGGCTCTGTCTCAAAAGTATTAGGCAGT
GCTGTGTGCGTTGAGCCATCACTGCCAGCTCTGCTCGATAGTGCCTGCGCTTTAGCTGCAAGAGAGTAGACTGTTCTTGA
GGGGCTGGACAAAAGGTTCATCTCCACTCCTGCATTTCACTGGCATGTTTTAAAGGCTCTTGCCATTGGCAGAGCCTGTG
GGGGTTGGGGCGGGGAGTGGGCGGGGGACTGGCCCCCTGCCATTTGGTGAGCGTTCAGCATGCATAGTTTGTGGGTTATT
GTTGAGAGCTGGTGGTCCTTTGTCTCCTTCCGTCAAGTTTTGCGCTTGTATTCCACCTGTACAGATTGTATGTGAAATTT
CGTTGAGGGTGGTTGTGTTTACTTCTGTAGGTTTTTGTTATGCAGCAAAGGCACCTGGGCAATCCTGTAGGATACACACT
GGCACTCGTGCCTTATGCAGAAAGAACATTTTAGACAAATGTATTTCTTTTAAAAACAGGCTCTCCCCTCCCACAACTGC
TGCACTCCAATAACTCTTTACCACTTGTGAAGATATAAAGGGTGGCGTCTGTGCACCTTCAGTTCATCATAGAGGTGTGC
ACGGTTTTACCATTAAAAGTAGGTGATCACAGATCTAGTTCGCTTTCCTCGCTTATAATTTATTTTCTACCTAAATTGGG
CCTTGATTGGAAATCGCCATACCTCCTCCTGGAAGAGGCAGTCATGTTGTACATATTGCAGCCCGTCTTTTAATTTTATT
TTTGCTGGACCAATTTAGCTCTGTGGCAATGCATTCTGAATTGTTTTCTTTCTCTCCCTTCCCACACCACCATCCCTCAT
GTTGAGGATACTGGTATTTTACAACACGAAAGTGTTCCCTAGTATTACATTGTGTAGGAAGTTTTTGAGTTTCTCTAATC
CCTTTTTGCTATCGTTATCTAGAGGCGCATCTTACCAAAAGAACAGATCACCCTTTTCCATCCTAAGTGTGAAAATCTTG
CAGGGTCAAATTGTCGCGGCCTTCTCCTGTATGTGACAAGGTTACCAACCATGAAACCTTGAATTTGTAGGATTGGCAAG
AGCAGGGTTCTGATTTTGCTGGATACTTGCAACAATTTCACGTTTTGGAAGACGTCCACGGTAATACAATTAGTTGTTAG
TTCCTGGGCACCCATCAAGGGGTACACAGCGGGTGATCTGATCTTGGGTGGTGTATTTGTGCTTTTTCTCATGCCATAAT
ATGATGGGTTATTTTGCAGACCGTATGCTTTCGTACAAAGGTTGTTTCAACAAAAGTTGTCTCAAGGAAAGCATATNNTN
NNNAAGGTCCTCCCTAGCAATTTTANNGTTNTCCTTTACTCATTGC
>lcl|E15C8 No definition line found
TCTCTACCCAAGGTTCAGATCCATCTGGGTACATTCCAGGACAAAATTAATAGGTTCTAGGAGGAATCTGCCAATGCAAC
AAAATGTTCTCTAGACTTATTTTAGCGACCTGCCGTAAAAGATCTTGAGGTCTCGGGTTATGATGTTTCATATGCCAAGC
CCCTTCCTCCACTCTTGGCGGCTTGGACCCCTGCTGGGTTCATTTCCCTGCTTTAAGATGCACTGTTCCAGACCAGCCAT
TCACTTCTATGAAGTGAAAGAAAAGTGTATTCCTCCTCTGCTTTCGGTTAGATTTGATCCAAAACCCATCCATATATTTG
TTTTAGGAGACGATGTCCTGGGCAAAAACAATTAACCAACACCTCCTTTTTCTTTAGTGCACCCAGTTAATTCTTCAATG
CTTCTGTATTGAAGCAGATTGCCCTTTGCCAGCAACCTTGGTATTGCTCATGTTGAAAGCAACCCACAGCTGTCCCTCTC
TCCCCGTCTTTGGGGACCTTTATTCTAATATTCTATTCTTTATTCTAATAGCTTAATCTTAATTTCCCCAGCCTGATCTA
ATGGGGGACATTTGCTAGATGTCTGAACTTTCACAGCATTGGATCATTCTTTAAGGTTCCAAGACTGGTTTATCCCTGGT
CTTCTGGTATGGGATGCACATGCAGCACTGGCAGCAGCAAGGTCTTAAACAATGTTTGATATTTACACATTGATAAGTAA
ACTTACTGTGTGTGTTTGTCCTGCCCCTTCCTTGTATATGCGTCCTAGTCACCCACTCCTTTCAAATCTCTCCTGGACTT
TTCCCGGCCAGGCTCCTCCTGTTTTCAAGTCGAACCTTCCTCTTGTCGGTTCTGCTTGTTATTCATTTTAGCTCTTTGTT
ACATCCCTGATACGGCTCTTCCCTGTTGCTTACACTGTACCTGCTTACAACTGGGAACTGTCCCCTTGCTTGATACCTCC
CATTCTTCACTTCTAGAGGTGTCCTTTCACTGNGGGAAACCCCCATAAACATGCTTTGAAAAAATTAAATGTTCCTACAG
GTCTCTTCCTTTTCTCCCCCGTGCCACCTGCTTCACTCTCCGATTCCTCCCCACCAGAGCAAGCCCTTTTGGAAGCAGCA
AGGGCTGTGCTGCCGCAGCATGACCTGCTCCTTATATATGTAATCATCCATTGGCAGCTTTCCCCTGTTGAACTATTATA
CTTTTACGTCTTCCCATGCGTTTGAAGAAAGAGGAACTGGATGCACCAGTAAACACTGGCTACTCACCATAGTGATTCCT
GTACTGGCCTCTCTATACGAACCCTCCAACCTCTTCTCGGTGCCTTAAGTTACCACTGACAGAAAAGGACTGACGTGTCG
GGACCCGATGGCCCAAAGGGAGCAACGCCTGTAGCCATTCATGTGCACAAGCTCCCTTTTTAAAAAAGTACTTGCTAAGC
AAAGAATACTGTTATATGCAGTTCTGTAGCCAGAGCACTCCATGAATTCTGAGCAGTGCAAACTAGTCTTGAGGGGGACA
CCTGTTAAATCCATGCAGAAGTTACTATTGTGAGTTAGTTGTAGTGAATGGAACTGTGATGCTTCCATTATACGAGACCC
CAGACTGTTATGATNNNNNNGNTCATGTAAAATGCTTTGTNGTCCTTTTT
>lcl|E15E10 No definition line found
GTCTGATTGGCACATGCATGCAAAAAAGTGCAGTCTCACTTGCCAGTGTGCATCCTACGTGATGCTATTGTATCTAATAC
CAATATACATTCNNNNNNCAATGGAAGTTTTTAAAAGAAAGCTGCTATACTTTCACCGGGGTTCTTTTGTTTGCACACCT
CCAGATGAGAAATCATCCATTAGTTTTAGATGGCTGAGTAGCAATCTTGGTACTCNNNNNNNCTGTGGTTGTTATGTAGC
TGGTTCTTTTNNNTTCTAGGGCAGGTGCCCATGGCAGTTNNNTAGGCAGAAAAAAAGGGAGCTAGAAATATTTAAAATGC
ATATGTTTGTTCGTTGTAATTTCAAANAAATAAATACATTCTTTTAAAGTGATAGCTGAACATTAAGGTTATGTGTTGTG
TGTGAGGGATATGTCCTTCATAGCATAACCGTGCTAGAGGACATTGTTTTACCATGAGCATGGAATGGCGTTGCATTGTG
AGATCAGGGGGATATCATGTTGGTAACACAATATTTTCAGCAGCCAGTGGAAAGAGATGTGGCTGGACTGTGGGCCAATA
AATACCTATATAGGAACGATCTTTCACCGGCGCAGTATTGTAGCATCGGATTTTGGTGAAATAGGTGATATGGTATGGCT
AGTTCTTTAATCACTCTGTGCATTCGGGTTTCAGCTCGCTCTTCTCTTGTCCTCCATTCCCATCGTCCGTTAATGGTATT
CAAGTCACATGGGTGGATTGGAACAGTGCTATTTATTTTAATTACTCTTCTGATGTTTCTTGTTCCTACTGGGGTACCTA
CTTATGTTTCTGTGGAGCATGCTGTTGCTGTTGTATAGTCTGTATGTGATATTAATGTTATTTCTACCAGGCTTTCCTCA
GTGATAACCACAGTTCTTTGGTTCCATCTTTCTCTCGATTTCGGTGATTAAGTTGGTTTTACTCTCTTGTCATGGTGACT
CACAAACTTGACTCATCA
>lcl|E15E12 No definition line found
TTTTATGACTGTTGCTGTTTCCTATTCATGGTATTTGCAGACGTATCTTTTTCACCCCATAGCAGTTGCAATATTGAGCT
TYGTGAAGCTATTTGGTGCAGAAGGTGTAAAGCTCCCACCCAGAAGCATGTTCTGTKCTGGAAACGGTTCTGTGGAGTCT
TATCCTGTTTTTGAAAACTGCTCCCCTCCTTCTTACAGGACTATTGTGTTACAAGTCCTGGCAGTGCCACTYAAGTCATG
GTTTGCGCTGCACCCAACATATCCACCTATAGGTGGGTTTCACATCGATAGTCACCAGTCTGTTTCCAAAATTGTCCTGC
TTCCCCACACTCCTCATATCACATTCTGYACAGGCCTGGGCTGGGCTTCAGCTTCTGTAAATAAATCTCTTCCC
>lcl|E15E2 No definition line found
TTAAAGTGTATTATTGTTCAATGCAANNTTTGTTATTCATGTCTTAAATTTAGTTTGCACTGTGCCAAGTTGAATGTACG
ATGAAGGTTAGGAATATCATATTTGAAAATATCTTGCATAAGATGTGTACATTTCAATGTGTATAAGGAACATGGAACAA
TGTTGACGTCTAGATTTAATGTGTTTTTCGGTTAACCATTAAATACAAATGAAACACTACTGTCACTGTATTGGTCAAAA
CAGTGATGTACATTCAGGTTTTTTAAAATGCCTGCTTAAAGCTAGAACTTAGTATTTACAGTATCTAACTACTTAACTGG
TTTATAACGACTGCCGTTTGCCGCTGAAAGCTTGGAGCTCCCGAAAAATCAAGCATTTCAGGTATGACCAGGCTGGTCAA
CTGTTAGCAGATCATTGACAGCTGCCAGGCTATTCTGAGTTAAATAATGTACAATATCAAATTGTAGTAGTTCTATTTTA
CAGGCTAAAGGAGGAGTCTAAAGTTTTGCAATTGAACGTTTTGTATGCCCCGTTTATGATTCTGCACAGCGCATACTGCT
TGGGTTAAAATGTCCTGCTTCGGTCGGCTTGGCCTGTGTACGGAAATTACAAAGGCTTTGTTAATTTTTATCCCAATATT
ACCATATATAAATGCACT
>lcl|E15E3 No definition line found
GACATTCATGAGACAATGCAGTAATTTCCCCCGTNACAAAACTATTTTCTAATTTAATTATTTTCTGTCTCTTCCCCACT
AGGGTTTACACTTTTTGGAAAAATGGTNNNCAATTGACTAGTGTAAATAAATGGGAAGAGTAGCAAGGTGCTAGTTGAAT
GAAATTGTAAAACCCCTTTTTGGTTCAGGCATCTATGCTCTAACCTGTCCCTATGCTTTTAGAT
>lcl|E15E5 No definition line found
TGTCCAAACCAGGCCTGAATCAGATGCTTTGTTGTGAATGGGATCCACCAGCCTGTTTCGTCTTCCCCAACCACCCCATG
TTGAGATTGTTTACTCTGCAACCTACCTAAGATCTACTAGCATCAGTGGAAAGGAGACCTGCACCTATTGAACCTTGTGC
TCATTGACTTTAATCGCACATCAAGCAGTGGTGCTACAGTGTGTGCTGTTAGGACTGTGGATACTGTATGCCTACTAGTG
TGTTTGTGTGCATTTTCTTTTGAATTACCATGCCTTCTATGTAGATAGCAAAGCTTCTTCGCACTTTAAAATAAATAGTA
CTGTTTTTCGTGTAATTTATCCAAGTTTACGGTAAGAATAGCTTTTATTTCTCTGACAACAGTGTAAGGGANTTNNGGAG
GCANNNTCATTTCTGATGGGCGCATGGTTAATGTATGGTCTTCACTGTTCTTTACCTGCTTAGTTGTAATGGGGAGCACA
TTACCCCACCCCAATTAAAATGATTGCCCTATCCATTCATGTGGTTATACCTATATGGAATTCAAGATTCTACAACAGGC
TTTTCCCACTATAAGATCACTCTGAACCTATTTCTCTTGGTGGACATAACTAGACATCCATCCGAGTATATGGAGCAACC
TAGAAAGGTGGTGGGGGAATCTGGAGAAGATACCAAAGGAAAGATGTGTGTAACACTCTTTTGTGTCTTGTGAGAGTTAT
GGATAATGTGAGTAGAGGGGAAGGTGCCCCATTCAGGCATAGCATTTTGGCCCTATATTGTTTTAGTAACATTACATGCC
CAACCAGGAAGGCAGAGTTTACCCAACACAAAAGCAGCAGGTCAGAAAGAGTTCTGGGAACAATAAATTGCATTGCAATG
GCCAGATTAGTTTTCCATTGTGATTTGCTTACAGCAAGTTATGTAATAGCAAATCATCAAATGTTTGAGCAAGGTGCTCG
TCCCTGTGTCTACATGACGCAGTATATCATTCTACAAGATACCTGTGATTCTTGCTGTTGCCCAAACGGCGATGGCGCAC
ATAGAACCTCAAAACAATTACACAAGGCCACAGGATTGTAGTCACTTGAAAATAAAACTTGAGGGAAGGAACGNGACTGC
ATGGACGTTT
>lcl|E15E6 No definition line found
GAAAGCCGAGGTAGGCGACGGAGGGCTCCGCCGGCGGCAGAGAAAAAAAAATCCCACCCCCGCAACGAAAAAACGTTCCC
TCCGCGTCRCAACGGTCACCTCCACCTTCTCTSGGTTTCCTCGGGCCGCGGTTCGAGGGTAAAAGGGACCGAGTCGACGC
GACTGGAAACGCAAGCCCCCTTGACAGGACAAAGGGAGCCTGCGGAAGGACACGGCGTCCCGAGGGAGAAGTGCGGCCCG
TGTAGAAAGAAGAGCCACCACCAAGTTTGGAGTGCTCACCTGGGCCCAGCAGTTCAGCGGGCGGGCCACAGACCCCAATC
ACTGCCAGYCACCCCCATAAGGGGAGGGCAGGACGTCTATCTTTTTAATATAGAGATTTTATAATTTTTCCCCGTGCACC
CATGAGCCAACTTTAACCCTACAAAAATCTAAAATAAAAATATATCTATATAGCCGGAGCAACCGTGACCCGTCTTGAAA
TAATGAAGACTGAGATATCGACAGCTGTGGGCTTCATCACAAAGTTACTGAAAACAACCGGCCTACTGGCCGAGGACCAG
ATCTCGCAGTTCAGCGACACCCTGCAGGGCTCCCCTAAGAGATCATTACAAGCAATCATTGGGTTCCCCC
>lcl|E15E9 No definition line found
AAAAATCTGACAATGTGATGATGTTTTCACTGCTCTAATATCAAAGCCCTGACAGTGTGATGGAGTCACTGCTCTGATAT
CAAAGCCTAACGCTGTGATGATGACTTTGCAGCTCTGATTTCTAAGCTCTGACAATGAGATCATGGTTTCACTGCCTTGA
TATGAAACGTTTGACACTAGGCCACTTACCTGCTGTGATAAGACAGATTCAGCAATTAACAGGATATTTTCATTGCTTTT
ATATCAGACATCTGACGATGATTTCACTGCTCTGATATCGTAGCTCAGATACTGAGGTGACACTGCTCTGATAACACAGA
TCTGATAGTGTGATTATGATGATTTCTAATCTCTAATTACACTTCTCGGACAGTGAAAATATGATTTCACCACTCTGAAG
GAATTCTGCCCCATTAGTGAGTTCTATGTTGTGAGAGGTGGGTCACCTTCTGGAAGGCCATTTACAATACCATACTGTGT
TTATTATATTTATAAACAGTAAGAAAGAAGCGCAAATGTAAGAACAATACAGAATCGTACCACTTTAGAGCTCCATTTGC
AGCAACACTGACCACCATTTCCATGGAGTCTTGTAATGTTAGCCCTGTTGACCTTTTATCTGAGTATCTAATATGAACGT
ATACATTTTCATTGTGTGCTGTCCGGAAGACACTCTTAATGCTTGACAAGAGCTGATCTAGCACCGGAGGAAACAGAGGT
TTCCAAACAAGATAGTGCATCTGGGAGGGCAAGTCAGGTGCACATCCCGTCCACTGATTTGTCCTGGCATTTGACTCATT
TGGAAGCAGGGAAATCTGCCCATTTATGTAGAGGCCAGGCCACCACTGTTCCCCTATGATCAGCATGACCTTTGTTCACC
CAGGTATGCAGTCGGGAGTTGGTTTCCTACCTGATTTATCTGGCATGTGAGTGACATATGAGGCAGTTCCCTGTGGCACA
TGGACTGCTCATGCACCGATCCCTCTATTGCTCTTATGTGCTGCATAGGATAAGCCTAGACCCAGGTCTATGAGTATCCC
CTGCAACCTAGCGGCACCAGAGCAGATGGCTAGGGCCAAAGGTTGTGTAGAGTTCCTTAAACTCAGTGCAATACTCAACC
CTGCCCCTCACCCGCCACAGACAAGCCTTCAAAGGAGTATGTGGCTCCATTGCCACCCTTCCATGCCCTAGTTATTTGAG
AAGATNAAGGCTCAGATCTCCACGCACACATAGAATCTCAGATGGTGGCATNNNTAAGAAAAAACGGGACCTCTGTCCTG
GAGATTTCTTTGTCATCTAGTGCTGTGANNCTTACTCT
>lcl|E15G1 No definition line found
AAGCTGCTTAATTTGGTCCTGTAATGACCAGCAGAAAGGCGTCTCGATAAATAGCATTACATTTACTGGAAGTCAGACCT
CTTAGAGGTTTTCTAGTATTAAATAACTATGTATCTAAAAGAACATGGGCTGTTCCTATCAAGTGGAAATTATTAAACAG
TATAACGAAAGGATAAAACCTTTGATTGTGGTTAAATTGTCAATAAGTAAATACCCCAGCACATTGTACAGCAGGCTTAT
CGTAAAACATTCACAACACGCTATCCTAGAGTAAACCATTGAGGCAAGGGGTATTCCTAAAGATAGCCCCAATATCATGC
AGGTTGGTGAGGTAATTTCACCTCATGCATGCTCTTGTGAAGCGCAAAGTATGTATAAATCCCAAAGTGTACTATGCCAC
ATTTTCATGTTTGCTGTTTCAACGGGAATGGAGTATTAGAATAGTTTGAAACCATTCCTTCACTACTGTAGACTGAGACC
AAATAACCAGTAACCCCCTATTTTAAATACCAAAACATGGAATACAAGATATATACCAGAGTAAATGATGCTCCAGTGAG
AATAATTGAAATTGCATGAGGTAATCCCGTACCCCAAAAGCAAATGGTTCTTTTCCCAGGTATTCACAGTAGTTGAACAG
AGGAATTTCAGTGATCTTGATTTGTCAGTGAAAACACAATGCATTTATGTTTATATCCTAGCAAGTTCAAGATTGCTTTG
AATCTTTNNNGCAAGACCCACTTATAATTTGACACCTTTAATATAGGGAACATGTTAGGAAATGTGTGTTGCGATACCGT
TTGGCGATGGTGTCTCTTCTACTTGTTGCAATGTAAAAATCCCAGCAGACATATTGCACAATAAAGCTTGATCGCTTTTT
TAATCTGCATTTANNTGTCGTTTCGGAAAATACCTCTGTCATTCTGTTACTGGGACAGTGAAGCATCTCACCTTCACATN
NNNACTAAGTNNNNATGGTCTCTTTCCTACGTAATTATCGGATCAGGAGCAGNNNNGAGAAACCAGTTTT
>lcl|E15G10 No definition line found
ATTGTATGGAAGAACCATGTACCTTTACCAGCGTCCACAAATCTGAATCCCGAACTACAATCCTGTTTAGGTGTGTATTA
TTTTAATATGCAGAATAACACTAACARCACTTGTGTCTCCCCCTCACCCCCRTCTCACTGTGCCAACACAGCACAGCAAT
GCCATATAGCACCTAACCCTATTGACAATTTCGACTTT
>lcl|E15G2 No definition line found
AATAACTAAAGGTAAGACCTGGGAAGGGGATGAAGCAGCCACAGGGAAGMGGGACAAKAAGGTGGCATTCAAATGATATG
ATATGATATGMTATTTATAAGGCGCTTATAAGGCGCTTAATACCCWGAGTTTTCTAAGCGCAGACCCGTGTCGTCTTGCT
TCYGAGCGAGCAAGTTGCCTCTGAGCTATCCTGCCGAGACAGCCAATGGAGTACAAGAGGCTATTTAAGGCATT
>lcl|E15G3 No definition line found
AATGTTTACTGGTATTAGACTCAGCCCTGCATTTTCTTCCATTGCTGCTTTTTCTTTTTGTAAAGATCGTTGTAAGGCAT
GTTTCCTTTGCRGCTTGCTTCATGAAAGACCTGGTCTGTCTGCTTGTGCTGATCCATGCCCAAATCTGTCAATTTTTTAT
CTCCTTACAGGTGAAATGAAAGTGAACTCCCTCTGTGTTTAATTCCTCCTCCCAGGCCTTTCCTTTGATCGCTCTGTGAG
TGGAGTTTGAAGCTTGGGATGTGTCCCTTCTCTCAGTGGATGAAATCAAGCATCACATTTCATTAAG
>lcl|E15G4 No definition line found
AAGATTCTTGGCTAAATCTGAAGGTTATCAAGGGTACTGCTAAATCTCGCCCATTAAAAAAACATTARGSCCATATTGTA
GACATTGAAACTTCACGGTTTGTGTGCTACTTGGATCAATCTCAGTAAAGCAACAGAAATTAAATTCAGAATCTTTTTAC
TAGTGCCATTGGTGCTTCTATCTCACGCATTTAGTGAGACTGGCGNNNNTAGTGGGCACACACTGGCTCTTTGGCAGACA
GTGCTTGCGTGNGCGTGAGGCCGGCAAAAGGCGTGCACGTGCTTAACAGTAGCAGTCTGTTCAAACTACTGTTGTAATAT
GTCTGCAACTTGCATAACAGGACACTGTTCCCACAGTGTAGTATTATCAGTGCTGGTGCCCAGTCTTCACCGTGTNNNNN
AGCAATTTATCTGTCATCTTGAGGTTGTAGTGAG
>lcl|E15G5 No definition line found
TTAAACAGGAATGTACAAGGCACTAACCAGAATCTAGTCTAGACTTTGATCTCCAGTCAGAAGCAATCTTTTAKAAACCA
AAAAACACTYCCATTGAGGAAGGTCATTATTGYAGCRGTCTTTAACAATATAAGCTSTTTGSTCTGTATGTTGATGCCTA
GTTGCCGTTCAGATGTCTGAGCGGTAGATCTTCATTTTCGTATTACTTCTCAGCGATTGGCCATGTAGGGACTATCACAG
CTGCCCTCTGTCTGGAGCTCCTGTGCAGTTTGTTGCCTTCCCACTAGGTGTTTCTGCCTGCTCCATTGATACACCTGTGT
AGGCAGGTTGACCAACCCGGACAATCGAAGCAGCAGGGATTAAAACAGATCTACRCAGCCTGRTGAGCACGGATGCCCTG
TAAGATTAGCTGGCACTYCATTTAGAAACTAAATCGAACATMAAAACCAAAGATATTGTTGACATTCTATGAAGAAGGAT
C
>lcl|E15G9 No definition line found
GCACGAGGGCGCGTCGGACATGAAAACAGCGCGCTCCCTCGACGTCGTGCGCGAGAATGGCTTCTGACAGAGAAAGCGGG
CACCTGATCTTCAGGTTGTGGAGCAGCTCGCTGGCCACGTGCCTGCTCCTGGCGGCGCTCCAAGATCACGTATCGGCATT
CCAAATATCTGCTCTTCATGGACTCTACATTTGCCCTGAGGGACAGAACGTTTCACTCATTTGCAAGATCTCTGGCTCAT
TGATTGACAAACACGATCTGGTAGGAAAAGTCTGGTTTTTCAGCAAGCACAAGGAACCAAACTGTGTAGATAAGAAGCAC
ATCCGCAATGTCACTGAGAAAGAACTCCACTTTAAGAACAGCAGCCGGTACGGAGTGGAGAGCACGTCAGATCACCATGG
CACAGTGCGCCTCACGTTAACTCACCTAACCATGCTGGACAGCGGCGGGTACTGTTGTAAAGTGGAAGAATTTAAGCGGG
ATCATGGCAAGACTTCCGCCAAGCAGTTTTCCCATGGCTACATGGAACTCCAGGTGAAACCAGCTGAGAAAGTCCTGCAG
AACTGCACATTTCACTCATTCGCCAGTGAAGATAATGCAGCATCACAGCTGCAGCATTGGCGACGATTGCATGCATCGTT
GGTATCCTGTGCCTTCCCATCATTCTCCTGCTTGTGTACAANGCAGCGGCAAGCTGTCTCCNNNNGGCGAGCACACGAAC
TTNNNAGAATGGACAGCAATGNTCAAGGCA
>lcl|E16A12 No definition line found
ATGGTATGATATTTTGGTGTTCTCCTATATCCAGTACTTACATTTGTGCAGGTTAGGATGGSAGGAAAACGTATTGGTTT
GTGATTCAGCCTGCTACTTGTAACTTCCACATGCCCTCTATGCTGCTGAGTAGGTGTGATGTGCCTCGTGGGTGAAGCAC
CACTCGCCAAGCATGGACATGGTTCCYAATCAAGCCCACTTCTCCTCTGTGCTGAAGGWCCCCACAGTCTAAAACTACCC
TCAGCTANGGCTTTTATACTAGCCCTCTGACTGTAAAAAGCCCACCGGATCMACAGTTYTCAACATTAATTATATACCAT
GTTCTGAAATCCTGTTCGTCTGGAGGTTAGCAGCTGTCTACGTTCTCATGCTGTTGCTCCAACTTTAACAAAAAAATGTA
ATTGGTGTTGTCCGTTTTTTTTCCTCTACATTTTTAATGCAACTG
>lcl|E16A2 No definition line found
GGGAAACAACTGTCTGATTGGATACTACTAGCTCCAGGAGGCCCCACCCTACCTAYCCCTGTTGTACCAAACCCAACGGT
AGGCCCTTTCAGCCCCAACTTGACGAGATGCCCTCCCTGAGATGTTTCCATCTCRGGTCAACAAAGAAATATCAGGAGGA
TGSTMAATTATATTTC
>lcl|E16A5 No definition line found
CTGCCAGAAAGTTAGATAAACTGAAGAACAGAATAACCCCCTACTGTGCAACGGTATAAACCGGACTGTGCTGGAGATTA
TGCTCATCATTTGCCATGGAATATGACCATTTTGACAAACCACATTAAAATCTGAATCGTTCTGGCAAAAGAAATTCACA
GTTCTGACATAGTGSACGAKGTRTAGAAAATATGCCTCAGWTACCACAGCAAACTCTATTTGGGTAGGAAGGCGAGACTG
AAAGCGTGTGGTACAAATTTGGATCCTCTTATGGGGCATGAAATAACTTAT
>lcl|E16A7 No definition line found
CGGGATCACAGATGCGCGAATCTGATATGCTAGGTTAACCTCTGATAGAAACCCAAACACTGAGGCTTTGAGCAGTCCTT
CAAGGGCCTCAGTCAATGGATTAGAAGCACGAGTTTGGACTAGGTGAAACGAAGACTGTTCTAGGTAGAGCAGTGGTTGA
TCCTGTGGGGTCTATGAAATCACTGTTAGACAAATTCCTAAAACCTCTTAACATTACTCAGCGTGGGATTTAATCATGTG
GTAAACTACATCTTTAATTTAATGAAAGGTGTAGAAAGCATGCAGATGCCTCTTTTGGCTGTGCTGACACAGGGATATCT
ACTACCTGCTCAGATCCAAGTGCCTGACACAGTATGTGTCATTAGTAGGTGCTTGTATGTATTCTGCACTGTAGAAAAGT
TTTTATTTTTAAATGCTAGTTAGACACAACTATTTAATTTTAAATTCAGTCTTCATGGTAACTCATGAGTTTTTCTCCAA
ATGCAGAAAGTAATGCGCAACAAAATGTTTAGCCATAATGAAATGTGCTATATAATTAATTGCCAGACTTTTTTTATTGT
GTTTTACTTTGTTGCCATGTTACATAATAAGATAGCGAGACAATTGTCTTGCGGTGTTTGACAATGGCTCATGTACAATT
TCCAGAACATTTAGACCACATGTTGTATTTGAATGTACTTCAAAGTCAAGACACACAAATGTTATTTTTACACTTATATG
TGCACTCAGTATTGTTTTACTTGAAAAACTCCCTCAAAATTCATGATATTTTGCTGCCATGCTGTTATCCATCTTCCTTT
CAAACCNTNATTCTGTTAATTAAGCANTTTTTGAAATGGCACTGTGTACATATATATATATTTT
>lcl|E16A9 No definition line found
GTACCTCTATTTTTATTCATGTGCTGCCTGGGAAGTGTAGGTAATGGATTGGCCACAATGCCGAAAAGCTCAGGCCTCTA
TCATGCACCTAGAGTGGAAAAGGCTGAACTAGGCTTGGTGGAAAATATTCTCCTATAAATCATGCACTGCAGGACTCCAT
AGGGTGTTTGTCACTAACAYTTCAATRAATTCTGGAAGCTGTAGTYCTGATAAGCCATTTAGTACTAAAGGACTGGTGCC
ATTATTTGAGGGTGGGAGCTGGGATGGAGTGGTTGGGCATTTCCATGCAAAGACCATGTTGTAGTAGACCAGGGGAGATT
CATTGTTCTAGTCCAGAAGA
>lcl|E16C12 No definition line found
AGTTAATCAGTGTCTGATTGGTCCAATGGCGTCCCTACTTTTCTGGGGAGAGTCACATTTCAGAGCACGAGACAAAAATG
GGGCAAGGAGCAGTTTACCCCCTTTATTGTTAAATTAAGCCAAAATGTACATATGAAACTCAGTTGGTCACTTTCTATAA
CTTATTCTTATAGGAACTGTGCCATGTATTTAAAAATGTGGAAAACACATCATAAGTATTGCTAAGGAATGTGTGGCCCC
CAAGCACGTAGGGTACTCGTCTTTATATAGACAAAATGGAGTCTGCTCAAGAAAAGGGGGTCACCAAGGAAACGGTGGTG
CTGGCCTGCCTTACACCTTCGATAATCACAGGGGAGGGAGGTTCCAGCTCTTTACTGATTCCAAGGTACACAACCTGGTG
GCATGAGAGGTGTAAGAGGATGGGTCCGGAGCAGTGCTGAGCTCCCGGCTTCATGTGCATCGCCAAGTGGTTAACCTGGG
GGTATTCTTGGAAGAGGTGAACACTGCGATAAAGCAGTGGTGCTTTTAGGCAAGATCAATTTACGCCTCTTTTGGGCGAG
CCGAGTCGAATACCATCTCCTTATCATGCACTTGCTCTCATCTTTCCAAGGCAATCATGGCGGCCTGCGTGGACCCATCG
CTCCTTCCCCCACTTCAGCCACAACACATTGCAGGGNNNNNNNNACATCTCAGCAAGCTACAGCCTTCCCAAACATATGC
AGG
>lcl|E16C3 No definition line found
GCATTTGGAGAAGAGTAGAAACCNNNNGTGGGCAAAGGAGGAATAGAGCTGGAGGGCGTATTGGGCTTAACCCGTGTCCA
GCCCATGCATATGTCCAGCCCATGCATGCGTCTTCATGATTCATAAGTCTACGTCATTGCTTGCATGATTATATTATAAT
TATTCTTAATTTTTATAATTGCATTCATTTCCAGCAGATTTGGATGTTTGCGATACATGGACGTGGGCTATGCAGAATAT
TTGAAGCTTTGGGGTTAAGTCTCTGGCACACTCACATTTTTCTTAGAGGTTTCTTTTTTTCATCCTTCTTGTGCTTGCCC
TAGTAGTGTTCTGTACAGTGAGTGTCGTCAAAGAAGGCATTTGTCACGGATGACCTCTGATAATTAAAGGCACAAATTAG
CCAGGTCCTTTGCACATCAAGGGAGGCACCTGCCTCTGACCACAGTATTGCATCCCTGGAAACTGACATCTCCCGGAAAC
CACCTATCAATTCGAAGCACAACAATCTCTGGCAGACATTTATTCTTGTTGCCTACCCATGCCTGTGCAATGTCATGTAG
AGGCTGGCTTATACGCTATTGTAGCAGCACGCGGTAGTGTAATCCTGGTTGCAGGAGGNTNNNNTATAGGTCGGCAGTGC
AGGTAGGGAGCTGNNNNNNTTACAAACGGAACATCCAAAAATGTTATTCTGTGTAGCAATGGTATGTGT
>lcl|E16C4 No definition line found
GCGGCGGAGAACCTTTCTGTTGAGGATGACTGAAGTTTAGTGAAAGTTGGTAGGGGCTGAGATAGGATTCCTTTTTCTCT
TCTTAAAATGAGAATTTAATATGATTGTAAATCATATTAAATTGGTAAAGCAGGCTGAACTGCAAGTAGCAGAGGGTAAC
GGAGGTGATACGATGAGGCATGGCATTGTATTACTTCTCCTTCCCCCACACTAATCAAGAAGGAAGGATCTGAATTTTGA
TAACTATCAAAAGAAGAGTCCAGGAGTAGGCGGCCACTGCAGTGCTCTTTTGGAGGCCGATAAAATCATACGTACAANAA
AAATGAATACGTTATCACACAGGTCCTATTGGGAGGAAGAGCTAGCGAGTAACATGAAAACAAGGCGGGTGAGTTGATAG
GACAATCACAGCCCGTTACAGGCTAGGAGTCTTGCATTCATTGCAGAGGCCGTACAAACCTCCATGGATGAGTGAGGAGA
CAACAGTACCATTGAAAATGCCCATATTTACGCATGGCCGAACCAACATGAGGCGTGCCACCAAGCACAAACCCCATTAT
TTCACCTGCTGTTTTTACCCTGGTGGTACCATGTTCCACTCATCTGCCACTCTCCCTTCCCCCGGCTCTTGACTTCTTCT
CTAGAGCAACAACTTCTGTCTAATTCATGTGTCACCTGCTTCTTCGTCCCAGCATAGTCCCTCTTACTGCCTTGATGCCC
CCCAAAGGTTCTAGTAGGACATGGACAACCTAATCATTCCATCTTTTAACTTAGCCATCATCACTTTGTACTATTAGCTG
GCAGTATTTTCTGTATTTGTTATTTAAGAAAAGTAAATCTCATGTGGTGCTTCTGAATTGATCAATGCAAATGACGCTTG
CACCTTCGAAATAAGCAAACTGCACAGTTAAGTTCCAAGTTGCCCCTCTGCCGCTTGCAACTCGTAGGACAACTGGGGAC
ACCATTGTTCATTTGTCACATGCAAAAATCCAAGAAGCGTGCTATCTCAGCCAAGCAACATAGGACCTGTCTTTGGATGT
TGTTGGCTGAATATGATCTTTTAAGGGTCAAACAGCGTTTGTGCGATGCCTTAGGAGCAATGCCAACTCCAGTGTGCGTT
TAGAAAGACACACCAGCTCTCTATTTAAAAAAAGGCATCTGGATTACATTGTGGGTTACACCATTATCCTCCCTTGAAAC
ATCCAACTCCTCCTTCCCCCTTCTTGGTGGTGAAGCATAAGTCAAATATATTGTTCTCAATCAGAATAGGTCTGTTCCAA
TTAATTGGTTCTCAGTGACTTTCATATGTCATCTTCTGTGGGAGAAAGGCCTGGGGGAAACACAAACAGTTGTATAGCTA
AATTTCAAAGATACTGCTCTCCTGATTGTCAAATTATTTAATGGAAAGACTCAGTGATAGTAGATTGCCAGGTGCCAGGG
GACGGTAGATAGCCGGGTACTGCACATTCTGCACCAATGTGAATGTGAAGAGTTAGGAGGCCTCGGTTTGTGTGCTAAAC
CTGTGGAACAGCCTGGGTGCATGGTGGGGAGGTGCCACATTCAAAGGGAATTTAGCCCCAGGTTGTAAAATACAACAATC
TTCCGTGTTGCTTAAGTATGATTTAATTCAAAGGACAACATGGCGGGAAGAGCCAATTGTAGGGATGTGGCAGTTGCACC
ATAATTCCTAAAGGTATATAGCTGGTGCCCAAAGAGCTCCCATCATCCCTCAGCCAAAATGGCGGTCAGCTAGGCCTCCC
ACATTGTTGACATCCTCTTGAAAACAAAATCCCTCTTAAAGTCTGTGCAGGGTTAAGCACTGCACAGCTGGACATTTGAA
TGATATTTCCATTATTGTAGGGCTGCCATCTTGTCACTCATGTGGGCCTAGGCCATTAGACTTGTGTTTACTTTGTAGGG
AACTATTGGATATTGATCTAGGTGCAACCCAGAACTCCATCCAATAAAAAGACAGAAAGGTTGTTGCCGCACTGCACTCC
CTTCCCATTCCATAAGTTGAATGCTTTTCTGATTTTTTGGTGCTGCCATTCCATTACACTGTTTTTACAGTACGGTCATG
TTTTTGGGGATCTTGGGTTCCCCTTAAATGCTTGGGTTCCCCGTAAACCTCGCCAACTCCAAGCAGTATTCTTGTTGCTG
TTTACTCAGTACGGTGCTGTCCTGTTATTTCTGTATTTTTTTGTTTCATGTATTTGTTTTCAGTATTATCAAACCAGACC
CAAAGAACAAAGTATACAGGTTTCCTGNNNGTCTTTCCGCTTTTTTACTATGTGTGTATCCATATTCAAAATCATTGTTT
CGAACATTCATTGTNNNNNNNNTTTTTTCTCATTTTTGTTATTTTTGGGACTATAAA
>lcl|E16C5 No definition line found
TTTTATGCTCTAAACCTGAGTGTATGCAGGGCNTTTATGCCTTTTAGTTATTCAACCCCTGCCGCAAAATGAACATTTKC
TAAACTGAATAATCTTTTAGTATTCRAATCCCACTTTAATCTCAAAAAGCAATCCCCCTAGTACCACAGTGCCTTTGAAC
TTGAGCACCATCCCCCACTGCCACTAATCGAAGCACTCCCTACAACAACCTTCCTTAACTAGTTACTCAATCCCAATGAT
GATACCGGTTAGACTATTCCTGGTACCACCTTCCTTCTCCTCATCAGAGCCCTACCTCTGCTACCAATGTGAAAACTGAA
AACGGTAGTGCTTTTTAT
>lcl|E16C6 No definition line found
GGTTTGGAGTCTCCTACCATTGTAACTTACCACATTTAGAAGTTATAGCAGGGGAAGTGGGGGCGGACATCTTTGGTGCC
AAGGAATTGACTAGATTGATCAAGCAGTTGGCCCTAAMYTTCCCATGCCTATCTAGTCTAGCTGTAGGACTGAATTATAT
TTATGCTGAATYTACCCTTCTGCAACCTTTTGTAATGCCKGATGCGGCATAAAAGTGAAGAAATGTAAAACTGGGCAACC
TTAACCAAATGGACATAGACAGTTGAAGTTAAGGGGAATCAAATCTCATTGTTCCATAGACCGCCATGCACCACTGACTT
TTTCAATTGAGGTTCATGGACTTGCTGATGAACACCTTTTTGATATTTTGGTGCCTAGAACTGTTTCTTACTGACAATTT
ATTTTCTAAATCAGTCAGAAACTGCTTCTTG
>lcl|E16C7 No definition line found
GGACAGGAGAATGAGTGAGTTACAAAATATATGTAGTACATCGGCCCGGTTAGAAGGGTCTTTTCTGATCTAGAGGACTG
TAAGATGTACACCGATCCCGGCAGAGTTGCATCAGGGACCGTGGTTGTATGTTATGCAGCTGCACCCCGCCGCTGCNCAA
GAAATCACTTTGTTACCACCAKYWCTGWGSACTGTGTGAAATAGCTGTACAATTATTAAAGCCTAGCAATCCRAGTCGTG
CATCTTCCAAGCCATTGGACAGCAGTCTGATCCTCATTGCTGTCTCKCGCCATCTAACGCTCATGAATCATAACATTART
ATCTGTGTTTGGTCGGTTTCTGTTCCCAGGCTGAAGTCTCCGTGCTTGGGAGACTCTGCAAATGTTCATTGTAATCACCG
ATATAATGCTGTTGAAACACTTCT
>lcl|E16C8 No definition line found
TCAAACCAGCAGCGGCCCGGGCAAAACCANNNNNAGAACCAAGGGCAGAACCAGCGTGGTGGCGGCGGCGGCATGCAGCA
ACAGCAGCAAGGCCGACCCCGGCCCAGTAACCCCCAGAACCAGGCCGGACAGAAGAGGCCCTACAGCCGCTTCCAGGACC
ACCCGCCGACCGAGCTGCAGCAACGGCAGCAGGAGATGTACCGACAGGAGCGCCGCGAGGAACGGCAGCAACAGCAGGTC
TTCATGCAGTACGGCGGGGCCGAGGACGAAGAGGAGCCCGAGGAAGAGCCTCAGGAGGAAGAGCCCAAAGAAGGGGGTAT
CGTGGTCGCATTGTCTGCGCTTCGTAGACCGGGAGAGAAGCCTTTTACGCAACGTTGCCGCTTATTTGTTGGTAACCTTC
CCGCCGACATCACCGAGGAAGAATTCACGAAGCTGTTTGCGAAATATGGGGAGCCCGGTGAAGTGTTTATTAATAAAAGC
AAGGGATTCGGATTTATTAAATTGGAGTCCAGGGCTTTATCCGAAATCGCGAAAGCAGAACTCGATGACTTGCCCATGAG
AGGCCGACAGCTCCGTGTCCGTTTTGCAACCCACGCAGCAGCGCTGTCGGTCAAAAATCTGTCTCCGTTCGTATCCAACG
AGCTCCTAGAGGAGTCATTCAGTCAGTTTGGACCCGTGGAGAGGGCAGTGGTCATTGTGGATGATCGTGGGCGATCCACT
GGCAAAGGCATCGTCGAGTTTGCATCTAAACCAGCAGCGAGGAAAGCCTTCGATCGGTGCAATGACGGAGTCTTCCTTTT
GACATCGACCCCACAACCAGTCATTGTCGAGCCACTGGAACAGTTTGATGAAGATGATGGTTTGCCAGAGAAACTTGCGC
AGAAGCATCCATTGTACATGAAGGAAAGGGAGCACCCTCCACGTTTTGCCCAGCATGGTACGTTTGAATACGAATACTCC
AAAAGATGGAAGTCTTTGGATGAGATGGAAAAACAGCAGAGAGAGCAAGTTGAGAAAAACTTAAAAGATGCCAAAGAGAA
GATGGAGAGCGAGATGGACGATGCCTACCACGAACATCAAGCCAACCTAATGCGTCAAGATTTAATGAGACGCCAGGAAG
AATTGCGGCGTATGGAGGAGATTCACAATCAGGAGATGCTAAAACGAAAAGAGCTTCAAATTCGGCAGGAAGAAGAGCGT
CGCAGAAGAGAAGAGATGATCATTCGCCAAAGGGAAATGGAGGAACAGATGAGGCGCCAGCGAGAAGAAGCCTACAGAAT
GAGTTATATGGATCCAAGAGAAAGGGAGATGAGAATGGCCAGCGGCACAACAGACCCATACAGTTCGTCAAGTCAGCAGT
ATGCCCTGCAGGGCCAAACAGCAGCAAGCTATGAAGACAGCCCAGGAGCCACACCAGCGGTTGGTGCATCTGCCGTAGAC
CCAGACATGCGTAATGAGCGGTATGCCCAGGGAAGCTCCAGTGCAGGTCCTGCAAGTGCATCTGCGCCCAGAGGAATGGG
GGCTGGGACGCCAAGCGCAGGAACAGCAGCTGCAGGCTATAGCAGGGGGAGAGATGACTATGAAGGCCCAAACAAAAAGC
CACGATATTAGACCACTGAACTTCATTCCTTTTGGGGCACATTTTTTTTTNATTTTTAATTCTTGCATTTTAGTAAGAAA
CATTTTTGTTAAGACAATACACCTACCATTTGCAAAAGGTCTGTCTGGGGAAGTGAAAGTTAATTTATGTAAATGTTCCA
AAAATATTGTTTTTTGTTAACTTCCCCATGGCTATCTATTTGAGCCATATCCATTGTCCTTCGAATGACCGCAAATGGGG
TATAATTTCCATAATCCACAATGCATACACATTGAGACTGTCTTGTAGCAAGAAAAANCCAATGCAGGACTTGAGGGGGT
TGCATTTGTCCCCGTGATGTGCAGGTTTAAATGTTTCAGTAGTTGCCATATGGTGGCACCCTGAACAGTTGCCTACAGGT
GCACAGTGGCTCTCAACTTAAAAACCCGATTGGAGCAATTTGCACACTGTATGTTTACTGGGCATAGCTGCTAAACTGTA
CTCTTTGTTGCGGTTATTTGTAAACTGTGATATAGGTCTCAACTTAAAGCCGTTAGGGCAAAGTGCAGGCAGTTTAATGT
CGAACACTTAAAATATTTTTTGGCATTGTACTTGTGAGCGTTTGCGGGCCTTGAATGTGTAAGTTGTCCTTTTAAACGCC
ATCCCTTTTCTGGGCTGTATTAACTGACTTCTAAATAAAAAAACAAAAACGTGAAATGAAAGACTTGACTGTGTCTTGGG
TATGAAGCTGTGCGTGACAGTTGGGGTAAATGTGAGTTGTACTGGTCTATTTTCGATGGCCCTNNNCCACTGCGTTTTGT
ACACCGGATCGCCAGTAGGTTATTCTGGCAAGGA
>lcl|E16C9 No definition line found
AGCGTCTAAAAACCATACTCCAGTGTTTTTTTCTGGTTGTTTTGAGTTCTTTTGCACATCGCTGCGTCAGTCCAACGTTT
GGGGCTGTAGAGGATTCTGGGTAACACTTCTGCATCTTGAACTGGACGCTCATTCTTAACTACTGTATTTGTTACCGAAA
GTGGTTCTACGAGTGCTACTGAAAGACATTCTGGAAAATTCCTATTGTGCTGAGTATTAATAATAAAGTTTAAAGATGCT
TTTATATCAAAGGCGCATTGTGACCAAATTGTTTAAACAAAACCTTGAGGGCTGCATTGTAAGCGACCAGTATTGACTTT
CCTTTGTTTTTTTTCTTGAGTGGAATTACAATTGCATTGTAGGTACAATGGTTCTAGAACTGTGTACAATATATATTTTG
CTATTACGGTTGTATTATTTTTTTCTGTATCCCTACATATGTATTTTAGTTTTTCTTTTCCCAGAATACTTTTTCGATCT
CACTAATCTAAAAAACGTCTCCCGTTTGTTAATGTGTTGATTCACTTGATAACGTAAACCTATATGTAAGCAAGGCTGTT
CGTATTTTTAGAAATATTGTATAAATCAGAATACATATAGCCTGTATATTTTTTCTACAAATATTCAAGCGTACAGTAAA
CAAAAGTGAAAAATGAAGGCATTGTGCCTNNCACNTCTTGTTGTCCCCGNCANCCCCTTCCGACTGATCAGACTTTAATT
TTCTATTTTCAAAGTGCAC
>lcl|E16E10 No definition line found
TAAAGTACTGTAGCANNNNACACCAGGGCTGCTCGGCCGACCGAGACTAGCCCCTCCCTGGGAATTCAAAAGTCAGCAGC
AGCAGGTGCGGCACGCCCGGGAGAGCAGCGACGTTCAGGCCGTGGAGCGAGCGGGTGTCCTGGCGTGATCCCTGGGCCAC
TATGCGGACTTCTGGAGGGCCCACGAGTTGCGCTTCCGCCATCCCGTAGAACCAGGCCCTGGAGCCACAGTGCAGGGCGC
GGAAGGGCCCTGTTCACAGCCGAGGGCCGCCTCCCTCCACGTGCAGCCGCTGAAACGCGGGGGCCACTCCAGAATCGGAG
TTGGAACTCGCCCTTGCTTTCCTTTGGCATCCAGGAGAGAAGGTTCCTTCTTTGCATCTGTGTGTTTGGCTGCGTACCGT
CAGTTTGATTTGAGTCCGGAAGATCACTTCTTCCCCATTGCAAGGGCAATTGGAAAGCACATCTTTTTGTTGCAGACATG
GATAAAGGCTTCTCTGTTGAGAACCCCTACGCTAGTGTGAGTATCCCTCGGGCCCAGCTTAAAAGTAGTTTTGTGAGGAA
CTATCTAGGGGAGGACTTTACAGGCCCAGTGATTGCAAACCCTGCAACGATACCCACCTATCCAACCTATGCCTCCCAGG
GTCTGGACAATCGTGGCAGCCCATACAAGCCCTCTGGTGTGGGAAGTGACCCAACCATCAGAACNCAGGAGTCATGGAGG
CGGCCTACAAANCCTATG
>lcl|E16E2 No definition line found
TGGTTTTAATTGTGATCAGTGGTACAGATCATTGTAGCATAATGTCTGACACACAGGACAATGCCGTTCACYTCTCCCCT
TGGCCAANNGTAAGTTGTCCAAAGGAGCACTTGTKGTCTGCYTGCAATACAGTTTCTCTCTTGTTCACATMATCTATTAC
CTCTTCCWGGCAAGAGAACAAGGAKACTCTCATYATGCTTGCTTTTCTCATTTTGGGCTCACTGTAAATACAAAAATCTG
TTTGTGCCTGCCCTAKMGAAATCTGTGGTGTACAGGCCTTGGGAAATAATGTGCTGGAAGCAGGTTYYYYYYCCCCTCCC
CGTGCTGCCTTGATCAGGATGACCAAAATCTGTTTGTTGGTGATCTCTACTTCAGTCATTTTACGKGATTGTTCAAAATG
GCCTAAAGCCAAGCTGTGTGCCTTTCACTAAAAATGCACTCAGTCCTTTATGTGCCTATACTGTGTGTGTTGTTTGCCCT
ATTTATTTCTTT
>lcl|E16E3 No definition line found
TGTCTCTAAAACGCAAACAAACTAGCGGGAGCTAAATAAGGGGCTCCAAGCCTAGGTGGAACAAATGCATTCCGGGCTGG
AKTGGCTTGTTTTGTGGGTAGCCTTTGCTCATCTGTGGACCACATCTTGCATGGTTCAGGAATCGCAGTGAGGAGGAAAT
TCCATGGGGCTTAGSCATTGTCTAGCTACAAAGCCAGGTTGGTGAGGCCCGGCAAGTCTTTCGCGAATTGCAAACCGTTT
ATTTAGTAGATTTCTGTCCCTGCCCTTGGTCATAATGAAGTAGGATCCACTATTGAGACTG
>lcl|E16E8 No definition line found
GTCCTCAAAAAAGGCTTCCAAATTTGAAAAGTAAATGTTGCGATTTGTGCAGGAACTGTGATNNNNGNANGGTGTAGCTG
ATATGAAAAAGAATGCTTCTTTGCNNNATCACATGCTCAAAATGGCTGCCTATAGGAGGAAAATGTGCTCTGATGTACTT
TGAGTCAAAAAGCCATTATGTGAGCCATGTGGAGGGCAGTTCTGTGGAAGGGAAGTTGTGTGTGGCCTGTTGGCATTTGT
GGCCAATAAGCCATTATGTAAGGCTGTTCTACTCTTCTGCTCGTTGCTCCAAACAGAACTGTTTTGTTAGCTCCATTGAC
CTGTCTTTGCAGAATTAGCCATGTGTAATTACTTTGCTTTTGTAAGGAATGACAGATGACTTGTTTTTTTCCCCTTCAAC
CATTCCATGGTTTCTACAGCACACAGCCAACATTTTTTATATGGTTCTGTGGGAAACAGACTTACTGGAGTTTTTTTTAA
ATTAAATCATGGAACATCACAAACCTTCTCAAGAAAATCTCCATAGAATACTGTTATTGCATAGTCAATTTGCAACAAAA
TAATGTTCAGGTTCACAGGAAATTGAAAAAGAGGAATCCTAGTTGGTCCACATTGTAATTGTGTAGTTGTCCAAAAGAAC
GGACAGCCTGCACTGCCTTTGGCACTGAAATATTTGCTACAACTTAAAAAGAATTGCTACTATGAAACGGAAAACAAATC
TTTACTAGTTCGAGTAGNNNTGCTGATGTTTGTCTCAACAGTTNNNATTGGTGTGGCCAGCTGTACTCCTGGATGTNNNA
NCAATGTGTACACTTCTC
>lcl|E16G1 No definition line found
CAAACAGAGGAGGAGGAGGCCCCAAGTGATAAGTCTAAATTATGTGACAACAGCGGCACTAAAGAGGAACCAGCAAGCCT
AAGTTAATACGTCTGGCCCTTCATGATAAAGACTTTTTTAACAGACAAAACTAGAGCTTCCCTTAATTTTTGGGGGTGTT
AAACATAGGTTTAAAATGTGAACAGTGCCACAAGATAGTACAGTAACAGCTACTGTAATTCATATAAAGGGTAACATTTG
CACTAAAGAATTGATTGAAGTCATTCTTTTCCCGTAAACTGGTCAGTGTATTTTACGGAATTTGCTTAACCAGCATCGTT
TTATCTGCTGCTTGTAAATTAATTTCAGCATTGACAAAAACCATTATCCTGTCACATGACAGTCCCAAATTTGCATGACT
TGTATTCTAATATACTGTTTGCTTTGTATTTGACGACGTCCAGCTCTCTTTCAGTAAATGAAACTTCCAGCCAAACTTTG
GTTGTATAGAGTTACATTTGGATAACTAAGCCTTTGCAACCTGGTATTATGTTGGAAATATATATTTCAGGTACACACCT
TCCAGTTTTACAATTCCCGAATCATTATTGCGACCTGGTGAAGCCGGCAGTAAACACTACAATAGTCTTCTGTTTGAAAC
TTTATATTTTAAATGTTACAGACTATTTTCATAGCACATAGTTGTTACCAAGGATAGTAATGGTCTGCGAATCCGGGGAG
GTGGGGAGGGTTCATGGCCCCCAAAATGCATCCATCCACACAGCAGATTACTTCCTGGCCAAACACACTAGCAAGATGTT
CTGGCATCTTCTAGCAAAACTAGTTGATGCATGTTGCCTTAGACCTTCTTTTTTCCACCTCTAGGCAGGGATGTATCAAG
CANNCCTTGGTTGCAGGGCATAACGCACTATTCAGGGTCTCCCCTCTTTGACACATGTCTAC
>lcl|E16G10 No definition line found
TTAAGTTCAACAGGTTAAGCTATATAAAACTTTTTTGACTAAGCCTCACGTCATAAGCTTTNGCGTCATGTAAGTGTGAT
CCATGTTAGCAATATGATGAAACTAGGGAAGGTTCGGTAAGTTGCATGCTGCTTGATATTCATTTGCTTTTAGATCCCAG
GATGTGTGGTTAAACCCCTTCACCACATACATTGGCATGCAATATGGCCATTTGACGTCTTGTGGTGAGTTGTTTCTCAC
TGCACCTAGAGTGTTGATGATTCTTCATCTCCGCCTTTCATATTCTAACACTACAGTGAAACTGCCTTTTTCCTCAGTTG
TTAATGATTTTTCCAGAACATTGCCAGTGAGCTTCCCCTCACAGAAACTAATTTGGAGGACAAGTATGCCAATACCCTTT
GCACCCCTACACTTGCCTTTGTATTTTTGTAATTTCTAGGAAACAGCAATATTAAGTCTGACCATCCAGAGGAAGACTGG
TGCCTCTCTGAGCTGCGGGCCAGCCTTGTGTCGAAGGTTCTAGTACCAGGATGCAGTTTAGGACCCTTGCCCTGCAAATT
CAGTCTAACGGTTTGCCTTGCCACTGCTGCTGTCTGTTTTAAAATGTGTGTATTGATCTATATCTATTTGTGGTATCTTT
ATACATTTTCCTTTTTTCGCCAGACACATTGAGGGTCCTTTGTGACCGTATGAATTGTGTTTGGCAGTTCTGTGATTCTG
GGAATTGCAGCTGTTGAGCGAGGTGCTGATTGAAATAGTGTTATCTGTTATTTCTATGAACTGTGACAAAGGGTTATCTT
CTGGTTTGATCTTGTGGCTTATGAAGGCTTCCGTGCCCCCATCCTACCTTGCTATGCTACAGTCCTGCATCTGCAACCAT
GTCAAAGAAAACTGCACACTGTTTTCTGCTGTAATAGGGATGGGTATGGCAGTAGATTAGAGAACAGAACAAGAAACGCA
GCTTCCAAGTGTTGCATAAAGTTGCTTTATGATAAATGCACTCGACTCTAAAGCCTGTTTTAGTCTATGCACTGCCTTCC
ATGATACTGCTGGCTTAAATTTGTAAGTGTGTTGGTTGAAACCTTTTATACAGAAGCTGTGAAAATTGGGATATGGGTGT
TTGACATTGAAGTGCCCTTTGGTGTGTGGCTGCAGCAGTTGTTGGTAGANNNNNCNATTTGAGCNNNGGTATTGCTGTGA
CTACACAGACCCAGTCTGATCGCCATCTCCCTCTGANNNAGCTGTGTGC
>lcl|E16G12 No definition line found
TGTATTTTATGGGGAAGTGTTTGATCTTAAGACATTATTTTTAATAGAAATGTTTGTTAATACMCGCTTTAAATTCTATT
GCRGMAGGTTTTTATTAAAAAAACGAYGATTTTTTTTTTTAATGTACTTGTTAAAACAGCCGACCTCCAGAAGTCTGCAT
TAATCCTGCACCAAATTACTTTAGTCAGACCAATTTTATTGTAGCAGTCTTAGTTTTAAAATGTTCTACATTGGTTYTTC
ATATCGYAAGTGCTGTTTGCATACACTGTAAATAAGGCCGAAGTGGTTCAAATTTACCAAACAAAGGGTATAGATTTAAT
GGCTATTAGTTTTCTGTATGCAGTAAATGTTTTTTAAATGAGTGGTGCCTCTTTGATTATGTGGTTCCCGGATAACTGCA
ACTCAATCCCTTTATT
>lcl|E16G8 No definition line found
TGATGGTGTAGACCACGCACTGGTTGGTTATGCAGTTACTAGACAGGATTTTACGAGAGTCAGATATGTTTAAAATTTAT
GCTTTTTGGATGGAGTGCGACGAAGGTTTTATATAGTGTTTTAAATTTTTCCATGGAAAGCAGCAAAAAAAATACTGGAG
GTCTTCCCTCTTCTTCTTTGGCTCATATTTCAATGTTCCTTTTTTTTCTTTTTCCCCAGAGGTTGGAAGTGTGACATTTT
GTTCTTCCCTTGTAGCATACCAGAGCAACATACCACCTTTACATAGTATGTGTTGCTGAGCCTTTAAGCTCCTGGAAAAG
CAGAGAGCTAGCTAACTTTAGCTGGAGAGGTGACCTCTAGTCCCTCCCAATAGTGCCTTAGTCCCAGCAGACATTGGTTT
GTGCAGGAGAGCTGTATTTGCCAATTCAATGTCTTGAGTCACCTTTATCCACTCCAAGCTTTCTATCCAGCAATACCTTG
CACATAGACGTATTCTTTAAATCGAAGAATGAAAGTTCCGGTCCTAAAATAGTGCATTTTGTTGGCTAAAAACTCAGGAC
TAGATGAAGTCGATTAGTGGCATGGTTGAAGATTTTGGTGAGAGGACACAATTCTCTAGAGACAGGNGATCATTGTCTTN
TCCAAGAAGGCAAACCGGTAGCTCTTATAATCTGACGTACGTCTTCGGTAATCGGTTGTAATGCTTGTTTCCTCTATCCT
GACTGCATAGACATGCGAGATTTGGCAGCTGTTTGCTGTAGCATTACTCTATGGCAGACCCGGAAATACGGCCCACACAG
TGCGAGTACTGCAGTNACCAATGATAAAAGCTAAAGNAACCCGACCAAGTAACCTTGCGGGTAAAACGCCAANGACCTGA
AACAAACACAATGCATGAATAAGCGACGAGGAGACACTGCAATATGGAGCACAGGAGGAGCTCAACTAGTCTATGCCCAA
GTTCATCAACTCTCCAGAGGATCACCTGATTTGTATGCATTGTAGTCCATTCACCTTTCATTTGTTCCGTGGCCATAGGT
CAAATCCCCAGCTTTGCATCATTTTCGTGGGCGACTGTGAACATTGAGAGTTTTTGGATTGTAGTACTTTGGTTTATCCA
CTGCCTGATAATCTAGCTGAATGTTGTGTGATGTGTTTCATGGTCTTATTTTAAAAGGGCTGTAAAGCTTTAGCTGAATG
TTCTTTGAGATGGAACAATGGCTGTGTTTTACCTTATTGACTTGGGCAAACTTCCATCTTTGAANGCAGCAAGGGTGNNN
NNNTTTCAATCCTAGAAACCTTT
>lcl|E16G9 No definition line found
ATCGGCCATTACGGCCGGGGGGTCCTTGCGNGCTTCTTGCTGGGGCAGCATTGACCTTCCTGAGCCGCGCAGTATTCAGC
CTTCAGCTGCAGGTGCCCGAAGCGCAAGATGGTAGCACGTGCCCTGTCTGCGTGGTGGTCCCCATTGAAGCCGTACTACA
CCCAGGCGTATCAGGAGTTGTGGGTCGGCCTTGGCATCATGGGCATATTTTACTACAAACTCTCGTATGGCGGTAAGAAA
AAAGCAGTGGCAGCTAAACCTCCTGGCCATCATTGAAGGATGTCTTCGCCGTTCTGAAGTATATCTCGGAGATGGACCAA
GGAAATGTCCGAGCACCATACTCTTGTACATTAGAACTCTGCTTCTGTCCCTGTTCTGACTGTTTCAGCGAATAAAGTTT
TTGCAAAAAAA
>lcl|E17A10 No definition line found
CAGTACAATCCTTGGTATGCTACACATGYGAKGCAACTACCAACACTGCTGACTGCAAKGTTCCAACCGTCTGCCCATCA
TCGAGTGCATACTGTATGACAGTGGATGTTACTGCAGAAGGAGTTACAGCCTTCAGCAAGAGCTGCCAAAAGTCCTGCAC
GGAAAYCACGACCACGGTGGGAAGTTACCCAGCTTCTACTCACT
>lcl|E17A2 No definition line found
GTCTGGCATAAGCAAACATTCAAAATGTAATGCCAGTGGGAGTTAACATTGACCTGCCCAGGTCGCCAACTTAACATAGC
ATTTTCTAACAGTCAGGAGATTTATTTTTTAAATGGCCTGGTCACTGTGGGCCACTGAATCATCCCAACCTTTTTATCAG
CAAAAATCACCTAACCATGTACAAATGGACATGCAGATATTGTCTGTTCCCCTCATGCATCAAAGACAAATTTTATCCAA
GTCCAAACACCAAAAAAAAAAGCTTGGTGCAGATCATCTGAAAATGGCACGTGGTGATCTCCCAACACAAGTTCCTCTCT
CCAGCACATTGGACCTTCGGTCAATGGGCTAAATGCATGACAGGTTTTATATGTATTCTTTATTGGTATAGAGGGAGGGT
TACCCCCACCCCCTCGTGTCTGGTACTTAGCTTGGTTTGGCTAGCGAATGAGAAATACTTTTTGAGGAATTTCTCATACC
CTGAGATCAGTTAGGAATCGCAGAGTCCGCACCAAGGTCTAAAGACATGATCACTTGCATTCATGACATACTGCACATGG
TTGCATTGTTCATGTGATCTCGCTGGCATAGTTTGCTGATAGTTGAANNATACTGCATTTCACCTGGAATATCGTAGCCA
CTCTACTGCTACAATCGTATTGCCATACTTCCAGTGGCTCCGATTTTTGATACTAATC
>lcl|E17A4 No definition line found
GCACGAGGAGAGAACAGAGAGAGGTGAGCAGGTTTACTCTGTGGAATAAAGAAAACTAAGGAAAGAAACACCCCACACAA
CATATTCTTAACACAGCGGGTTGCATCAATGTCAGACAAATGGAATGGATCTTAGCAAAAGAACTAAGTGGTGGGAATTG
TGTTTATGTATCCTTATCTTAAGGGGACCTGAACCCATCAACCTTCAAGGGATCTAGCTTAACTAATTTATTATAAAGAA
AAAAAAATGATATTCTTAATCTGCTTTGGCTTCGGAATCTTCCGAGTCCAAAATAGCATACTGCTGATATACATAGAGTT
GTAATGACGAACTTGGCACTCGAGACGAATTTGAGCCTGACCTGTACCAGAGACGTTGTGAGCATAAATCTTTAAAAGAA
CAAATGAAAGAACATCTTCTTTACATTTGACATGCACCTTAACAACAGAAGGGGTAGTAAACTCCACAAAACCACAAACC
TTAATCTCATCAGGTTGTCAAAACAAGGTTTGAGGGCAGAACAATTACAAACCAGGCTGCTGCCTTAAATCGAACATCTA
GCAACTGTCTGCCTCGTGC
>lcl|E17A7 No definition line found
CAGACGTGGGACTTCTAATGGTACTGCCAGGGAATCTTGAAACAACGGACACCACTCCTACCAGCCAAAGAGTGMGCTTT
GAGCCGGCCTGGGGCTGAGGACGGCAACGTGGACCCTTCCTCACTTCACACAGTACCTTCATCACGGGACCATTCCTGCC
TTGATAGGATATTTCCCTAT
>lcl|E17C1 No definition line found
GAAATATGTATTCTGGGAAAAGAATGGATCAGTGAGTATTGGASATATCTGCTGCGTGACGTATAGTAAGGYTGCAGGCC
TTCCTTTTCCTGACTGTGGGGTCTCATTGCACTTTCTAATAGTCTTACCTTCCCCCAAATTCCCTTCCTTGTTCTTTGTA
TTTTCTATATGCTGCACGT
>lcl|E17C11 No definition line found
TGAATTATTTTGTGCGATTTACATCACTTGCTGCCCTATCTGTTTACATTTTATTGTATGATTGTGGACGTAAGTGGTCC
ACAGCCCACTTCTATGTGCCCCCACAACCCCACTCCCTATCTGTCGTAGTTTCCAGACACATTGCTTTCCTTTGCTCATG
TCCGACATCTGGTGTTCTTGGTTATCAGGTAAGAGGGGTGGGTAACACCATGTGAATGTGTGCTTGTTAGGCTGCAGATG
GGGTCCTTTAAAATGCCTTGAACATTTGCAGAAGAGAGCTCAACACAGTTCATTCTCAGCCTAGGCTCTGGCACAGACCT
GGGCACCAGGTTTTTTTTACAATTGCAGAGTAGATGAAGTCCTCCACTGCCCATGATCTGGAAGCTACCACCACCCTCAA
TCCATCTGGGACAGAGCTGGGTTTAAACATCCCATGATCTGATGCATATCTAGAGTTTTGCTCGAAGCTAGGCAATACGA
TTTCACCCCAGGGTTTGGCAAGTCTGTTACTAGCCCAGATCTGTGTTCAGTTTTGAAGAATCTAATGGCTATTTTCTGTT
GTTGGCAGCGTGTCTGTTAAACCTTCCACGTTATGGCACTTTAAGCAGTTTAGTTTTTCNNNCGTCCGGCAGNNNTNNNN
NAGTGCAACCCAGTGGCACTTCATTGTGCNNNNNACTTGACAAGCTGTCTGAGNGNNNNTATAAACGGACAGGTAC
>lcl|E17C12 No definition line found
TGTGTGCTCAGTGTCAGTGTGTTATACAGATGGGAACTGCTATAGAAGCTGGGACATTCTCTCCTCTTCTGTGTTGCTGC
CATGCTTAAGAGTTAAAGGGTTTGTGATATTTTTGTATAACATGMRCCAGAGTTTATTGAACTAAATAATCCTATTTAAT
TCCTGATGTAGAACTTGTTTGGGTTCATAATTGTGTTGACAATAGCTKATTCMCAAATGGTTCATCACAGAGTGTTTCTG
TCTCCCACCTCCAAGACTAAGAGGATTTCTTCCATGCTGAAAAGCCATAAAGCATTCCAGCCCCTGCTCTGAATGTACAC
TGCCCTGGGCACTGTCTCCTTCACTACACTGCCCACTGCACTGCTTCCAGCTCKACTAGTGTAACAGCAAANACACAATG
AGGCTTTGCACGTTTCTTACATTGTAATGTTCCTCAGCCTTTATTTATGATGCAGATA
>lcl|E17C2 No definition line found
GTATATGCTTCTGTTAGGAACATCTGGAGGAAAATCCCCACAGAGTGGTGAAGAACAGTGGTGTAAATTAGAGATGTTAA
TGGGCCACTGCATCCCTTTCTCAGGAGCAGACCTAATCTATTTAAAGGATGAGTGTTTTGAACAGGATTGTTTCTGTTCT
GAAGCCACAGATCACAGATATTTCAGAATGTGCCCTTTTTAGATCTTTTAG
>lcl|E17C3 No definition line found
ACATTTTCCTCTTTACTCTCTGTGGATTMGTTAAGGTAGAACCTGTCTTCGTCTTTACTATAATTGTTTGWCATGGGGGT
GTGCCTTGCTCACTTCAGAGATAGGTTGGTGGGGTGGCCTGCACTAGTGTCCTASAAGGATTGGTTGAGGGATGTCTCAA
CTGGGATTTGTTCCTTTGTGTCTGGATCTCTTYGTTAGTTTTTTCAGGGATTGGYTGCGGTGGGCTCTGCCTTTGTTGAG
GTGTTGTCTGCCTTGCATTGGTTGGGGGGAGGACTTGCCTTCGGTTNTRTCTCTACTATGGTTGGGAGGTGGGCTACCCC
ATCMTGTCTGAACCTCTCTATTANNNTGTTCACTCATTCTCCTTGTGCTCTACCCTCATCGTTTTGTTTGTTTTATTTGG
TCTTTTCA
>lcl|E17C5 No definition line found
NNAGAGGCGACTTCAGAGAGGAACMMGGTCCACGACCTTACACCAGAACAAGGATGCACAAGGCGAAWCWTCTGGCGCTC
CTGGCATCGCTGCTTGCCGGCGCCCTGGCAGCAGAGTTCCTAGACTCGGAATGGCAAGCCTGGAAAACCAAATTTGACAA
GAAATACAAGACTGCTGAGGAGGAGGTTCTGCGCAGGGAAAGGTGGGAATCGACCTGGAAGATGGTGATGSAACACAACA
AGCTGGCGGACCAAGGCAAGAAGAGCTACTGGATGGGGATAAACCACTTTTCTGACCGGACTTTATMTGAGCTGCRAGCC
ATGTCCTGTCTCAGAGTCCCAACRATCAGAGAGAAAAGTGCGTCWAAGTTCCAMAGYGSRAGCTCCAAGGTCCTACCTGC
GTACGTGGATTGGAGAGACGAGAAGTGCGTCACAGCCGTGAAGAATCAGGGCGACTATTGTGGCTCGTGCTGGGCCTTCG
CTGCTGTCGGCGCCCTCGAGTCTCGCTACTGTATAAAGACSGGAGAGCTTATGGAGATGAGTGAACAGGAGCTGGTGGAC
TGTGACAGTGAGGATGGAGGCTGCTGCGGCGGGTTCCCATACAGTGCCTATAAGTTCATTTCCGARAAGGGTATAATGGC
CTCTTCACATTACAAATACAAAGGAAGGRMTGCTGGATGCCGCTTYAAGCASMRGAAGGCTGTYCCCCTGAACATMACYA
AGTWCTATSAAWTGARCGGAGAAGACAACATGGCCGCTGCGGTTGCTTCTGATGGCCCCRTCACTGTAGGATTTGCTGTG
TCAWKTASYTTCTTCTYCTACYSTGAAGGKATTTATGAYGAYGAATGTGCTGCACTAYCCAAACCATGCCATCATCMTSG
TRGGRTATGGWASTGAAGAYCAYGAGGACTATTGGMTTATWAAGAACAGTTGGGGACCTCATTGGGGAAATGAAGGATAC
GCAAAAGTCAAGCGCAATGCAAATGTCTGCGCCATCAGTGATATGGGCGCTGCCATGGATCTTCAGTGAAATGTGCGGCA
CATCCGGGATAATCACTTATATTGAGGMTGCGTGTCAGTGAGCTGCTGCATGACCAGTCAGAGCTTTGAATATCASATGC
ATGTGTTCTAACATATCACAAGCCCAGTGTCAGGCRCATTGCCAAACCCATACAATGCCATCATTATCCAATCACAAGCC
CAGCGTCAGGCACATTGTCAAACCCATACAATGCCATCATTATCCAATCACAAGCCCAGCGTCAGGCACATTGCCAAACC
CATACAATGCCATCATTATCCAATCACAGGCCCAGCGTCAGGCACATTGCCAAACCCATACAATGCCATCATTATCCAAT
CACAAGCCCAGCGTCAGGTACATTGCCAAACCCACACAATGCCATCATTATCCAATCACAAGCCCAGYGTCAGGCRCATW
GYCAAACCCATACAATGMCATCATTATCCAATCACAAGCCCAGCGTCAGGCACATTGCCAAACCCACACAATGCCATCAT
TATCACATTGCCATCTTAACTACGTGATGATGGAACCTAAGGTCAATTTCAGCTAAAAAACAAGCCTCAAGAATTGATCA
ACATCATGTTCACCCCAAGTAGGCAGATGGATCACTGTCACACCATGTATATGTTTTATGTATGCAATAAGTCACTAGCT
AGCAATGTGGGGGAGAAGAGTTGTGTGACTTAGTTGCAGTGTGTATGCTGTGGCCTGTATGACTTTTTTCCCTTTCTCCA
TTATTCTCTTCCCGTTGAGGCTCAGAATATTGACAACAACATTTCTGGAATGAAATGTAGACCCTGGACTTTAGATGTCA
GCTTTTTGCACTTCTCTGTGCCCTGATCTTTCCTAAATGACCACATTGTCACTGCAAGTCACATGTTTTCAACAGTGTGA
AGTACGAGAAACAATTTTAACTTAACTCCTGGCAAAACGTATAAAGCAAGTATTCATCTAAACACATTTGTGCACGCTTA
GGACACGCCCTTTATCAAGAATATTAACTGT
>lcl|E17C6 No definition line found
AAACAAAAAAAAAATGTATATGCATACCGTAATCCATTCGAACTTCAATTTGAACATCGGCGAGTCCTCTAGGAACTCCA
CAAGGAATCCTTTACAATTTAATTGTAGGCATGGACTGCTCATATGGAAACAAAGCTTGCGCACGCATACACGGATTGGT
CCAGCTTGCAAAAACAACAAGTCCATTGGGCAGCTTATGAAGCAGGGAGATCACTCARCAGATGGCTCTTCTGGAAAGCC
ATTCTCTGGCAACAAATAACCGTCCCCAGACTGCATAGACTCCTGGTCCATGAACATGTCCTGGCTAGCCTCTTCCAACT
GTTCCGTAATCAACCCGTTGTCCTGCGTCTCGTCGTCGTCCTCTTCCTCATCCCTCTTCTCTGATGTACGGTCACCCCGG
TCTCT
>lcl|E17C9 No definition line found
CCGGGAGGTTGCTGGTAGAGAAGATAATTGTTTTTAAGGCCTTATATTTTGTGTTTAACACTAATATCTTGCTTAAAAGG
CTATGATATTATCTACACAATGTTAAAAAGCTGTGAATAAGCAGAAGATTGTTTTCCTATCAAGTCGCAACCAATTGGAA
TGCTCTCCCACTTGTACTCTGCCAAGAACATCTTCTACTGCCCCTTAGAGTGAAACTTGGCTTTTTATAAGTTAAACTGC
ATCCAATAATACATTTGCTGTCCTACTTCTTCATCCTCTGTTTTAAGTAACTGGGACTTTTACTGTAAATAGGACTCTAT
AGAGCCATGAAGTCTTTTTGATAATTACGTGCGCTTAAAACATCACACATCGTTCTCCTGGGTTTCACCAATAACATTGC
AATGCCACGGCACTTCACTGAATGTAACGTTTGGAATCCCCTGTTAATCTGTTCTTCAGGTGATCTTAAACACCTCGCCC
CTTGCATTCCCACTGCGATATTGCATTTGCTAGAAGATCACAATATTCTCAGAAGAATGGAAGCAATTTGTCCTCACTGA
TTCATCTTTATATTTGATTAAATGCTCCTGCGGCTGCATGCTGAAAAGCTGTAATCCTGCAGCCCCTATTTAGTATAAAA
TACACTAGTTCCATTGGAGACTTAACACTTTTAAATGTTAACCTGCTGGTAAAAACTGACATGCTGGTAAAAAATGAAAT
CACAGGCATTGTGCTAGTCAAAAGTAACATTAAACAAGTGTTAGTCATTTGTAAACTATTTCATCTAATTTTGAATACGT
TTTTGCTTTTCAAATCCTCACTTAATCTTCCATGTGTCGCTCATCAGTCTAGATATGACTGCTTAACATGTGTGCCTCAG
ATATAGTCTGCATATTTGTGTTCACTCTTGCAGTTGGAGATTTTATATCTTTTTGATCATTTCTAGGAAGTTTATCTTTG
CACCCTTGGGATAATGAAAATGTATCATGCTTTTTATANNNNNNTANNNNTTTATTGCTGATTTATTGTCTGTTCTGTNN
ACATGCACATGTTTTTGTCACTGGNNTCCTCTGT
>lcl|E17E10 No definition line found
CGGTCCGGAATTCCCGNNATCTNNNNGGCCGCAGAGGAGGACGAAAGGGGGGAAAAAATTGGCTAATCCCGCCTGCTTAT
CCAACTCCCGATGCTTGGCGCTCAGGCTGGACCGTCCCTCTCCACTGCCCCATTGGGTAAAATAATAATCACCTCCCCTT
TGGCGCACCCCACCCACTCCTAGTGCCCACTCATTGGGTGTATAGGACGCCAATCCGCGTAGATTGGCCCGCTTCGCGCA
GCCCATTCATGCAGTTTGGTTGCGTGCTGGTGTATTTTACTGTTTGCAATAAAGCCCATTTTACAGTTCCACCGAAATTA
AACTCTTAGCTGCGGTCACTTTACCCGCAGAGCATCTTCCTTCAGAATCCCGAAAACAAATCCCAGCCGTCTACCAACAT
GCCCAAGAGAAAGGCTGCGTCTGAAGGTGAGGGGAAGGACGAGCCCAAGAGGAGATCGGCTAGGTTGTCGGCTAAACCTG
CTCCGCCTAAGCCGGAACCTAAGCCCAAAAAGGCACCAGCAAAGAAGGCATCAAACGATAAAAAGGAGGACAAGAAACCA
GCCAAGGGGAAGAAGGGAGCCAAAGGAAAGGACGAAAATAAGCAGGATGACTCCAAGGAAGAAAACCACTCTGAAAACGG
TGATACCAAAACTAATGAGACGCCAGCAGCTGAAGCATCTGATGAAAAGGAATCCAAGTCCGAGTAATTTCAGCTTTGTC
CTCTAGTTCCATCATTCAGTCTTCATACCTCCATGCTGTATTGTTAACAGAGAGGAATATTTTTATCAACTATTTTATAA
ATGCAGGTTTTTTTAGCATGAATTTAATTGTGGAACATCTTCATCTCGGTAACTTGGGAAAGAAATCTACAACAACAAAA
ACATTGTTTTAAGAATTTGTGATTGTACTAGTTTGTATGGTACCTGGAAAGAATATGTGGTGGTAGCTTCGACTTCAAGT
CAGTGTTTCCCTTTTTGTGTGTCATGCTTATGGACTCTGGATTTTTATTTACCCTGTATCTGTCGTATGGTTTCTTAAAA
GTGGGGAGGTCTCAAAAGAAAATTACTGCGTCAAACATTCCAGTGATTCTGTGGGTTGTTTTTATAAAGAAGGTAAAATA
TTTTCATGAAATCCTAGGAGCTGGAAATCTGTTTCCCAATTGTTTATTATTTTTCCGCCAATGTAGAAAAGAAATCATGT
TTTTAATGAAATACAAACGTTTGTTTTAACTGAGCAGAATGGTTGCACGTACCCACTGTTAGGAATTTTGCTGGATTTAC
CTTAATAAAAAAGACTCCTC
>lcl|E17E4 No definition line found
GCGCAGGCCCGCAAGGGCCCACCCAGGTGTCTTCACTCTTCCCCAGCATAGTAGAAATGCTCTGACTCACATTCCAAATG
GAGGTCCCAGGAAGGACACTGCACCCTAGTGGAAGGAGAATAGACTGACACCAAAGGGACTATCTTGCCAGCACTGGTTG
GCGTGATGCTTGACCCAAATGGCATTCCCTCATGCCTTTGTCTCCACTCACACGAGAGCTGCTGTCCTCTTTGTCTGTGT
ATCAGGCCCCCGGAAACAAAACCTGAAGAGATCTACTAGATCCCGCTGGGGGCCACACTACTTCCTATGGGCGCTCTATC
AGGCTCGGATCAGTGACAAATTGGGGNAGATTAAGCGCGTTTGGAAAGTAGCAAGTGGAGGAATTCTTCATTGTGTTCAA
GAAGAGTTGGATCATGCAGATGTAATGTGCTTTGTTTATAAACCAATTGGCCGATAGTACCAACATTGTAATTCTGAAAC
ATTTTAATATAAGAATAACCTACAAAACATTGTAATTTTCCATCAAGCTTTTATGCGGCCTCAGGTTTAGACTGGGTGCG
ATGTACACTCCCGCAATACCAATCCTGCTGGGCACGTGTTTGCGCACTTGCGCTGCTGGCTTGCCCATATCGTAGTCTCC
ACTTGACTGATAACCTAAAATTATTTGAACTCTGGCAAGTGAACTTTCATTAGATAAGATAGATGGTTTTATTTTAACGA
TTAAAACAACAACCCTAATTTCTGTTTGTTTTCTTAGCTGCCTTCCCTTGAAGCATAAATACCGTTGGGGGTTGATTCAC
CTCAAGATCTATTCAAATTTTGGAGGATATAAATCTACCCTGGGTTAAAACCCTTTGAGGCCGGTTAAGAAACAAGTTAC
TATGTATTCAGACCTTCCAAGTTTCCTGTGGCCATGGGAGCGANNNCCATTCAGCCCTACTTTTTCCACTTTGGATTCTG
GAATTTGTAGTTCTCTTTCCC
>lcl|E17E6 No definition line found
TCCGGAATCCCGGGATCACTGGCTTCCATTTTGTGCGTGTGCGCCAGCCAGCTAGGAAACTTTAGTGAATCTTACGCACA
CCCGTTCATCCACTTCTCGCAGAATCGGCTCCCGCACCAAGGTTTACTTCGCTATGGATCCAGACAGCAGCTCGGGCAGT
GTGCATGCGTTCTGGTGCAACATTTGCAAGGTGGCCTGTGCCTCCGCAGTGAACCTCCAGACTCATTTCCTAGGTTCTAA
ACACAAACTGCTGGAGAAGGCGCTTAAAGCTCATGGGATCGTGAAATCGGCTGTGCCGGAACCTGTGGGGCCGGGGAAGG
TCCCCGAGTGNGTCACCATACAGACTGAAACGAATAGTGCGCAAACCCTCGAGGAACAACTGGGTGGCTGCCGTAGCACC
GAGCCGGCAATCGGACTGGAATACCTGTATGAGTACCGCACACACGGCAACTCTGTATATTATGAGTGCACTATGTGTGG
CTGCGAGGCTGGGCTCACCAACATGTTCATGCACGTAGTAGGCGCCAAACACCGGCTGGCCTACCTTACCAAGCATCACC
CGGAGTTGGCCGAAGTTCCGGGCCGAGGTTCAGAGCTACACAGAAAGCTTAAGGTAATTGCCGCCCAAGTGGAGGCCAAG
CATGGGAGGAAGAAGATCCAGGTGGTGACGGATGCTCAACAGCTCAAGCGAAAGTATGAGGGCGAGGATGGTCCCAACAA
AATGCAGCGCATTGACTTCACCAGTGACGAGTGCTACATGGACCCTCCGCCCGCCCCAGTCGTGCCCCCTCAAGCACAAG
CTCCCAGCCTTTCCTTCCAGGAGCTCAAGAAAGCGCACGCCGAGTCCATGAAGAAACAGGGCTTGGACAAGAGCGTTGAC
GGCTTTGGAACTAAGAAGGAGCTACTAGACTACCTCAAACAGNTCCAGATCTTGTGCGAGGACGATGCCTCTTTCGTCCT
TAAAGTTACCCAAAGTTTTACGCAATCTTTGGTAAATATAGGTCAAAGATCAAGGGTAAGTCGG
>lcl|E17E8 No definition line found
TGTAGTCATTGATAGCTGTGCCTGTATCACTTCGAGGGAGCTATTTTCTACTTTATAGCTTTGTTTTGTAGCTAGAGGGG
TCTTTTTCTGTCCRATCCCTGGACAGTGAGAGCAAATCARGCACATAGTTAGCGACTATCATCCATCCAGTTCAKCACTG
TGACCTCGTCAAGCGGCCAAATGGYAATTGAATGCAACATTAGCSCTACCACCAGATGAATTATGTTCCATTGTTTCGGC
ATGGTTGGAAAAAGTAGAAACATTATTTCCTCTGCATCATCCTTACCACCTTCCCCATATTCCCGTAGGCATTTAATTCA
TTTTTTAAGGGAAAATTGGACTGCTACAGATTTCAGTATTC
>lcl|E17E9 No definition line found
CGACTTCAAGGGCCTCACCAAGCTCTACGCCTTGGTCCTCGTGAACAACAAGATCTCCAAAGTCCACGACAAGGCCTTTG
AGCCCCTCTACCACCTGCAGAAGCTCTACATCTCCAAGAACAACCTGGCGGAGATCCCCCCGAACCTGCCAAGCTCCCTG
GTGGAACTGCGCATCCACGACAACAAGATCAAGCGGGTGCGCAAGGACGTCTTCAACGGCCTCAAGAACATGAACTGCAT
CGAAATGGGTGGGAACCCCCTGGAGAACAGTGGCTTGGAGGCCGGGGCGTTCGACGGGCTGAAGCTCAACTACTTGCGCA
TCTCTGAGGCGAAACTCACTGGTGTCCCGAAAGATCTTCCAGAGACCCTGAATGAGCTTTACTTGGACCACAATCAAATC
CAAGCGATCGAACTGGAGGACCTCATTCGTTACTCGAAACTGTACAGGCTGGGGCTGGGACACAACAAAATACGGATGAT
TGAGAACGGCAGCCTGCCCTTCATGCCGACGCTGCGAGAGCTGCACCTGGACAACAACAAGCTCTCCAAAGTCCCTCCCA
GCCTCCCCGATTTGAAGTTCCTACAGGTCATCTACCTTCACTCCAACAACATCACCCACATTGGCGTGAATGACTTCTGT
CCCGTTGGCTTTGGGGTGAAGCGAGCCTATTACAACGGCATCAGCCTCTTTAACAACCCTGTGGCGTACTGGGAGGTGCA
GCCCGCCACGTTCCGCTGCGTGACCGACCGCCTAGCCATACAGTTTGGAAACTACAAGAAATAAGGCGGCTCGAGCGGGG
AGAGTACGAAGTGAAGCGAGCGGCGAGAACCAGCGAGATGAACCCACAATGAGCTACAGAAAGAGGAATACGGAAAGAGA
GGAGAAAGAGAGAGGGAGAAAGAGCAAAAGAGAAATCCACCCTGCATCTGCTTTCATTTTCTATACTTCTTCGCCCCCAA
RGCTGAGCGTTGTGTGTATACAATGGTGGAGAGCTCTCTGCAGCAGCTGCAGCCCTAGATCAGTGTAGGCAAACTCTTGT
AGTGCTTATTGAATAAGCTCGCAATGTGTGGCCCAGGAGATTGAAATTGTGCCTAAAAGATGCCCACCCTTCCTTCCCGT
CTCAAGTGTATGTGCACATAACATGCCCTGCTTTGCCTGCTGCCCCTCTCCCTCTGACCACACTCACATGCCCACAGAAC
AGAAAAGATGGCCTCCACGTCATCCCGCCTGCCTGGGCCTGCTCTTTGGGATTTGGATTTGTAGTGGTTCTTTCACCATC
AACACATTTAATCATGGAGACAGCTTGGCTTCCAAACAGAATTAGGATGTATTTTCCTATACTGCAATGTAACAGGAAAA
TCTGCCAGAAAATGCCAGATCCCACATGTTCCGGGCCTTCCTGCGATTGCTCACCTTCAGCAGTGCTGATGGCAAACCAG
GGTAGACGGAACAAGAGTGCTTGCATACTCACAAGCACAGGCCAGCAACATAGCCCACCCTGTGCCACAATCAAC
>lcl|E17G11 No definition line found
TTCCCGGGANNCAAGATTTTAGGAAATCTTTTCTTTGTATGTGAAAATAACGAACACATCTGTTTTTCTCAGATGTGAAT
CTTGTAATTGTGTAAGGTAAGCTGGATATGTCTTACCTAAAAGTACGATGTTTCTACTCTGATATTTGTTCATGAAGGCC
ACATTTGTTTCTTAAGCCTAGTGCATAATTATGATTTTCATCTTGAAACATGCCAAACAAGGCATCCTGTTCATTGAAAG
GAAGAACATGCATAATTATCAGCATTTAAAGAAAAAGGTCTCGGTAAAATAACAGTACTATTAGTTGGTTTTATCATGGT
CACCTTTGATTTCTGTCAAATTTCCTTTTGTTCTCTACCTTTACTACCAGTTTGGAAAAGGAAGTGTGAGGAATATCGCC
CTGGATTTTGATGGAGCAGCAATGGGCTGACACTATTACTACTTCCCAGTAAAAGGCACTGAGAGAAGCCCCCATCTCAA
TAACAGGATGGATGGACCACTATTGATATAGTACCTGCCCGAGTATATCGGGGCACACTTGCTGGCCTTTGTTACTGTAC
AGTCCTTGATGGAAACTTGTCGCCCCTTTGTTTCCAAAATGGTGACCTGGGAAAANTTTGGGATACTGAGATATCCACCT
ACCCACCCCCAACACCCCCTATGCCATGTAGAAGTGCCTNNNNATCACTGTGAAGTTCCCCATGCATCTCTAAA
>lcl|E17G2 No definition line found
GTCGTGACCCAGCAGCGGCCCCGGCCACCGGGAATAAGAAGAACCACCTGACTGAGCTGAAACGCTTCCTGGATACTGCC
TTTAACCTGAACGCCTTCAAAGGTTTATCATAAACCACTGCAATACAGACGGCTCCCCTGTGTCCATCCTCCACTGCAGA
CCATACAACTTTAAATAAACCCGCCTGAGGAACTGGGAAGTGGTGGTGAAGGTGGTCCAAAATGGTGACCTTTCTTAGAC
GTTTTGCTGCAGAAAGCTTGTCTCTCGTTGGATTTGGGGCAGGAATGCTATGCTTCCAAAGCCTTCATTACCACCTCTGG
GGGAGTGTGGGAATATGTTGTACACGCTTGTTTCTACAACTCTATTTCACTGCAGACTTGTGTATAAGGGGGGCGGGAGA
ATCGGTGGGCTCACTCTCCAAAATACCTGTACAGATGTAGCTGACATTTTGAATTTTAGGGCCCAGGCAGTGTCTTTCTG
CTGCTACTATGAATGCTTAACTTGTGTAACAAAATGGGCAACCCGAGTGGTATTGTACAATCCATTGATGATTCGACTCC
AGACAACCTGTGTATGTTTTACATTTTTTTTGGCAGGTCTTCTGATGATTCACGTTTACCAACATTTCACCAAAGCTACT
CTTGGATTCATAATGCAGACAAATCTGGTGGCACCTCTGATGGTATCTGAAGTCCATCTTTGTCCCATACAT
>lcl|E17G3 No definition line found
CCTAAATCCTAACCATCACCCTACAATTTTAAACGCCTATTATTTTCCAWGCCGAGTAAGACACTAAGTGTTTGTGAGGT
AGTCCTAACCACATTTTTCTAAGACACTAATTGTTCCTGAGGTTGTCTAAATACTACTTAGTAGAAATGCCTCAAAACCA
GTTACTAAGAATTGTTCCTGCATGCCATGTTGTCTCATTCTTTACATATCTGATGGTTTCAGGAGTGAATTGTGTGCTGG
TTTAGGCCAATATGCCTAGTTCTAG
>lcl|E17G4 No definition line found
CAACATGGCGCTGGTTGGAAGGTCTGCGGGAAGGCTGCTGCGTCCAATGCTTGCCATGCAGAGTCGGGCCTTTGCCGATA
AACCCGAGAGTGCCCAGTTCAGCGGTAGTGGATCAATTCGCGAAGGAGGTGGCTCATTTGCAAAAAGAGAAGCTGCAGAA
GAGGAAAGATATTTCAGGAGAAAAGGAAGTGAACAACTGGCTGCTCTGAAGAAACATCACGATGAGGAAATCTCTCACCA
CATGCAAGAGATAGAAAGGCTGCATAAAGAAATTGACCGCCGTAAGAAAAAGCTGAAGATGCTCAAATCTGATGATGAGA
AATCTGATGACTAAAATAAGGCTGCTTCAAGGAAACCAAATAGTTTTGTTTTAATGCCACAAACAGTCTATTTACTGGTT
TCCTTTACATTGTTGAAACATACTTGATGTGTTGGTTTCTAAAGATGGTCGAATAAAAATGCACTTGAAGTTAAAAAAAA
AAACCTCGTGC
>lcl|E17G7 No definition line found
TTTGAATTAGTGAGCCTATCAATATCCACCTTGAACCATTGTTCACGCTGACATGGTGGGTTAGTAGCTTTAAACCCTAA
GGTGTTGGCTGATTCCGAAATTTCATTTGAGATTGAAATTTCTAGTGACACATTTTGATCCGAAACCACTCTGATCGTTT
CTATATTGTATGCATCTGCCAGACATCCATGCAGACACCACAATTGATCAGTTGAGCCACTGGACGTGATGCCCGTGCCA
TTTCCATGTTTTTGTTCCCCTAGTTTATCAGCAGATGGGCACACTCCAACAGACTGCCGTGGTTTGCCTTTTGTGATGGA
AGGATGAAAGCCTGGCCTTTGGCATGCTGCAGTCGCTGTTGCCTTCGATAGATTTTTTTTTTGTATTTCTTTTTATTTTG
TAAAGTGAATGGTGCTGTGTTGCTGCTTGGAGAGAGAGCTTTTGTCTTCCTCTTGAATGACAGACTTAAAAGCCTGCGCA
AGTGGCAGCAGAGACCGCTAATCAAAGGCCCCAGACCCCTTACTTTTTTAACGGTAAAAAAAAAGCCCCTTTTTTGCCTT
GGATATGAAGCAGTTAGTGGAATAATATACTGTTATTCTATGGTGGGCTTGCCTTTCCTGCAGAAACTAGATTCTTAAAG
AGCGCANNATATGACCCTCTAGTTTTTGCACATTTAAAATTACATTTTGGGCAAGTGTTCCTTTTTCTGATTGCCATCAA
GGATTTGAGTGGCCATTTTTGGAGCTTGTGTAAAGCTTTCCATGATTGCTGGATATAAGTCATAGTTTTTAAATTGATTT
GCTAATGACACTTTAGAAGGTCTTGCGCAAGTAGAATTATTCATTATTCTCGCTGACGTTTTTGAATATTTTTTTTTTCT
GGGAAGAATATAATTTTCAGATGTACTTTCCATCGTGCTTTGTACCCTTCTTTGAATAGGTGGAGGTTTTACATTGTCAG
ATGCAGGTTTGCCAGATCACGCTCCAATTCGTGGATGTGTCTAACACATGGATTCTATTTTCTATCCGTTTGTCACTGCA
AACCTCTTTGTTGTAGTGCTCCACTTTATCTTAAGTTGCTATTCCCATGGCTGTCTTGTTGTGGCAGTTGTTTGTCTGTT
TCACTGTGTGTTCGTTGGCCTGTGTCTCACGATAAGACTGTCATTCTTAACTTTTGTCAATGAGCCCCTGAACCAGACAG
GGTGGGAAGATAAGCCAACCCTGCCTCCATTGAAAAGCATTGATGGCATGGCAATGGCAACGAGAGGGTTGTTTTGAATT
TATATTCAGAGATGTCTGTGACTGAGTGGTAGCCTATTCTTTGCTCATTCAGTAATCTTCTTGCATTAACATGTCGTACT
CTAAGTGGTCTTTGTTGTACTTGATTTCACACTTATGTTGACTTTTATCAACACCAGTTTTCAACTGGTTATAAGAATTG
CAGTTTATCAGATAACTCGAGTGAATATTTTTGCACAAATATACACTTTCTGCCTGTTTACCTGCTACAGTTGTTGCAGT
TTCTTTTTAAATGGGGTTTGTCATTCTCCATCATCCCTAGAATAATTTCTGAGCAATCTCTTTGCTTTCCTTACTTGACT
TCAGTTGCATNCGGAATTTTTTTTAAAAAAAATGGTGTTATTGTAAATGTAATCTCCGCTTTGTTCTTAGATTCCGCATC
CGTGTATTTTTTTGGATGTAGGCCTGCCCAGACTCTTGTACCTACACCATTGGCACACACAGATTTGGTAATGTGCTTCA
GAGGAAGGGTTGCCCAAGGTTTGTATCACGGGCAGTGATCTTGTCCTCTTAAACTCTTCATTCTACTTGAGCACTGTGTC
CACCTCTCACACTGTAGAACCTCTCACTGGAACTGACTACATTACATCCAATTGCTTTTAGCTGTTAATGAATAATCTGA
CGCTTTGGTCTTGGCACTTGGTACACCATACGAACTACAGTCCACTCCAACATAGAATATTTTCAACTTGAATTCCCAGC
AGGATTATTTTCTTTTACTTCAAGATATGCCTTGCTGCCAGGCAGCTCAAGTACAACACACACTTTTCAGAACTCCAAG
>lcl|E17G8 No definition line found
GGGCATGTTTCTTTAGTCAGAAGGGATGTTTTCCAATAGACCATTAAAATACATTATAACCCTTAGAATGTTGGAATGGC
ATTCTTATTGGACAATCTGCGGGCTAAATGGACCAGTGAAGCTTGCAGGTTGTTTAAGAGCGCTGAATTCCAAGACTGTC
TCCAGCACTGTGCGCATCCACAGGAGGACTTTTGGATGAACAACTTCCACATACTTTCCTAAATACTATTTGTCAGAGGT
CTGTAACCTGAATCCATGCAGATGTTTACTATCATGACTGCCATGATCCCTTTCCATAGAGTTTGAAGGATGGGGTGATG
GGAGTTGCTGCCCAGAACATCTGGAAAGCCAAATGTTGGTGACCCCAGTTATATACTATCAAGAGCGATGTGGTTGTAAT
AGCTTTATAGACCTTCCCCCATGATGTACTGGGCGTTATGGGCCCGTAAACTTAATTAAATGCTATTGCTGTGCTTGTGC
CTTTGGCTCAGTCTTCAGGGCCCATAATTCCCAGTACTGTCCTCGGGTGGGCCTATAAAGCTAAATTAGGCATTCTAGAT
CCTAAACTCAGGACTGTTCTGCCTGTAAAGAAGCATTTCCATGTTTGACATGATGACAGCCAATCAAGTCACCTTCTTTT
CCTGTGGACCCAGCACCCTTATGGATCAGCACTGTTGGGGTGCACAGTGGAGTCATGATGGCACNAAACACAACAAAACA
AATATCAGNNNTCCTCATCTCANNNCAACCCAAAAAGAGCATTT
>lcl|E18A1 No definition line found
CGGGATCTCAGCCGCACAGCAGCTCGCACCGCTCACCGCCGCCCGGCCCACCACACCCGCCGCCATGGACGCCATCAAGA
AGAAGATGCAGATGCTCAAGCTCGACAAGGAAAATGCCATGGACCGGGCAGAGCAGGCGGAGGCCGACAAGAAGGGAGCC
GAGGACAAGAGCAAGCAGCTTGAGGACGAGCTAGTAGCCCTGCAGAAGAAGCTGAAGGGTACCGAGGACGAGTTGGACAA
GTACTCGGAGTCCTTGAAAGATGCACAGGAGAAGTTGGAGCTGGCAGAGAAGAAGGCCACTGATGCTGAGAGTGATGTAG
CCTCCCTGAACAGGCGTATCCAGCTGGTTGAGGAAGAGTTGGATCGTGCTCAGGAGCGTCTAGCCACAGCCCTACAAAAG
CTGGAGGAGGCTGAAAAGGCTGCTGATGAGAGTGAGAGAGGAATGAAGGTCATTGAAAACAGGGCCTTAAAAGATGAAGA
AAAGATGGAACTGCAAGAAATTCAACTTAAAGAGGCAAAACACATTGCTGAAGAGGCTGACAGAAAATATGAAGAGGTTG
CACGTAAACTCGTAATTATTGAGGGTGATCTGGAGCGTGCGGAAGAAAGGGCAGAACTCTCTGAAGGCAAATGTGCTGAA
CTTGAAGAAGAATTGAAAACTGTGACCAACAACCTGAAGTCACTGGAGGCTCAGGCTGAAAAGTACTCCCAGAAGGAAGA
CAAGTATGAGGAGGAAATTAAGGTCCTGACCGACAAACTTAAGGAGGCTGAGACCCGTGCTGAGTTTGCGGAGAGGACGG
TAGCCAAACTGGAAAAGAGCATTGATGACTTGGAAGATGAGTTGTATGCTCAGAAGCTGAAGTACAAAGCAATCAGCGAG
GAGCTGGACCATGCTCTCAACGATATGACTTCAATGTAAATGTTTTCTTACTGTGCCTGCCTGCTTCTGTACCCTCCTAC
TTGCCTAATAAACTCACTTCTACCCTTTTACCTCTAATTTCTTTCCATACATTTCAGCATTGTCCTGGTTTTACTTGGTT
ATTCCCCTCCATTTAATTTAGTTCACTTCTGTTTGWGCAGCTTYWAAATGTACKCGAGATATTGCATTAGAACAAAAATC
GGGAACCCATACCTTCAKTCACGTARCATGCTCACTTTTAAGGAAACCTGTGTTTTGTGCTATTAACTAGCTTTTGAGAT
GTTATACCACATGTAGTGTTTATCTCTAATGATAGATGACGGAGGGATGCTGTGAGGGCTGAAATTGACGATTGGGTGCA
GCAAGTTAATTCGCATAGWAGAAAGTAGGGGGAGCCCGTTGGTCACAGAGCTGTAATACTGGACGTGTAGAAAGTTAACC
ACAACATAAGGGGTGTTRGGTTTAAATATCCGCATATTTGCCTGAAATTGTCTTCTGTGAATTAGAACGGCACTTGGAAT
TCTACAACATGTAATCCTCGGGTCAAATGCTGAACAGAAGTTAACTAAACGTC
>lcl|E18A10 No definition line found
GCACGAGGCGCAGCAGCACACCAGCAATTTCTCCCATCTCACACACATCATGGCATACAATCGCCAAAGCACGGTCAGAT
CTGAGAGAAGGGGCTTCAGTACTTCTTCGGCCATTCTTCCAGCAGCAGGTGCCAGCTTCAGCTCTGCCTCCGTAACTCGG
TCTGGAGCAGGAGGTGGAGGCTATGCGCGTTCAGGCAGTGGCGGGTATGGCAGCAGAAGTATGTACAATCTAGCAGGGAG
TAGAAAAATCTCACTTGGAGGTGGCAGCAGCCTGCGATACGGATCTGGTGGAGGAGCTGGTGCTGGGTTTGGTGGTGGTG
CTGGGTATGGGTTTGGTGGAGGCGCTGGGTTTGGTGGAGGAGCAGGTGCTGGATTTGGTTCTGGTGGCGGGTATGGAGTA
GGCGGAGGATCTTTTGGGATGGGTGGAGGTCCGGGGTTCCCCGTTTGCCCACCTGGTGGTATCAAAGAGGTCACCATCAA
CCAGAGCCTCCTTTCCCCACTCAACCTGGAAATTGACCCCACCATCCAGAGGGTGCGAACAGAAGAAAGGGAGCAGATCA
AGACCCTCAACAACAAATTCGCCTCTTTCATTGATAAGGTGCGATTCCTAGAGCAACAAAATAAAGTTTTGGATACTAAA
TGGCAACTGTTGCAAGAGCAGGGTCATAAAACCACCAAGAGTAACGTTGAACCCATGTTTGAAACTTACATTAACAACTT
ACGGAGGCAGATTGATGCTTTGGGGAATGAAAGACATAGGCTGGATGCAGATCTGAGAAACATGCAGGACATGGTGGAAG
ACTTCAAGAACAAGTATGAAGATGAAATCAACAAGCGCACTGCTGCTGAAAATGACTTTGTTATGCTCAAGAAGGACGTG
GATGCTGCCTTCATGAACAAGGAGGAGCTGGACAGCAAAGTGGTTTCTCTGAATGAAGAGCTCAATTTCCTTAGAGCTGT
CTACGAAGAGGAACTCCGTCAGATGCAGACCCAGATTTCAGACACCTCTGTCATTCTCTCCATGGACAACAACCGACACT
TGAACCTGGACAGCATCATTGCTGAGGTCAAGGCTCAGTATGAACACATTGCTAACACTAGCCGCATCGAAGCAGAGACC
TGGTACCAAACCAAGTATGAGGAGCTACAGTCCTCAGCAGGCAGACATGGAGATGATTTACGGAGCACCAAGGCCGAGAT
TTCGGAGCTGAACCGTATGATACAGAGACTGAGATCAGAAATTGATAATGTGAAGAAACAGTGTGAAAAATTACAGCATG
CCATCAGCGAGGCTGAGGAGCGAGGAGAGCTTGCTCTGAAAGATGCTAGGAAAAAACTAGCTGACCTGGAGGCAGCCCTG
MAGAAGGCCAAGGAGGACATGGCTCATCARCTGCRTGATTACCAGGAATTGATGAACGTGAAGCTGGCYCTGGATCTAGA
GATTGCAACCTACAGAAAGCTCCTGGAAGGAGAGGAAAMCAGGTTTGCAGGAGAAGGAGTTGGCCATGTAAACATCTCCG
TGGTTAGCTCTAGCAGTGGATATGGAGTAGGTGGAGGACWAGGAGGTGGAYATGGACAAGGCTTCGGAGGTGGACAAGGC
GSTGGGCACGGCTWTGGAGGAGGTCATGGAGGTGGAGACTTCAGCTCTGGAAGTGGAAGAATTGGAGGAGGAGGATTCAG
TTCTGGRGGCGGATACAGCTCAGGAGGATTTAGCTCTGGGGGTGGTTTCGGTTCTGGAGGAYACAGCTCTGGAGGCGGCG
GAGGCTCAAGTGTCAAAATTGTATCAACAACCTCGTCTCAAAGATCCAGAAAGTATTAATACGAGGAGCCAAGATCCCAM
AGTCTACAACGCTCTGATGAGAACAGCAGTTTCAACAGGCATCACATGCACAAAGATGAGGACAATGATGTAACTGGATT
ACATATAATKAGAAATGTGGAATAGTGCATAMATCCCTTTTCGCCTCTTCAAGTAAATTAGCCAAGTKATGTCAATCACA
TCTATTCTATTCCCTCTGTCTTCCGTTGTCATTAGAGAGCATTTCCTTAATTCATCAATTTCTTGCATGGGCATGTTTTC
CATGATTGTTCCAAACATTCCACAAATAATAAAATAAGCCAACTCCCTTGATGAAGAACAGCCCAATATTGCAGGACTTG
AAAGAAAGAAACATTACCTTTGGCAAATCAAGCAAGGGTTCCACCACCTAAATGAGGTGCACGTGGGTGGGGAAGAAATT
ATAACAAAATGCGTTGTCCCCTCTTTTGATTTCGTCGATGCTTTCTGCGAAGCTGGTGATGTACTATTTCGATAGATTAT
TTGGTGCTTCATCTGTCACATCCTAGACCCTCACACTGAAGTGGACTGCAATCCTCTCTGGTGAACCAGTCCATACACAC
ACTTTCAATTGCATATGTTGCTGCAGTCAAGAGACAGTCTAACGTTTCTAGAATCTTTTCATGTTCTGTGTGTCTAGCTT
CACCCTGTACAGCATATTCGACAAGGCAGTTATTTTATAGGCAAAAGTGGGCACGTCAATGGTCGTAAAGGTAGCGTTAG
TGTTTCAAACAGACTGTTGTGTATTAATTTGAAATCAAAGAATTGAGAAATTCACTTTGCAAATACATATAACTGGACCG
TTGTATCAAGAATGGTTTATGCAACGTGCATTTCAACCGAAAGTGCAGGAAAAGGAACATTTGCTTCTCTGTAAAAATAC
TGTCATTTCTGATGTAAAAAATATTTCTTTCTTCACTATTATATGTTGCACACTTTTCGGGGTCCGTCAATGCACTGGTT
TACTATATTACTTGCTCTGTACACACTCTATTGCCTTTCATGAATGGCTTTCAATAAACTATTA
>lcl|E18A12 No definition line found
NNCGGGATCGGTGGTGCTCCTGCATTTCCTGTTTGCCCACCTGGTGGAATCCAACAAGTGACCATCAACCAAAGTCTGCT
GTCACCACTCAATTTGGAGATTGATCCCGAAATCCAGAAAGTGCGAACCGAGGAGAGGGAGCAAATCAAGACACTCAACA
ACAAGTTTGCTTCCTTCATTGACAAGGTCCGATTTCTGGAGCAACAGAACCAGGTGCTTCAGACCAAGTGGGACTTCTTA
CAGGAACATGGCCAAAAAGGCGGCAGCAAGAGGGACAACCTGGAGCCGATGTTTGAGGCATACTGCAACAACATGAGGAG
GCAGGTGGAAAGGCTGACATCAGATCGGAGCCGCCTGGATAACGAGCTCCGCAACATGCAGGATCTTGTCGAGGATTACA
AGAACAAGTATGAAGATGAAATCAACAAACGCACAGCTGCAGAGRATGAGTTTGTGGTGCTCAAGAAGGATGTTGACAGC
GCCTTCATGACCAAAGTGGAGCTGAATGGAAAAGTGGATACTCTGACTGACGAGCTCCAGTTCTACAAGTCGTTGTACGA
TGCGGAACTCACAGCGATGCAAGGACAGATGTCGGACACGTCTGTTATCCTGTCTATGGACAATAACCGGTYCCTAGATC
TGAACAGCCTCATCGCTGAAGCCAGAGCACACTACGAGGATATTGCCAACAAGAGCCGAGCAGAAGCTGAGTCTACCTAC
GCAAGCAAGTTTCAACAGCTCCAGGCCGCTGCTGGACAGCACGGAGACCATCTGAAGAGCAGCAAGACTGAGATATCCGA
GTTGAACAGAACAATCCAGAGATTGAAGGCAGAAATTGAAAGTGTGAAAAAACAGTGCGCCAATCTGCAGACTGCCATCG
CAGAGGCCGAGGAGCGTGGAGAGCTTGCCCTGAAGGATGCCAGGAAAAAGCTGGCTGAATTGGANGCTGCTTTACAGAAG
TGCAAGGAGGAAATGGCTCGTCAGCTGAAGGAGTACCAGGATCTGATGAATGGCAAGATGGCCCTGGACCTTGAGATCGC
CACCTACAGGACCCTACTGGAGGGAGAAGAGTGCAGGATGTCTGGAGAAATCCAGAGCGCAGTGAACATCTCTGTGGTCA
GCAGTGGCACAAGCTACAGCTCTGTAGGAGGAGGAGGTGCCTTTGGTGCTGGAGGCGGCGGAGGTGGATTAGGCGGTGGA
GGTGGATTTGGYGGAGGAGGCGGCAGTGGATATGGCACAGGAGGCGGAGGAGCCTTCAGTGCAGGMGGTGGCAGTGGATA
TGGCACAGGAGGCGGAGGAGGATTCACTGCAGGAGTTGGCAGTGGATATGGCTCAGGTGGCGGAATTGGCAGTGGCAGTC
GATATGGCTCTACGAGTGGTGGAGGATATAGCTCTGGAGGTGGGGGGAGTATTGGAGGAGGAGGAGGAGGAGGCGGTTCA
GGGGTGGCAATTGTCCAAAAAACCTCACAGAGCTCGTCAAGGCAAACTTACCACTAAAGATAGCAAGTTCCACCTAATGG
TATGGTATGGTAGACATAAAGTTTCACTCTAATGGCATCTCCACATACAATCCCCTTTTTCAATCCCTCCTTACTGATCA
CTCACACACAATCTGTCTAAATTCCCTTTTGGGGCCAGCTCTGCCAGAACAGTAAACATTCCATTCCTGATGGGCTGCTT
TGCAGATGAAAATGTACTACTTATACAATTTTCAACAAACTGCTTTTTGTCCACGTCTGGTACTACTGGAAAGACAACAT
ACTTTAGAGAGATCGGTCTGAAAACGGCGGCTTTCCATCGGCTTCCCAGAGCCTGTCGTCAGTCYGTGCTAGAAAGGAAA
TCCCTGCTCCTGTGCTGGCAATAAGCTTCCATCATACATAGKCCTTTTAAGTCGGGCTAACAAAGAGCAGGCAGTTTGCA
TGGGAAGCTAAAGCTTTCAATGCAGAGGAGCATTAGGCCGACCCCAGCATGTTCACAGGACTGATATCATTGTCTGTGTA
TCCGGTGGGGAAGGAGGGGTGGCAATCCTCTTTTTTGGGGTTGGACTCAAATATTTCAGTTTGTAACTCTTCCATTCAGA
TCAGAGGTAATTCCTAACTTAAGAAACCCCAACTTCTTGCTCATGTCTGAAAAGGACACGTTATGGCAAACTTTATATAG
AATAGTCTCTGTGTCTGGTGGCTGGACTGAAAATAATTCAAACCCCCAGGTGGAATACCACGAGTATAGAATCTAGCACA
TGCAATCTGGACATACTCCATCACCAGGGCCCTGCACTTTACATCCTTTCATTGTACAGCTGCCTTCAGGCATGCAATGC
TCTCAAGTGTATGCGAGTCAAAGATGTATCGAGGAGAGTGGTCTTGAATTGTGGGCCAGGCTCTAAGACTGTACCCCATC
ATGGTAACCTTGGAGGTTTGTGTGCTAGGACCATCCATCATCTACTGAACAGGTCTTAAACTGTACTCTAATGTCTACAA
AGGCNTGATTCTACTGTACACCACTGTCTGCCATAGACGCTATACTGTACCACTGCCGC
>lcl|E18A3 No definition line found
GCACGAGGTTYYGTGATTAAAGCCCGCTTTATTTCGAAAAGGTGTCAATTCAAGTTGCCAAGTGACTTCCACATTTTTCT
TCAGAAGCGCGTGTTGGGGGGGTAGACGTTCATCCTTCTGCTCTGAACCCGGCTTTTAACGGTACTTGCTGGTCAGCACT
TCTGCCACCTGGCACAGGAACTTGTCCAGCGAGCAGTGCATGGCGCAGGTTAACAGCTGTGGCATGTGGATGCCGATAAC
AAGCAAGATATTATGGCCCAGCCTTGGGAAGTTGGTGGGGTCGACCATCAGCTCGTGGGCGTGCGTGTCGCTGAGTTTGT
CCAGGCAGGCTTCGATGTTGTCTATGTGGGCGACGGCATTGGTCAGCGCGCACATCACCTTCTTGCCGTGGCTGTGCAGG
TAAGAGCTTTCTTCGGAGATGTCCTTGCCGCCAAAGTAGGTCTTGGTTACAGGCTCCGAGTCAAACATCCTGCAAAGCGC
TTCTGCACCAAACGCTTCCTCGTGCCCTTTGATGTGGTCCCACGCGGACTTCACATTGGCCTTGTCCTCAGCAGTCAGCA
CCATGTTTGCAAGCTGTTCGTG
>lcl|E18A4 No definition line found
CTGCTTGGTTTTCGGCGGCGGCGCGGAGCGGCACTAGGAACATGGCGGAATATTTGGCATCCATCTTCGGCACCGAGAAA
GACAAGGTTAACTGTTCCTTCTACTTCAAGATCGGAGCCTGTCGCCATGGAGACAGATGTTCTCGACTTCACAACAAACC
AACTTTCAGTCAGACTATTGTGTTGTTGAACTTATATCGAAACCCTCAGAATACAGCTCAAACCGCTGATGGCTCCCACT
TAGGTCATGTGAGTGACATGGAGGTGCAGGAGCACTATGATAGCTTCTTTGAGGAAGTTTTTACTGAAGTACAGGCAAAG
TATGGTGAAATTGAAGAAATGAACATCTGTGATAACCTGGGGGATCACCTCGTGGGAAACGTTTACGTCAAGTTTCGGCG
TGAAGAGGATGCAGAACGAGCTTTGACTGAACTCAACAACCGCTGGTTCAACGGGCAAGCAATTCATGCAGAGTTGTCAC
CYGTGACRGACTTCAGGGAGTCTTGCTGCCGGCAGTATGAGATGGGGGAGTGCACCCGTGGAGGTTTTTGTAATTTCATG
CATCTGAAGCCCATATCCAGTGCTCTTCGTCGGCAGCTCTATGGCCGTGCTCGTCGCAGGAGGGGAGGATCTGAGCCTCG
TTCCCCTCCCAARGGGCCGCGCCCACAAGAYCGGCACCGCCCCAACGACAGGATCCGCAGAMGATCTCGCTCTCCGGGTC
CACGCCATGGCCGCTTCTGAGAATTCCCGCTTTCTGCCACGTAACTCTGGTAGATGGAAAYGGAATTCTACTTGCTCTGT
CAGTGAATTGACCCTCCACGAAACCCCACCAACAAACACATCTTGAGCTGCTGAAAGTGGTGCAACCATTTCAAAATGCA
GCATTTGGGACAAAGCTTGGACTTCGCCGAGGGAATG
>lcl|E18A9 No definition line found
CNNCTGAAGCAGAACCAAGGCCACTCTCCCAGACCCAGCAGCAGCCATGCAGACCAGGAAAGGCTTCTCCAGCCAGTCCA
TGCAGAGCTTCCCCAGCAGGGGCAGCATGTTTGGGGGCGGGGAGTCCGTGTCCTTCAGCACCGCTAGGCAGAGTTATGCC
AGCGCTGGTGGCTCTGGCTTTGGNGGGGGCTCCTTCGGTGGTGGGGCTGGGGCAGGCTTTTCNGGGGGCTTTGGTGGCGR
TGCCGGGGGTGGCGGTGCTGGGGGCTATGGGTTCAGCTACAGCTCAGGTGGTGGGGATGGAGGAGGCATCATTGGNGGTG
CTGGGGAGAAGCAGGTGATGCAGAACCTGAACGAGCGCCTGGCCTCCTACCTGGACAAGGTGCGGGCCCTGGAGGAGGCC
AACACCGAGCTGGAGACTAAGATCCGAGACTGGTACCAGAAGCGTCAGGGCAGTGCCGCCGCCGGGTCCGCCAGCGACTA
CAGCAAGTACTACCAGATCATCGATGACCTGCGTGCCAAAATCAGCGCTGCAACCATTGACAATGCCCGYGTGKTKCTCC
AGGTCGACAACGCCAGGCTGGCAGCTGATGACTTCAAGCTCAAGTACGAGAATGAGCTGGCCATGCGCCAGAACGTAGAG
GCCGACATCAATGGTCTACGCAGGGTCCTGGATGAGCTGACCATGTCCAGATCTGACCTGGAGATGCAGATCGAGAGYYT
GACCGAGGAGCTGGCCTTCCTCAAGAAGAACCACCAAGAGGAATTGCAAGGCGTTTCATCCAGTGCTGCCGGCCAAGTGA
GTGTGGAGATGGACGCGGCTCCTGGCAATGATCTGACCAAGATCCTGAACGACATGCGCGCTGACTACGAGGCGCTGGCA
GACAAGAACCGCAGGGACGCAGAAGCAGCGTTCATGAAGCAGACTGGGGAATTGAAAGCRGCGATCTCTCAGGAKSTGAG
CAGYGTKCAGTCGAGCAAGAGCGAGGTTTCGGATCTTCGGCGGACTCTGCAAGGGCTGGAGATTGAGCTGCAGTCKCAGA
TGGCCATGAAAAGCTCCCTGGAATCAACCTTGGCAGAGACAGAGGGACGCTACGGGGCACAGCTCTGTCAAATGCAGCAG
CGAATCAGCAGCCTAGAGGAACAGCTCATGCAGCTGCGCGCCGACATGCAGCAGCAGAGCATGGAGTACCAGCAGCTGCT
GGACATCAAGACKCGGCTGGAAATGGAGATCGAGACCTACCGACGCCTTCTCGATGGCGAGTTTGACAGCGCCAACAAAT
CCAGCAAATCCAGCTTCCAGGAATCGTCCAGTAAATCTTCCACAGTGTCCAGTGCCAGTGCAGTGAAATCGTCGACGTCG
TCTGTGGATAGCAAGAAAGATCCCACCAGAACCAGAATGGTGAAGACCATCATTGATGAAGTCGTCGACGGCAAAGTGGT
TGCAACGCACATYGAAGAGGTTGAACAGAAATATTAAGAAGACGATGTTAGAGAGGAGCTGGCTTGCCTAGGAAATAGAA
AGAGACAACGTACACAGCCACGCCGTACTACGTTCAGTTTAACTTGGCGCCATGATGAATTTAAGAGTTCAAAGTTCTTC
TAAATGAAGCCTTTAGACAGAGAGGCCTCAAAGATTAACACATTAGAAGTGTGCATTATATAACTGCCTAGTAGATTACA
CCTTTAAAATTATGAGTGTCCCCTCCCTTGCTCCTGGTATAATGAAGTCAAAACTGCAGGGAAGGCAGGGGAAGAAAATG
TTGAAAACTGAACAAACATGTATGTCACAGAGTAGCTTTTGGATACATGAGTAAGATAGGCTTTCAATATTAAATATCTC
TGTTTTCCCTTTTCCCTGCCTCCTGAGAACAGAAAGCTGGTTAGAAGAGGTGGGGCTGTTTGATTGCTCTTGTGCACACA
TCATGACCCTTGAAGCAAGGCATTCAAAGACWGGGGCATCTGGCAAAAACGCAGAAGACTTAAATCTCCTGCTTCATCTC
TTGATTTATAAAGAGTTCTATAGAAAAAAGTMATRTGTGAGTTGTGTAGATAGATGCAAAAGAGAGGAATAAAAAAGCCA
GGCAAAAGAAGGATTGAAAGGGAAAGGGGTTAATGGGAACATGGCTAAAATAGGGCAATTTACCAGATCCAAAAGTTCTA
CCCTTAAAAGGTTTACATGGGCACTACAAGCAAAAAAATGCAAATGCAGTCCAATTTGCTCTGAGAAGGTGTATCAGTGC
AGAGTATGGATATACTCCAGGGATTATGCAGGAAGGGGACGTTTTATTAAATCTGTTATATCCCCAACCCTTCCTCCTTC
CTTTATCATGGCTGCATTGTCGCTCTTCTAATGTGTTCAAACTGCTCTAGCCTCTTTTTTATTTCCATGACTATTTCTAC
ATAATGTTTAATGAAATCCTGCAGTCAAAAGTATCCTGGTCAAATCACATTATGTTCAAATGCCATGGATGCACGACCAA
CCGTTCCCATTCAATGTAAAAAGCTCATCTGTTTCTCTCTTTCATGAAATAAAGTGTTTC
>lcl|E18C10 No definition line found
TCACCCGCGAGACTCGTGGCTAGATCTCCAGCTTGCCGCGAGTGAAATTGGGCGCGTATGCGCAGTGACGTTCCTTTTTT
TGTTGGAAGTACTCGTACAAACTCCTCGCCATGGCCGATGACATCGATTTCACCACTGGAGATGCCGGGGCTTCCACCAC
TTTCCCCATGCAGTGCTCTGCTCTGCGCAAGAACGGGTTTGTGGTGCTGAAGGGACGTCCTTGCAAGATCGTTGAAATGT
CAACTTCCAAAACTGGCAAGCATGGTCATGCCAAGGTTCACCTTGTTGGTATTGATATATTCAGTGGTAAGAAGTATGAA
GATATTTGCCCTTCAACCCACAACATGGATGTTCCAAATATCAAAAGACAAGATTACCAACTGATTGGTATTTGCGACGG
CTTCTTATCCCTTCTTACTGACAGCGGCGACGTCCGTAATGATCTGAGGCTGCCAGAGGGTGACCTTGGAAAAGAAATTG
AAACCAGATATGATGGTGGAGAAGAGATGCTGATCTCTGTCCTTTGTGCAATGTCTGACGAATGTGCTGTAGCCATCAAG
GCCATGACCAAATAATCGCGTGGCTGGAGTAGCAAACTCGGTCCAGAAAACAACTCTTAAGAATTGGTTTCCGAATATGG
CCTTCACAAACAACCTCATTTCCTTTTGGATTGTTTCAAAATAGTGCTGGATTCTTAATGTTGCAGGTTAACTGGCAATT
TCGAATCACTGAGGTTTTAATTTCATATGAAATCTTCAAAGTGGTCTTCCCTTTATCATTCCTATAGGTGTCAAGTTTGT
GGGTCCAAGAAACCAGATCAAGTGTCATTCGTGGATGTTTTACAGTATTTCTTAAGTATAATGTACTTCACATGGACAAA
GTATTGGGCTTTTAGTTAATTGGTGAATGGCACCTGGGGCTTTAAGGTAACTTAGCACTGGTTAAAATTGTATTAAAACT
ACCGTACGATAGCTGAACGTCATACTAAGTAGCTGAAAGGAGCAGTGCATATATGGAATGTATGGATTGCATGAAACCAA
TTAAAGGTGAGCTGTAACGTGCAATTTTTGGCCTGCAATAGATACTCAAGTGATTTMAAAATGCCAGTTTGCCCTGTCCC
ACTTTCCCTGCCCCTTCTCCCTCCAAAAAAGTTATGGTGGCTGTGTGCAACTAACTGTATTACCTCTGTTGTACTATATG
CCATTTGTTGGCTRCGTTTTGTAACTGYAAAGTGGTGTCACCTGCATTGATCTAGAGGAGCACTCGGATTGTTGAATTGG
TGCGGCATAGCGGGTATCAAGTGGCACAAATGAGGGATAGTTATTAAATTACAGATTTTCACTCGAGGCCTTTGTCATCA
GACTGAAAAATAAAAATAAAAAAATGCAGTTAAGTTGCTTTTTTCTTTTATTGTATTTATCTTGACTTATTAAAAATAAG
TAAAT
>lcl|E18C3 No definition line found
GCACGAGGCTGATTCGCATTCTGTTACTCGTGACTAACAACAGTGACCATGTCTTCTGATGAAGGAAAGATATTCGTTGG
CGGGCTCAGTTTTGAAACAACTGAAAATGACTTGGAGAAGGAATTTTGCAAGTATGGCAAGATCTGTGAGGTTGTTGTAA
TTAAGGACCGCGAAACGCAGAGATCCAGAGGGTTTGGATTTGTCACGTACGGAAACTGCGATGATGCAAATGACGCATTG
AAGGGCATGGACGGCAAGACCCTGGATGGGCGCCAGATCAGAGTGGACCAGGCTGGCAAATCAGACAGGAGCCGCGGAGG
GTACCGTGGGGGGTCATCTGGTAGAGGATTCTCTCGTGGAGGAAGAGGGCGAGGTGGCGGTGATAGTTATGGTAGCCGAG
GGTATGAATCCAGAAGCAGCGGCTATGGAGGTGGTGGATACGGAGGCGGATATGGTGGCTCCCGGGACTCGTACAGCAGC
AGTGGTCGAAGCAGTGGGAGCTATGGAGGAGGTGGATCGTACAGAGACAGTTACGATAACTAATGCTCGCAACGATAAAA
AAATCCTGATTCAAGATCGTCCGTCCAATGGCTGTATTTATAAAGATTTTTGGAGCCGTGCTGAATCCTTGTCCCGTACC
TGTTTGTTTTTTTTTCCATGCATTRAAACTGGTCTGATCTTGTAACTTTTTTTTTTTTTTGTCCGCATTTCTCACTGTTT
NAGCCTTAGCTTTTNGATAATTTAGTCGTGTGTACAAATGTCTAATAACGTTTTANGGCGAGCTTACCCAAGCAATGAGG
TGGGAATGGTGCCCCTTCAATTGACTACTCATGAGGCCTCCTATGGAAG
>lcl|E18C5 No definition line found
CCGGGATACGAGTYSGSAATGTCCGGGATATCTTGGAAGAAATTCAACGTTTTCGGCGTCTCGTGTGTCCATCGTCTACT
TCCCAAACACCATGTCTGATTCGGAGCAGAAACCCGTAGAGACCACCGAAAACGGGCACGAGGCGGCGGAGGCTGAGGCG
GCCGAGATACCGGTGGATGGCGTGGCGGTCGACGAAATGCCCGAAGATGCCGACGCAGCTAGTGCTACCAAGAGCGATGA
GGAAGGAGGGGGAGTAGCTGATATTTCCTCTCCTTTAATGAACGGAATGAAAATGTTTGTTGGAGGGCTCAGTTGGGACA
CGAGCAAGAAGGACCTGAAAGACTATTTCACCAAGTTTGGCGAGGTTGTGGATTGTACGATCAAGATGGACCCAAACACA
GGAAGATCTAGAGGGTTTGGGTTCATCCTGTTTAAGGAAGCTTCAAGCGTCGACAAGGTGTTGGAACAGAAAGAACATAG
GCTAGACGGAAGAGTGATCGACCCGAAGAAGGCCATGGCGATAAAAAAAGATCCCGTGAAAAAAATCTTTGTTGGTGGAC
TCAACCCAGAAGCAACAGAAGAGAAGATACGGGACTACTTTGGAGACTTTGGCGAGATCGAGGCAATTGAACTTCCAATG
GATCCAAAGACTAACAAAAGAAGGGGCTTTGTATTCATCACATTCAAAGAGGAGGAACCGGTGAAAAAGATTCTGGAGAA
AAAGTTCCACAATGTTAGCGGTAGCAAGTGTGAAATCAAGGTAGCCCAGCCGAAAGAAGTTTACCAGCAGCAGCAGTTCG
GCGGWGGCAGAGGTGGCGGTGGTGGTAGCAGTGGTGGTTTTGGAGGAAGAGGTCGAGGTGGAAGAGGGGGTGGAGCACAG
AGCCAAAATTGGAGTCCAGGTTACAACAACTATTGGAACCAGGGTTATGGGAATCAAGGCTATGGTGGCTATGGGCAGCA
AGGTTATGGTGGATATGGAGGATATGACTATACTGGATATGGGTATTATGGATATGGACCAGGATATGACTACAGTCAGG
GCAGCGCAAGTTATGGAAAGTCCCCAAGGCGCGGCAGTCATCAGAATAACTACAAGCCATATTGAACAAAACTTTAATTC
AGGTATGCAGTGGCATGCACAGTATTTCAGAGACTGCACAGGTTTTGTAAACRACTCTATTCTGGATAACRAAATTATGT
ACCAAAATTAAAGTTTCTACAAATTTTATGGCCTGTTAAAAAGTGTATCATTGTACAAACTCCCCTGGAAATATTTTTAA
GTGTTTAAAAAAAAAAGCTCTAGTTGTGTTNNNAGGTTTGTGATTTGTAATGCCAGTCATGCAAGGAAGATATTAATTAA
TGATTTTATTAATAGGTTAAACTGAAACTGATTTTGAGGGTCTGCTTAAAGCTGCAGCTCTTCATCTAGGGGACTGCCTC
TTCTTGGAGTTAAGTATGGACTCTGCATTGCTCCAGTTGTACAGACAGAAAGACATGCATCTTAGGGAACCAGTGTCACT
TTTCCACCTTTTTATTTTGTATNGTNTTGTGTCATACATTTCCTGTAACGGAAGTG
>lcl|E18C6 No definition line found
ACATCATCTTGAAGCGGGGAAGTGAAAACGCTGCGCACCCTCCATCCGGCCTAGAAAGCAGCGTTTGCAACAGAGGAAGC
AGGATCCGCCCAGCAGAATGTCAGACTCCTTAGTGGTGTGTGAAGTGGATCCCGAGCTGCAGGAGAAGCTGAAGAAGTTC
CGCTTCCGCAAAGAGACTAACAATGCGGCTATCCTGATGAAAATTGACAAGGACAAACAGCTTGTGGTTTTGGAGGAAGA
GTTTGAGGATATTTCCCCCGATGATCTGAAAAATGAACTGCCAGAGCGACAGCCCAGATTTTTAGTTTACAGTTACAAAT
ATGATCACAGTGACGGCCGTGTGTCCTACCCACTCTGCTTCATCTTTTCAAGCCCTGTTGGGTGCAAACCTGAACAACAG
ATGATGTATGCTGGGAGCAAGAATCGACTGGTGCAGACGGCGGAGCTAACAAAGGTGTTTGAAATCAGGAATACCGATGA
CCTGACCGAATCGTGGCTAAAGGAGAAGCTCTCTTTCTTCCGCTAAATGACGAACACATAAAGATGCACTGATTGGGAAG
TTTTATGTACTCTGGGAAATTCTGCATTTAGTAGATAGTTTTAAAAAACCTGTAATAAATAACTGGATGTATTGTTTTTT
GTGTGTGTAGTTGATGTTCAAAGACTTCAGGCTACTGCCCTAGTAAGGCAAATAGGTTCTGGGGACAGCCTAGAGTTTAG
ACTGCCATGGCACCTGGCATCTGAAGGCCACTAGTAGCTGGCCCTAGTGACTGTCTAATTCTTTNNNAAGGGGTCCCATG
TGTTAGCTAGCTGGATCAAGGCTTTTGGAGAATGTCTTTGTGACCTTTTTCAAGAGTGCCTCTAATAACAGTTGAAGGAA
CCCACAAG
>lcl|E18C7 No definition line found
NNGAGGCTGTGGCGGGTGTGTCCGGAGATTCCCCAGTCTCATTCTGAGCTCAGCAGAAGCAGCGGCTGCAATCCACCCGA
CTGCTCTTCGCTGCTGCTACCTCGAACCCCGCTGCTTTCTCTTCAAACTTGCTGCTTGAGTTGCTACGATGTTCCTAATC
AAACAGCTTGCAGGTGGGGGCATCCCCGGGTTTTCCGGAGGTGGCGGTGGCGGTGGTGGTGGAGCAGCTGGTGTCATGGG
AAGCATCTTTGGCATGATCAGYGAGGCTGCTGCCCAGTATAACCCAGAGCCAACACCACCTCGTAGCCATGCTTCTGTTG
TTGAGGCCARTGAAAGTGAAGAGACCCGGCAGTTTCGGCGTCTTTTYGCACAACTTGCTGGTGATGATATGGAAGTGAGT
CCCTCMGAGCTGATGGGAATCCTAAACAAGGTTGTCACCAGACATCAGGACCTCAAGACGGACGGATTCAGCATTGACTC
GTGTCGTAGTATGGTGGCAGTAATGGATAGTGACAGCACGGGTAAACTGGGATTTTCTGAATTCAAATATTTGTGGGACA
ACATCAAGAAATGGCAGTGCACTTACAAACGATTCGATGCTGATCGATCTGGAACCATTGGGCCGAATGAGCTRCCAGGT
GCCTTTGAAGCTGCAGGGTTTCGCTTGAATGAGCAGCTCTACAAAATGATCATTAGGAGATATTCCGATGAAAACGGAAA
CATGGACTTCGACAACTATATTGGTTGCCTTGTGCGACTTGACTCTATGTTCCGTTCCTTCAAAGCCCTGGATAAAGACG
GTGATGGTAAAGTGAAAGTCACCTTGCAAGAGTGGCTGCAGCTGACCATGTACTCCTAAGGAGAGGACCCAAAGGAAGGG
AGCTGCCKTTGCTGTCGAGTCCTGACTAGTTCTTACCCTGAAAGAAGCCACTTGCAACTACTGCTTTGCATCTTCACTTT
TGGCGGGCTATGTATCTGCGCTTCTGCGCACCCCATTTTTCCACTAAGTAACTTTTCTTTTTTAATGGATTTTCCAATCA
CATAGTGTAGGCTCAATATGGACCAGGAGGTCTTCATATTGATTTATACAAACATTGTATTCGTTTAGGTGCCAACCTCC
ATATCTTGGTTCAAGAAAACATGGATGGTCTCCTTTCTTTGGACTCAGTATAGCAAACACCACCCCCAACCTGTGACCTG
GAGCAAAGGGGTGTCGGATGGAAGTACCAACTGGAGGAATCTTGCCGGTCCTCTTCCCTGCTTCACCAGTGTCACTTGAG
ACATCAGTAGCTGGTGTGTTTAGCGGAGAAGCCAAACGCCTACTTTTTAAATTAACTCATGTGCGGAGTGGACAGGAGAG
AGTGATACGCCTGACCTCCCATCCTTCCGTGTTTACACACCACTTCCTACGGCTGTTTCTCACAAGGCTGAGACGTGCCT
TTGTAGATCTATGGACTGGTTTGCAGCCTCGGACACTTATTTGTTTTCTNAAGCCTGTTGGAAATGTTATAATTATAATA
AAAGCCTCGTGC
>lcl|E18C8 No definition line found
GCCACCATGCAGGCCATCAAGTGTGTGGTGGTGGGTGACGGGGCTGTCGGTAAAACATGCTTGCTAATCAGTTACACGAC
CAATGCGTTTCCTGGAGAATATATCCCCACTGTGTTCGACAACTATTCTGCCAACGTAATGGTTGATGGAAAGCCTGTCA
ACCTAGGGTTATGGGATACAGCTGGGCAGGAGGATTATGACAGGCTGCGTCCTTTGTCATATCCCCAAACGGACGGACGT
GTTCTTAATTTGCTTTTCACTTGTGAGCCCTGCATCATTTGAAAACGTTCGTGCAAAGTGGTATCCTGAAGTGCGGCACC
ATTGCCCCAACACTCCCATCATCTTGGTTGGTACCAAGCTTGATTTGAGAGACGATAAAGACACTATTGAAAAATTAAAA
GAAAAGAAGTTGACTCCAATTACTTACCCACAGGGACTTGCCATGGCGAAAGAGATAGGTGCTGTGAAATACCTGGAATG
CTCTGCACTTACACAGCGGGGTCTTAAAACAGTATTTGATGAAGCTATCCGCGCTGTTCTCTGCCCACCGCCCATCAAGA
AGAGGAAGAGAAAATGCCGGATATTGTAAAAAATCAACAAATTAAACTCCACTCTGAACCTTGCAAGCTTGCTCAGAATG
TTGGAGCACAGACTCGCATTGCCATTTTTTCCTCCATCTAATAATTTTTCCAGAAATGCCACCAATTGCATTTGTTTAAA
GTATAAAAGAATCAATTTTTCTGGTACTAAAATGAAGGCCTCATGATAGAAAAACCTATTTAGAAGGTCTTATTTTTAAA
CCWATCTTGTTATTGCTCYGACTAATCACGTKTTGCCAAACTATCCACCAAACTATTTTGTGCTGCAAACACTAAGCACT
AAAAGACATTATCTTCAAGAATGGKTAATTTCTAATTTTAACAAATACTGTCTTTGGCTGCTMTTGAACAGTTAATGGTC
CTTGGTTATAGATGTTGCAGTTTAATGCAGTCATTGAGCATTCTATTATCCCTTGTTCTGCTSCATTGTAAATCAGAATG
TGATTATTTAGGATTGTGATCTTAACATTTTGATTCACAGCTAAATACTTTATCAATCTATATGGCAATTTAGCTTTCTG
CTGTGATTTAAAATTGTTAGTATTTTAAATNGGGTATTACCTCGTTCCTAAGGGAAACATTGTTTTGGAATGGTATGTAA
CGCAGATTTGCATTTGTCAAGTTATAAAAAGTGACAGTATTGTAACATTCTAAATATCTACAAAAGTGACACAAAAGCAA
AACAGTTTAGTTTCTGCCACGGGTACAAGTAGTAAAGCTCCTGTGTCATGAATAAAGTAGATGGGACGTGTGTTCTAGGT
AAGTAWATGCTTTTCGTTTTCCTTCATAGCAGGGCATTCAATTACAGTTCTTAACTGGTCATTCCCATTGATGTTGTTCA
AGGTAATTGCTTTTCTTGTAGAGCCTTTTCTGACTGCGCAATATGTATCTTTTTTCACAGCATACTATTGCTTTATTTTC
AGATTGGAAAGTWAGGACATGGGCCTTTTTTTTGTGCTAATTTTGCKCAAGTAAACTAATTGCCCTTTCCAGGGACTGTC
CATATAATCATAGATGTAAAAATCATGTGATTGAACTTTACAGATATAATCATTTTTATGTTACTCATTTTTTAAGCGAT
TTGGCCTTCTTAAACATCACTGTATTGCCAGGTTCACAAAACTGTAGCTACTAATATTAATACTGTATTTTACYTCACCT
TCGTGTTTWCCATAATTACTACTGTCATGTTGGGTCTGTGAGGTTCTGTAAATCAGTGCTAGTGATAACCTATTTTGTGC
ATCCTGAACACTGGCAGAATTAACATTGCGGACTAGCTTTCAACCACTAGAACAAAATTAAAGAACTTTGAGAAAGTTGC
AACATTGTGAACAGTGTTTTTTACATTGATCTTTTGCTAATGCATTTAGTGTTTTACATGCATGTTTGAATTAATAAATC
CTTGAATCTCCATCCGGT
>lcl|E18E11 No definition line found
AGAANCNGAATTGGAAGCAGAGGGGAAGAAGCAGCCGCCCGCAGCACCGACTGACTGTGCTGTGTCCCTTTTCTTGCCTC
CAAAGCGCTCTGCAGAGATGACTTCACGGGCTGCGTGTCTCTTTTTGCTATGCGTGCCAGGGCTCTTGGCACAGCAGTTT
GACATTATAGGACACCCATTTCCAGACACTGGGAATTACAACCAATATGGCAACCAACCTGATTCCCCGGACTACTACGA
TTACCAAGATGCCACTCAGAGCCCGGATCAGCAATTCCAGTTTGAGCCCCAGGAGCAGCAGCGCAATTCGCAACAGGAGG
CAATCCAGCCGTTCCAGCCGACCTTTGARGCCCCAGAGACAGAGCCAACAGAACCTGGACCTCTTGACTGCCGCGAGGAG
CAGTACCCCTGCACCAGGCTGTACTCCGTGCACAAGCCCTGCAAGCAGTGTCTGAACGAGATCTGCTTCTACAGCTTGCG
CCGMGTCTATGTGATCAACAGGGAGGTCTGTGTCCGCACCGTGTGCGCCCATGAGGAACTCCTGAGAGCCGACCTCTGCC
GTGACAAGTTCTCCCGCTGCGGTGTGATGGCCACAAGCGGCCTGTGCCAGTCGGTCGGGACCCAATGTACCAAGAGCTGC
GGCGGCTGCTAAAAGGAAATACCCATGGCATCTGAGGCCAGATCTGGGCGTATGCACAAAACCGGGCACTGCGGCTGCGA
AATACAATCCTGTCCGTGGTACTCTCAGAAAAAGAAAAACAATGGTGCTAACAGAAGTCGGTGCACAAACCTCCATAAAC
KTCCACAGTTTGTGCATATGATATAGTGTCTGGTTTTTGTTTTGTATTAGTATTTTTCATTACTTTTTTTTATATTACTG
TACCGTAACTGTATGTTCRAAAGAAATTACAMCATGCGGGATTCATTTTTGGGTAGAACAACCCAAAGGACTGCTGTTRG
CCACTTGCCGATGAGAAATGAACGGTAAACGATTAGTTTGATGGTATTAATCTGAAGTCTACAACTCAGATCCAGTAACT
TACCCGATTGATTGTGCTTCTTTGACTGTCATGATCAACCAAAGATGGGCCATTCTAGGGGGAAATGGGATTTATTGGCA
GGCTGGTGGAACTGGAATCTAGTAGGCCTGGGGCAGCCAGTCACATGTCAGATACACCTGGCGTGTGACTGGCTCTATTT
GAGCCACACTAGACTTTGTGAGGTAATCGCCTGCCCAGAAATCTCCACATTTCCCTATAGGTTCACTCACTTCGTAAAAA
GCCAAACAATCAATCAGCTGTTACCAGAGGCTTTGCTAGGGGAGGGGGCTGAGGGGCCTATAGCCCCTGGTGTCTTGGTT
GTAGCCCCGTATAGAAGCTCAGGGGATGCAAAAAAAAGCCTAGCTAGCCCCGAGTCCGGACAGTCCCAACATTACCATAG
CCCTGGATATTTTCCAGACCTAGCAACACCTTTGGCTGTTAGACATGCTAATTTATGTTTTCAAAAC
>lcl|E18E2 No definition line found
NNCAATCAAATGAATCGGTTTAACCAAATGCTGAACCAAATCCCGAACGATTATCATTCTTCAAACCGCAACCAACCAGG
ACCTGCCGGTCCGCCGGGTCCTCCAGGTAATGCTGGAGCAAGAGGGGAGCCTGGATCCGCAGGCAGACCTGGGTTCCCTG
GAACACCTGGCCTTCAAGGACCACCCGGGGAAAGAGGAGTTCCTGGAGAGAAAGGAGAGAGGGGAAACCCTGGCACTGGC
TCTCAAGGACCAAGAGGTGTTACCGGACCTCCAGGACCACCTGGTGACTCTAGAACCGGACCGCCAGGTTCCATCGGTGC
TCCTGGATCTCCTGGGTCACCTGGCCGCCCCGGAAACTCTGGGGTGAGAGGTCCGCCTGGCCCAGCCGGATACTGTGATT
CCTCCATGTGTGCAAGCATTGCCTACAACGGTCATGGCTTCCCAGGTACCGGCTAATTCATTTTCTAAGTCGCCAGTGCT
GCTTACAGTTTGAATACAATGAACAGTCCTGTTTCTGAGATGTTTGCGCACGTGCTAACCATGGAATGAGTCTATATGGA
CAATCTCACCACGGATGCGGTTTATGAACCATGTGGGCATCATAAAAGCGGGGAGACTCTAAATACTAACACAACTCGTG
ATTGGGGGAAGAGGACTGTGATGCGAACTTATAAAGCCTGTTGCATTGTTAGTACTAGAAACAACCAATCAAAAACAAAC
AAAAAAATACACGCAATACCAGAAGCCTCGTTTGTGAAGGAGGCCAATAAAACTACTAACCAGCGGAGGTAACAGCATTA
GAACAGAAATATTTAACCCAGTAGAATAGAAATTACTTATGTATWTAATAAACTAATTGTGCCTTGTAAATGATTTGTAT
GGGATCATATCCACTAAAAATTCGTTAACATCCTTTTACGATCAGCTTTTGCATTAAAACCTGCTGCTTGCTCTATGCCG
AAAAATAACCTCCCTCATGAAAAACTACTGGTGATTTGCGTGTTTTGAAACCCACCTGCTGCATTGCAAATGCCTTACTG
TGCAAGTAACCTTGACAAGTCTCTTTGAGGACTGATAGCATATGCATTTTAGCAAACAACCCCAAAAGTGCTTCTATGTG
GCAGGCCTGCACCTTTACATTTTGTGAGGAACTGTTACCGAAAATTGCTTTGAAAGTTTCACTGCCACTCACAACATTAA
CCCCATTTTTCCATTGTTTTCCCTCCGTTCATTTTGACAACGCAGGCATTTTGCCATGCTATTCATAATTGTCAAATTNN
NATGTACATAGCATTGTATTGACTAATATGATCCCGCACCT
>lcl|E18E3 No definition line found
NGGAATCCCGGGATGCNAGGATGGGCCTGCTCGGAAAAAACACCGGGCTGTGCCTTTAAGACGGCCGCCCTGCTCCACAC
AGCTGCGCCTGTTTTTCAATAAATTTCACAAAGAGAGGAGCAGCCCANNNNNGGACTGTGCAGTGCAGCGGGAGGAGCTT
ATTTTTTCGCTCGAGCCGGGCTCTTTCCTCTTCTCTCTGTGGTGCGGACAGGTTCGCTTTCAGCCATGAGGGAGTGCATA
TCTATCCATGTCGGCCAGGCCGGTGTCCAGATGGGCAATGCCTGTTGGGAGCTCTACTGCCTGGAGCACGGGCTGATGCC
GGATGGCATTATCTGCCAGGAGAAGTCTCTGGGGCAGGCAGACTCTTCCTTCGGGACCTTCTTCAGCGAGACTGGGTCAG
GAAAGCACGTGCCTAGAGCTGTCTTCATCGATCTGGAGCCAACAGTTATTGATGAGATCAGAAATGGAACGTACCGCACG
CTATTCCACCCAGAGCAGCTTATTACAGGAAAGGAAGATGCTGCCAACAACTACGCGCGTGGCCACTACACCATTGGCAA
AGAGATTGTGGATTCCGTGTTGGACAGGATCCGGAAGATGGCTGACCAGTGCAGTGGACTGCAAGGCTTCCTCATCTTCC
ACAGCTTTGGAGGTGGAACGGGCTCTGGTTTCACTTCACTGTTGATGGAACGTCTTTCGGTGGACTACGGCAAGAAGTCC
AAGCTTGAGTTTGCAGTGTATCCTGCCCCTCGGATCTCTACTGCTGTGGTGGAACCGTACAACTCCATTCTGACCACCCA
TACAACTCTGGAGCATTCGGACTGTGCCTTCATGGTGGACAATGANGCCATCTATGACATCTGCAACCGTAACCTTGACA
TTGAGCGCCCCTCCTACACCAACCTCAACCGGTTGATTGGACAGATTGTATCCTCTATTACTGCCTCCCTAAGGTTTGAT
GGTGCCTTAAATGTTGACCTTACAGAGTTCCAAACAAATTTAGTGCCTTATCCCAGAATCCACTTCCCTCTGGTCACCTA
CTCCCCTATCATATCGGCTGAGAAAGCCTACCACGAGCAGCTGTCTGTGCCCGAGATCACCAATGCCTGCTTTGAATGTG
CAAACCAGATGGTGAAATGTGATCCTAGGCGTGGCAAGTACATGGCCTGCTGCTTGTTGTACCGCGGGGACGTAGTGCCC
AAAGATGTCAATGCAGCCATAGCTGCAATCAAGACCAGGCGGTCAATCCAGTTTGTTGACTGGTGTCCAACTGGGTTTAA
GGTGGGCATAAACTACCAACCCCCAACAGTGGTCCCAGGAGGAGATCTTGCCAAGGTCCAGAGGGCAGTGTGCATGTTGA
GCAACACAACTGCAATTGCTGAAGCATGGGCACGGCTTGACCACAAGTTCGATCTGATGTATTCCAAGAGAGCTTTTGTG
CACTGGTATGTTGGGGAGGGTATGGAAGAGGGGGAGTTCTCAGAAGCCCGGGAGGACCTTGCTGCCCTTGAGAAAGATTA
TGAAGAGGTTGGGACAGATTCTGCAGATGGGGTGGAGGAAGATGAGGATGAGTTTTAAGTATATCCACCTTTAATGGCCA
AACAGTCGGACTTTAATCTGCTCGTAGAGTATGTATTAAAGCATTGTCCACTGCAACTAATGTCTTTAAATGGTCACACT
TTAGAAAATCAGTTGTGGCCTGACCTAAAGCAAACCTCCTGCCAAGAGCAGGGTGGGAAGAGATGTCGCACTTGTCCAGC
TGACGTTGATGCATTGTTGGCTGATTTAAGCTCTTCAATTGACTGCCT
>lcl|E18E7 No definition line found
NNTGTCHGTCAGTTGTCAGTTTATTTGGGGTTCAGTTTTGCTGCGACGTGAAAGCAATGGTTACAATCAATGATGCGATC
GCCGGGCACAATGATGCGAATGCCATTCGRTTGCTATGCACGCCCCCTCGACTACATCAGTGGTAGCTGTGGCTCAGAGC
ATGTGCCACGGCCCGCATCAACTTTTCGAAGGCCAGCTGCTTATGCCATGTAAATTCGGTCTGCAAGGTTTGGGCCAGGC
ACACGACCACAATGCGGCCAAAAAGCTTGAAGTTTTGCGGGTCCACAAAGAGCTTCAGGCAATGAGTGCTACTCAGGTCG
GCATAGTATTCTTGGAGGTTGTCCAGGTGCTTGGTGGCCTCACAGACGGATCTCATCACTTTGGCGCCATGGGCGAGGAC
CCTCGCGTTATGGCAGATAGCATCACAGGTGGACATGTCACCGAAATCCGGGAAGTATCTCCGTGACCAGGGATACACAC
ACATCAGCCTTGCAAGGCATTGACCTCCGAGAGCGTCTACATTAACTTTGCCTAAAATCGCACCGACGTCCTTGCGTTCT
TCGGCTGTCAGGTGAACCATGGCGGATCCGCTGTTGTTAAATTATAGCGAAGTCGTCTTCCAAATTCGGGCATGC
>lcl|E18E8 No definition line found
GCACGAGGTGAAAAGATTTTTTATTCCAAGTTGACAAACATTTTAGCCTTCAATAAATTTGACAGACATGTTGAGTAGAT
GCTCTCCAATAAAGGCAAACCATGTGCTGTTCTCCCAGTTCACTCTGGTACTGTGTCACTTAGCCATTTCAAATAGGGAG
GGTTACCCTGGTCGATGGGGAGGCTGATGACCTCGGACACTTCGTATGGATGGACAGAGCGGACAAACTCTGCCAGTGCT
GGTATTTTGGAACTGCGAGTTTTAATCATCAGTAGAACCTCGCTGTCCTCCTCAATGTTGCCTTTCCACTCGTATATGGA
TGTTATCTGAGGCACAACATTCACACAGGCGGCCAACTTCTTTTCCACGATAGACCGTGCAATGTCTTTAGCTACCTTCT
CATTGGGACAGGTGACGAAGGCAGCGGAGTGTGTGCCCGACACGTACACCTCACTCGCCATGGAGAACAGACGCAATCCC
ACAAGCCCCAGGGGTGTGTACATCAGCAAGGACACCAGCAGCANNNNNNAGATGGSRSTCMKTSKCCACGRYWKMAWGSW
SRTSSCMSKMSMTTRGWKTCSTTCTTCACCTCACGCCTCTAAAACTAGCAGGAACGYAGCAGTACAGCAACCCCACAAGC
AGGATCATGTCTGGTAACGGTATCATGGAGCGCACTTTCATTGCTATTAAGCCAGATGGTGTTCAGCGCGGCCTGGTGGG
TGAGATCATAAAGCGCTTTGAGCAGAAAGGCTTCCATCTAGTGGCCATGAAGTTCATGCAGGCGCCTGAAGACCTTTTGA
AGGAGCACTACATCGACCTGAAGGMTCGCCCCTTCTACCCAGGGCTAGTTAAGTACATGAGCTCTGGCCCGGTTGTTCCA
ATGGTCTGGGAGGGTCWCRRTGTGGTCAGCACTGGTCGTGTGATGCTGGGCGAAACCAACCCTGCTGATTCMAAGCCTGG
GACCATCCGTGGTGACTTCTGCATCCAGGTTGGCAGGAACATCTGCCATGGTAGCGATTCGGTGGAAAGTGCCAAGAAGG
AGATTAACTTGTGGTTCAAGCCAGAGGAGCTGACCTCTTACTCGAGCTGCTCAGAAAAATGGATCTACGAGTAGACCTTG
ACCCKCCCWTAATCATCTRTCCTSTTAAGGGCCTTCTGTGTGGGACCCAAATTGCTGTTACTGCCTTGTTTTCTGAGCTC
AAAGCACTTTGTAATAAATTCATGGCCTGAAC
>lcl|E18G10 No definition line found
CAGNCATCACCATGGCGTTCACGCACGACGAGAAAAGACAGATCCACGACCTCATTAGCTCAATAAAAAGCGATCAAGTA
GGAGCTGAAAGTCTCGCCAGACTCWTGATTGTGTATGGCTGGACCAAGAGATACTTCAAGAAATTTGGCAATTTGGCCAC
MTGCGACGCGATCCAGCACAATGAATCGGTAGCTGCTCATGGGGCTAGGGTGTTCAAATCCATTGTGGAGGCCAGCAAGC
ACCTGGACGAACTGAAGTCATTCTACGCTGACCTGAGTACCATTCACTGCAAAACGCTTTTCGTGGACACCGCCAACTTT
GAGCTCTTCKGCGGAATCACCAGCGTTGTCATGGGAATGACCTTAGGTGAAGACTACACTTGCCAGAGGCAGGCGTCCTG
GGAGAAGTTCATGCGCCWCRTAGGTCACGCTCTCAGCAGCAGCTATCACTGAGCCCGGGAGGAAGGGCCTCTGACCAGGG
CCCAGCCGCGACACCAAGGCCTACCACGTGACCTGCTCCCGAAYGAAAGCATTTGTTTGCATGTACTTAACCTCCTGAAA
CACATGAAGTAATAAAMAAAAGTCACACCTAAA
>lcl|E18G12 No definition line found
NNACAGGCGAACCTGGTGACACAGAAGAGGACGCATCACAGCTCCTCTTCCCGAAGGAGTTTGAGAATGCGGAGACTCTC
TTGAATTCTGAGGTGCACATGTTGTTGGAGCATCGCAAGCAACAGAATGAGAGTGCAGAAGATGAGCAAGAGCTCTCGGA
AGTGTTCATGAAAACTTTGAACTACACTGCCCGCTTCAGTCGTTTCAAGAATCGCGAAACCATTGSCAGTGTACGCAGTT
TGTTGCTNCCAGAAAAAGCTCCACAAATTTGAATTGGCGTGTTTGGCAAATCTGTGCCCAGAGACCGCAGAGGAAGCAAA
AGCCCTTATACCAAGCCTTGAAGGACGATTTGAGGATGAGGAGCTGCAGCAGATACTTGATGACATTCAGACAAAGAGGA
GCTTCCAGTATTAGCAATGGTGTACATGCATTTAGCAAATGTGGTTTGACCCCACGYTTATGATCCAAGACTTTTATGCT
GTATGCCCATGAGACTGATGCAAGAGCCATTTCCAGTGTATGCCGGATGCTCCTCACTGGAAAATACCCCTTTCCTGTGG
ATTGTATTGACAACTAGCGGACAACATATGTCCACCAC
>lcl|E18G2 No definition line found
AAAAAGGAGGACCTGGTCTTCCTCTTCTGGGCTCCGGAAAGTGCGCCTTTGAAAAGCAAAATGATTTATGCAAGCACCAA
GGATGCACTTAGGAAAAAATTTACAGGAATCAAACACGAATGTCAGGTGAACCACCAGGAAGATATCGAAGATCGTTCTA
CTCTGGCTAACAAGTTGGGACCAACGGTTATTAGCCTGGAGGGCAAGCCCATATGAAGCGGCGGTGTCTGTGCTAGTTAC
TGAAGGAGCGTCCACCTATACGTCTTGTGCTACCTTTTTGTTTGAGTTTGGGTTGAGGGAGAGAAGGGGCAGACTTTTTT
AGACTTTGTCCTGTTAGCATGCCAGTATCCAATTTAATAACTAACCCAACGGGCTGCCTGACCTTGCCTTAAAGGGTCRC
TTTCCAAACCATTTGCCAAATGGATGTAATATTGTGTCAACTCGAACCTTGGTTTACCCATGGGCATARKTGGTATTCTG
AGCTGTCAATTGGCGCATCCTACATATTCCTGGTCTTAATTGAGTGTTTTAAAATGGGTRYKWGTCTTCAACATTGTTAA
TTAACCTTGTCCTCAGCAGCATTCCAAGCATGTTGTGCTGCCAGTTGATAAAGAACCATCAGCACAKCCCCTCTAGAAGC
TGTTGGACGATGTTTTCTTAAACTCATTCCTTTTATTAATGGACCAATAATTCAGTTTSTTGCTGCCTAATCGCCCACAT
TAAGACAATGTAGGTGGATATCCCATGTTATTATGCTCCTGTCTGAACAGCAACCCGAAGTACTAATTGCTGAACATTGC
CAGTTGACCGTTTTCAAAAATGGGGAATCCATCTATTGTATCTGTACTCTAGTTTAATAAAAATTATGAACTGGTTTTAT
TTGTGCATTGATGAATGGGTTTGACAATCTGCCAATT
>lcl|E18G5 No definition line found
GCACKMSKCACCAGCCTYGTAACCAAGCAACGAGCTTGCTCCACAGCCCCCCGAAGCCACCGCCCCACCAAAAGGAAAAC
ATGGAGGATGATATTGCTGCACTCGTTGTCGACAATGGATCCGGTATGTGCAAGGCCGGCTTTGCTGGAGATGATGCACC
ACGTGCTGTCTTCCCATCCATTGTGGGTCGCCCAAGACATCAGGGTGTAATGGTTGGCATGGGCCAGAAAGACAGCTACG
TTGGTGATGAAGCTCAGAGCAAGAGAGGTATCCTGACCCTGAAGTACCCCATTGAACACGGTATTGTCACCAACTGGGAT
GATATGGAGAAAATCTGGCACCACACCTTCTACAACGAACTTCGTGTTGCTCCAGAAGAACATCCCGTGCTTCTTACAGA
AGCTCCCCTGAACCCTAAGGCCAACAGAGAAAAGATGACCCAGATCATGTTTGAGACCTTCAACACTCCGGCCATGTATG
TGGCTATCCAGGCTGTGTTGTCCCTGTATGCCTCTGGACGTACCACTGGTATTGTGATGGACTCTGGTGATGGTGTCACC
CACACAGTGCCCATMTAYGAAGGTTATGCCCTGCCTCATGCCATCTTGCGTCTTGACTTGGCTGGTCGTGAYYTGACRGA
CTACCTCATGAAGATCYTGACCGAGAGGGGCTACAGCTTCACAACAACAGCTGAAAGAGGAAATTGTGCGTGACATCAAA
GAGAAGCTCTGCTATGTWGCSCTSGACTTTGARCAGGAAATGGCCACTGCWGCYTCTTCGTCYTCACTGGAGAARAGCTA
TGAAYTGCCWGAYGGTCARGTGATCACYATTGGCAATGAGMGGTTCMGGTGYCCTGAAGCMCTCTTYCAGCCAKCWTTTC
TKGGYATGGAGWCATGYGGYATTCATGAAACCACWTACAAYTCAATCATGAAGTGTGATGTTGATATCCGAAAAGACTTG
TATGCTAACACTGTGCTGTCTGGTGGTACCACAATGTACCCAGGTATTGCAGACCGAATGCAGAAAGAAATTACAGCGCT
GGCTCCAAGCACAATGAAAATCAAGATCATTGCCCCGCCAGAGCGCAAGTACTCTGTGTGGATTGGTGGTTCCATCCTGG
CATCCTTGTCCACCTTCCAGCAGATGTGGATCAGCAAACAGGAGTATGATGAGTCTGGGCCTTCAATTGTCCACCGTAAA
TGTTTCTAAATGACAGTTGCTGCTCTTTGACAAACATAACTTCGCAAAAGAACCAAGACACGAGGCATGGCTTTTTTTTA
CTTGTTTTTGGCGCTTGACTCAGGATTGAAAACTGGAACCGAAAGAAGATAAARCAGTATTGTGGAGCAAAACATTCCAA
GTTCTACAATGCATGAAGGACTTGATTGTACTTTCTTTCCAAATTGTTCAAATGCATTGTTACAGGACATTACTTGCCTC
TGTGAAGGCTGCCCAGTTTTATTGGGGCTTATGCGTAAATCATATATTGGTGATAGTATTGCTTGTATGTGAAGTTATGT
TACCCAACAGTCTTTTGTATCTTTCGCCTTAAACACATGGTCTTATTTTCAATTTTGGTCCATTATTGGACTATTCCCCA
ATTAGGTGTTTGAAATCAGTAAGATGTGGTGCCATTATGTGGGGAGGGCTACTTGTACACTTCATTGAAGACCATTCAAA
TAAAGTGCACACGTTGAAAGCG
>lcl|E19A1 No definition line found
ATCTCTGAGTTGTGTTCTTGCTTCAACAGTGTTTGAACGGAACGTGGCTCCGAGTCCCGCGCTCTCCTGAAAACCCACTT
CCTGTTTACATCAATTTTCAACTATCGCCGACAACCCCACCACCGACATSGCCATGGAGTCCCAGGTGCGCCAGAACTTC
TCCCGAGAGTGCGAAGCGGCCATCAACCGCATGGTGAACACCGAGCTGTACGCCTCCTACGTCTACCTGTCCATGTCCTA
CTACTTTGACCGGGATGATGTCGCCCTGAGCCACGTAGCCAAGTACTTCAAGGAGCAGAGCCACGAGGAGCGCGAGCACG
CCGAGAAGTTCATGAAATACCAGAACAAGCGCGGGGGCCGCGTGGTGCTGCARGAYGTSAAGAARCCRGAGCGTGACGAG
TGGARCAACACCCTGGATGCCATGCAGGCTGCCCTGCAGCTGGAGAAGACCGTGAACCAGGCYCTGCTGGACCTGCACAA
GCTGGCCACTGACAAGGTCGATCCCCATCTCTGTGACTTCCTGGAGTCMGAGTACCTGGAGGAACAGGTGAAAGCCATCA
AGCAGCTGGGAGATTACATCACCAACCTGAAGCGCCTGGGGGTGCCCCAGAATGGCATGGGCGAGTACCTGTTTGACAAG
CACACCCTGGGGGAGAGCAGCTAGGCTCCCCCAGAGAGGAAGACACCAGCCAGCTGAGGCCCCCYCCACCCCCGCCCTGA
YTGTAAATCCTGGWYTTACTGCCTCCCAGGAGTGATGTGACGTCATKTGAAAKGTGTAYGYTGGGCAGTSGCTCTGWGCC
TGTCTSTGATCACCTGACCTGAGGGGGCAGCTGGTGCTCTGCCTGTCAGCATGTTTTCAAGAAATGAATAAAGGTTTTCA
GCATT
>lcl|E19A10 No definition line found
NNAAGCCCGGAAGGATACAAAGTCATGTACACCCCAATGGCTCCAGGGAATTATTCGATCGGAGTTAAATATGGCGGGCC
CAACCATATTTCGGGCAGTCCCTTCAAAGCTAAAGTAACAGGTCAGCGCCTCGTGAGCACAAGTGGTCCAAATGAAACCT
CTACAATCCTGGTGGAATCGGTGACCCGKTCTACAACAGAGACCTCSTATAGTGCAATGCCCAARTTTGCATCKGATGCC
AGCAAAGTGACGTCTAAAGGGGCAGGTCTTGCGAAAGCTTACGTGGGACAAAAAAGCACCTTCACTGTGGACTGTAGTAA
AGCAGGCTCCAACATGCTGTTAGTAGGTGTGCATGGGCCCACAATCCCTTGTGAGGAAGTATCGGTGAAACATCTTGGAA
ATAAGCAGTACACAGTGACATACATTGTGAAAGAAAAGGGAGACTACGTTTTGGCTGTGAAATGGGGCGAGCAGCACATC
CCTGGAAGCCCATTYCACGTTTCAGTCCCTTAAGTAACTMCTGTGTTATGTAAATGCCATGCCTGTGACTCAGATTTGTA
TCACGTGATCTATTTTCTTCATTTTCATCACAGAAGCAGGGAATGGAACAGTCATGAAGAAACTTGGGGCAGTTTCTAAA
CTTAGTTGGCMTCACGGGCAGGGTCCKGGCCCAAACCTTTGCGTTTGTTGAATGGCGACCCTGCCCACCACCTAGTCTAA
GCGTGAACACTGCACCTTTATATTCAGTCAATGGAGGACATACCGG
>lcl|E19A11 No definition line found
CNTTCTCTTCGGGGCGTTCGTTTAGATAGGTWSTCMGGTTYKGACAAGCGTCTGCCGCCTATTCACTTACAAATCCGCCC
GGACAAAGAGACGCAATGGCAAATAATACCCGAGTGTTCTTCGATGTTACGGCCGACGGTACCCCCATAGGCCGCATCGT
CATGCAGCTGAGGGATGATGTCGTGCCAAAAACAGCAGAGAACTTCAGGRMGCTGTGCACTATGGAAMAAGGCTTTGGTT
ATAAGGGATCCTGCTTCCACAGGGTCATTGATAACTTCATGTGCCAGGGAGGAGACTTCACAAACCACAATGGAACTGGT
GGCAAATCAATCTATGGGAACAAATTTGCTGATGAAAACTTCACACTGAAGCACACTGGCCCAGGAATCTTGTCCATGGC
AAATGCTGGTCCCAACACAAATGGCTCCCAGTTTTTCATCTGTACTGCAAAGACAGCATGGCTTGATGGCAAGCATGTGG
TATTTGGCAGTGTTGTCGATGGCATGGATGTCGTAAACAAGATGGAAGCCTGTGGCTCAAGCTCTGGAAAGACCAGCAAA
AAATTAGTCATCGCTAATTGTGGGCAGTGTTAGTTACTTTTGTCTTAAATCACAATCATTCCTTTTGTAGCTGGTGGAAA
GGCTCCACCCACTGAGTGTAGTCTTCAGTCCTTGTGCTCTGCTGCATTTGTTGGATTACTCTGGCTTCCCTCCCTTGCCA
CTTTTCCAATGTTCATGTAGACTAAGTTGTCTTTGAATAAAGATTGAACCACCGGCCNA
>lcl|E19A12 No definition line found
NCNCCCCCTCTGTCTCTGGTTCGCGTTGTGTGTGAGGGGAAAGCGAGTGCCGCTTATTGTCTCAGGGAAGCCCCGCGGCC
TACCGCCTCTAGTTGCCGTCGTCTCACTTCGCTGTTGCTGGGGYTGAGTGCAGGGCTCGCGGGGGAGTCTCGGGCGGGAC
ACCCCGCTTCTCACCTAGCGCACCGGCCGCCCCCAGTTTCTCGCCATGATGGACGACGAACTCCCCAAGACTCTATACGT
YGGGAACCTTTCAAGAGATGTAACGGAAGCTCTGATTCTCCAACTTTTTAGTCAGATAGGACCCTGCAAAAGTTGCAAAA
TGATCATGGATACGGCGGGAAATGATCCATACTGTTTTGTGGAGTTTTATGAGCATCGTCATGCAGCTGCATCATTGGCT
GCAATGAATGGCCGGAAGATCATGGGTAAGGAGGTCAAAGTAAACTGGGCCACAACTCCCAGCAGCCAGAAGAAAGACAC
AAGCAGTAGTACCGTTGTCAGCACACTGCGTTCACAAGATCACTTCCATGTCTTTGTTGGTGACTTGAGTCCTGAAATTA
CAACTGAAGACATCAAAGCAGCTTTTGCACCTTTCGGAAGAATATCAGATGCACGCGTCGTGAAAGATATGGCCACAGGA
AAGTCAAAAGGATACGGCTTTGTTTCTTTCTTCAATAAGTGGGATGCAGAAAATGCCATACAGCAAATGGGTGGTCAGTG
GCTTGGAGGAAGGCAAATTCGAACTAACTGGGCAACACGAAAACCTCCAGCACCAAAGAGCACGTTTGAAACAAACACCA
AGCAGTTATCCTATGATGATGTCGTAAATCAGTCGAGTCCAAGCAACTGCACTGTGTATTGTGGTGGTGTTACATCAGGA
CTAACAGAGCAACTTATGCGTCAGACATTCTCCCCGTTTGGACAGATAATGGAAATTAGAGTCTTCCCGGACAAAGGCTA
CTCATTTGTTCGGTTCAACTCCCATGAAAGTGCTGCACATGCTATTGTTTCAGTTAATGGCACCACTATAGAAGGACATG
TTGTGAAGTGCTACTGGGGCAAAGAAACACCAGACATGCTGAATCCAGTTCAACAGCAGAGTCAAATTGGTTATCCACAA
GCGTATGGCCAGTGGGGGCAGTGGTATGGAAATGCTCAACAAATTGGCCAATATATGCCTAATGGCTGGCAAGTGCCTGC
CTATGGAATGTACGGACAGGCCTATCAACAGCAATTTAATCAAACACCACCTTCCTCTGCTGCTTGGATTGGGGCAAATT
ACGGCGTTCAACCAACCCAGGGCCAGAACGGCAGCATGATGACAAACCAGACTGGATACCGCATGGCAGGTTTCCAAACT
CAATGAGAGAAAGGACTCTGCGAATCTAGAATCAGTGGCTTTAGGCTGCAAGGGAGTGTTGTAAAGCCTTTTTGTTTACT
TAGAAAAAGTATCAATCAAGTCACTGCAAATGTCGGATACAATGTATTTATTTAAAAACAAAATTTCATTTTTTTTAATC
ATGAAATTACTTTGTCATCCACATTGTTTAAAACAAAAGAAAAGGAACCGAGATGCTGCATTTCTGCCAATTTTTGCCTT
CTTTTCCTCTTTTGATATGTAATGTTTAAGGTCCTTGTTTGAAATAAAAACAATGCAGGGATGGCTGCCACTTGTAAAAA
CKAAATGTTGGCAGGAAGTTGCACAATGCTGAAGTTTTCACTCTTCCCCCCCCCCCTCTAATGTAGCGCGGTTTTAGTTT
ACATTCCTACTGATTTGAAATTGTATATTATAAAGATTTGTTGTACAAAAACCTAAAAATTGTGCAAATACTGAAGGTTC
CAGTTTTTTATGAAAATCTTCAGTGCATGCACAGCTTGTAAAGAAAGCGCATATTGTAAAAAAAAAACCTCCACCTACAC
TTTGTTATGACAGGTTTCTCAAGGGTATTCTTTTTCATTTTGTATCTNNNCATTTTTCAAAACTAATTGTCTTGCCTTAT
TGTTATTAAAATTTGTCGTTCCATGGAAAAGATTTGACACTCAGCGTTTTAACCCATGCACTTGGATCCGTTCTTGGAAT
CATTTGTGTTCTGCAAAAGGTGCCTAAANNNAATAAATCCCTGTTGGATTTGCTGGATGAATTTTTATCTTCAGTGGTAA
CACGTTTGATTATTTCACAGGTAGTCCAAAAGCCTGTTTGGGACTACTATGTTTTAAATTCAATTGTTAACTTATACCAT
TTCCTAATTGTGGTAATAGCGTTTNNNACATTTTAATACCGTTCATTGACTAACTCAGTTATCATTGTTGAAAAGGGTAT
GTCAACAGTTTACTGTTT
>lcl|E19A2 No definition line found
NGCTCTGAGTTGTGTTCTTGCTTCAMCAGTGTTTGAACGGAACGCGGCTCCGGGTTTCCTGAAACCGACATCCAATTTAT
AATAATTTTCGACTATCGCCGACACCACTTACAWCGCCATGGAGTCCCAGGTGCGCCAGAACTTCYCCMGAGAGTGCGAA
GCGGCCATCAACCGCATGGTGAACACCGAGCTGTACGCCTCCTACGTCTACCTGTCCATGTCCTACTACTTTGACCGGGA
TGATGTCGCCCTGAGCCACGTAGCCAAGTACTTCAAGGAGCAGAGCCACGAGGAGCGCGAGCACGCCGAGAAGTTCATGA
AATACCAGAACAAGCGCGGGGGCCGCGTGGTGCTGCAGGATATTAAGAAACCAGAGCGTGACGAGTGGAACAACACCCTG
GATGCCATGCAGGCTGCCATGCAGCTGGAAAAGACCGTCAACCAGGCTCTGCTGGACCTGCACAAGCTGGCCTCTGACAA
AGTCGATCCCCATCTCTGTGACTTCCTGGAGTCCGAGTACCTGGAGGAACAGGTGAAATCCATCAAGGAGCTGGGAGATT
ACATCACCAACCTGAAGCGCCTGGGGGTGCCCCAGAATGGCATGGGCGAGTACCTGTTCGACAAGCACACCATGGGGGAG
AGCAGCTAAGYTCCCCTTGGAAAGAAGACGCYAGCAGAGCCCCCTCCTGCAGAGCAGATCTACCAGCTTTCGATCGCTGC
AGACATATTCTACCTCTCTGTAGTGACGTAGTGACGTGACAGACTATCACCCATCCCTTAAGGTGTATGTTAACTTGTCT
ATGTTCTCAAAGTTTGACGGGTCGGGGCATCAGCTGCTGTGCTTGTCAACATGTTTTCAAGAAAAATAAAGGTTTTCAGT
GCTGAAAAAAAAGGGG
>lcl|E19A4 No definition line found
NNGGTCTATTGCTGTTCCTGTTCGGCGCGTGTAGCAGTTGCATCGGACGCGGGTGGAGACACGCAGCATAAACGGCACGG
AAGAAAGAGTGCAGAGGAAAGTGATAGCGAAGCATCATGGCAGACCAACTGACAGAGGAGCAGATCGGTGAGTTCAAGGA
GGCATTCTCACTCTTTGACAAAGATGGTGATGGCACCATTACTACTAAGGAGCTGGGTACTGTCATGAGGTCGCTGGGCC
AGAACCCGACCGAGGCTGAGCTGCAGGACATGATAAATGAGGTGGATGCTGATGGTAATGGAACCATTGACTTTCCAGAG
TTCCTTACCATGATGGCAAGGAAGATGAAGGACACAGACAGTGAGGAAGAAATCCGGGAAGCCTTCAAAGTGTTCGATAA
GGATGGSAATGGTTATATCAGCKCGGCTGAGCTTCGTCACGTGATGACCAATCTGGGCGAAAAGCTAACAGACGAGGAGG
TGGACGAGATGATACGAGAAGCAGATGTCGATGGAGACGGACAGGTCAACTATGAAGAGTTTGTACAGATGATGACTTCA
AAGTAATGTTCCAGAAGGTTCCTCTGCAGCAGAGCAAGAGATGGAGACTACCTGCTTTCGCTCTCTACCCTCTGCTTCCT
TCCTTGTCCCCACTGCCCCATTAACCCTTGTAATTTAGTTCCATTTGGCCCTTCCTGTCGAGTATGACCTGACCATCCTC
GTCTGGCCGTGGGCGTATGATAATACCAAGCGCCCTGGGACATCGCCACAATGCATGCCCTGTGCAGCTGCACATTCTTG
TCGGAGCGTGATCTTGTGATTAACCACCCCTTCCTCTAAGATGGCTGCAGGGACAGAAACAAACTGGCAGGGCCATTGCT
TTTACCCTGCTCTTGTCCCAGTGCCAGTGGGGAGTCGTGGGTTGTTTTGCTCCCATGCAGGTCATTACTTAAGGATGTCT
GGTGTCAGAGTYCAAACTTTTAAAGATGGAATTCAGTGGACAAATACTTAAGGAGAAGCAAAGGGCTCCASTAATGAATT
TGCCAAATAGAGCGAAGCTCMGTTGCCTGTTGTGGTGTAGTTTCCTTTCTGCCTTTTGGGTGCAAGTTCACCATGAAAAT
TTGTGAAAGCGGAGTTTAAAGGAAATCCTCACAAGTTGCAGTTTGAATTTGGGAGGAGGCTGAACTTGACATCCTCACCG
GAACTCTCTTCCAGTAGTTCTCATTTGCCCGAGAGTGTGCTGTGGAGTACCCGAGTGGCTTTGTTTCGGATCCCTGGAAT
TCTTTCAGCCAAAAACCAGCTTGTGTAATGCAAACGTGAAGTCTTATCTGTTAGGTTCACATTGAACTAACATTTTCTTC
CTCTCCTCCCGCTGATCCACCTCACTCCCTGCATGTATGAGCTATGAACAGGACCGTGCATGCTGCAGTGAGGTGTTTGT
ATACCCTGTATGATTGTACTAAGGCGGTTAATGGGAATGCAACTTGATGATAAAATTGAAGTAGTGAAGGACAGACCAAT
GTTTTCTCAAACCCCTCAATTAGAAGAAAGCAGATTTATTTTATTTTTTAGAGGTCCTGCAAGAGCAGTGGCCTCATCAG
TACAGTTCCCAGAAAGTACCAACAAACTTTTTTTTTTGTGTGAGTGGAATGGTGTACCCGCTGTACTCATTCTGCCTGCT
CTACATTTCTGTCCTTGCAGCCACAACACCAGTAGCATCCAAAATGCCAGACTCCAGTGAGCAATTTGTTCTTCCCTGGA
CGGCTGGCTTCAGTTGGTCCTTTCTCCACCCCCCCTCCCCCTGTTGCGTGTCCAAATATCCATTTCTGCCTTTTTTGTCT
GCGTTCGCGTTTTTGATATTGTGACTTGGGTGTGCTCTGAACATTTCTTAAGCTGCTTAATAAGAAACTAAAGAATTTCA
TTCCTTCTTGTGCTTCCACTTCCTCATCCCCTCTGACTATATTGGCCTCTGGGGTTGGGGAGGAGGCGCTTCTCTTCCAT
TCCATGGTGGTAATATGGTGATATGTTCTTATTTTCAATAAACTCTTGTATTTCTAT
>lcl|E19A9 No definition line found
NNCGGGATCTAACSGWCCGGAATCCCGTCGCMAGTAGACCAGTCGGGGCTSCCYGAAAGCTGTASCAACGTCGCCCGCTT
GGACYACCCRGCTCTTTGYTCACCTAGAYTGCTGYAACYGCTTCTGGGTYTGGYCATCTAKTGTYATCAYGCRCCGGCGC
CCCTRAAGAGCTAGGGCCTTAACCCAGTCGAGTAGTCTTGTGTCCCGCCCGATTCCCCTCACGRGTTCCCCGGAGATGAG
TTMCGGYCGGCCTCCGCCTGACGTGGAAGGCATGWCGTCCCTGAAGGTSGACAATCTCACCTACAGGACGTCRCCCGAAA
CCCTYCGACGAGTCTTTGAGAAGTATGGCCGGGTAGGCGACGTTTACATCCCCCGCGACCGGTATACTAAGGAGAGTCGC
GGCTTCGCCTTCGTGCGGTTCCACGACAARCGTGACGCRGAGGATGCGATGGACGCCATGGAYGGAGCTGKACTMGACGG
ACGKGARCTGCGCGTGCAGATGGCGCGCTATGGAAGACCCCCAGAKTCTCATCASAGTCGMCGTGGCCCGCCGCCGCGAA
GATACGGAGGCRGYGGAGGAAGYTACGSACGKAGGAGTCGCAGCCCTAGGAGACGWCGACGCACCAGATCCCGCAGCMGA
AGTCGTTCCAGGTCCCGCAGCCGAAGCCGKTACAGCCGCTCCAAGTCAAGATCCCGTACACGTTCCAGATCCCGTTCCAC
CTCAAAGTCCCGGTCCGTCCGACGATCCAAGTCGAAGTCTTCCACGGTGTCTAGATCTCGCTCGAGATCCCGCTCCAGGG
TCTCACCCCCGCCGTGCAAAAAAGACTCAAAGTCCAGATCGCGTTCCCCGAGCGCGCCAAAGTCDCCCGAAGAGGAGGGA
GCAGTTTCTTCGTAGGAACATGATCAGCCAATGAAAACCACATGCTGGATGGACGCCTTCTAAYAACCATCACTGGATCT
TTCAGTCCGTTCTGAAGTCCACTGGCACAAGTAACCGGCTGTTGAAAAGGTGGTTATTTGTAACATTTCGTTGACGGYTC
TGTTAACATTTTTACGCGTTTAAAAAAAATGCGCCTCACGTGGCAGACAATGCTTTTCATGTGCCATTGTTGCTATTCCA
ATTTCTTGTAATTTAGTGAAGTGAACGACTACAGATATCTCAATTGGCTTGGATATTTGAGGTAAAATTCAATTTTGTTT
ATACACTGAGTTCTAGTAGAATGGTTGGTGGAAAATGGACGTAAATTGAGAAGCCCAAATGTAATTGGCAGTTTCCCTTT
TCCATATTTAAAAGAATTAAATTGGGTTTAGTTTCAATCCAGCGGAATGAGCTCACTGTATAAAATGTGTCAAGCTTTTG
CAGGGGATTGTGGGCCCGTGTCTAATCTCTTCTCTTGTGTATTTTTGTGCACTNNNCGCAGTTGTGTAGCAGTTGAGTAA
TGCTGGTTAGCTGTTAAGGTGGCGTGTTGCAGTGCAGAGTGCTTG
>lcl|E19C1 No definition line found
AGGGTGAGCTGGGATGGCTTTGTGACTTAGTGAAGCGTCAGCGTTCGGCGTCTAATAGTAGMAAAGGAAGTTCCCCGCAA
GCTACGTGTCTATTCCAGGCGGGCACCAAGAACTGTACCGCGGAGCTTGTCATCGAGAGCCGACGTCAAAGTAATCATGG
ATCAAGTAATGCAGTTTGTTGAACCCAGCCGCCAGTTTGTAAAGGATTCCATCCGACTGGTTAAAAGATGCACAAAGCCA
GACAGAAAAGAATTCCAAAAGATCGCTATGGCAACAGCAATTGGATTTGCAATAATGGGGTTCATAGGCTTCTTTGTGAA
ACTGATCCATATTCCCATCAACAACATAATTGTGGGTGGTTAAACACCATGTCCAATTCCTAATTTGTGAAGCACTTGGA
CGACAAAGGCGAACCAGCTCCCCACGCCCCATTACAATTCATGTACACTTTTAATTTTGTTTTTGAATAAAAAAAATTAG
GCACTGCTCGGCCABGAGYCACCATACGAGCACCAGAGTCTTCCAGCAGCTNCNGCCACACACAGAAATTACTCAAGATG
CCTCACCAGTTCCCCGCCCTGACCCCGGAGCAGAAGAAGGAGCTCTCCGATAACGCRCWGAAGATCGTGGCCAAAGGCAA
GGGCATCCTTGCAGCTGATGAGTCCACAGGCAGTATCGCTAAGCGTTTGAGCTCAATCAATGTGGAGAATACAGAAGAGA
ACCGCCGCTTCTACCGCCAGCTCCTCTTCACCGCTGATGACCGAGTCAACCCCTGCATCGGTGGCGTCATCCTCTTTCAT
GAAACCCTCTACCACCATGCCGATGACAAGCGCACCTTCGTTCAGGTCATCAAGGACAAGGGGGCTGTGGTTGGAATCAA
GGTTGACAAAGGTGTTGTCCCACTGGCTGGAACCAACGGAGAGACCACAACTCAAGGTTTGGATGGGCTCGCTGAACGCT
GCGCTCAGTACAAGAAAGATGGTGCCGACTTTGCCAAGTGGCGTTGTGTTCTGAAGATCTCTGAGCATACCCCCTCCAAT
CTGGCCATCATTGAGAATGCCAACGTCCTGGCCCGTTACGCCAGCATCTGCCAACAGCATTGCATCGTTCCCATTGTGGA
GCCTGAGGTGTTGCCTGATGGAGACCATGACCTTAAACGCTGCCAGTACGTCACTGAGAAGGTCCTGGCTGCTGTCTACA
AGGCCTTGAGTGATCACCATGTGTATCTCGAGGGTACTCTGTTGAAGCCCAACATGGTGACCCCAGGGCATGCCTGCACC
AAGAAGTTCTCTCCTGAGGAGGTAGCAATGGCAACTGTCACTGCTCTGCGCCGTACCGTTCCCCCTGCAGTCGCTGGCAT
CACCTTCCTGTCCGGTGGGCAGAGTGAGGAGGAAGCCACCATTCATCTGAATGCCATCAACAAATGCCCACTGCACCGAC
CTTGGCCAGTCACTTTCTCTTATGGCCGCGCCCTGCAGGCTTCATGTCTAAAGGCATGGGGTGGCAAGAAGGAGAATGTC
AAGAATGCACAGGAGGAGTACATCAAGCGTGCGCTGGCCAACAGCTTGGCTTGCCAGGGCAAGTATGTTCCTAGTGCCMA
GGCTGGAGCAGCTGCTGGAGAATCCCTCTTCGTCTCCAACCATGCCTATTAAGAAGTACTCTACTCAACACAGCTTCCAT
GAGTGGCTACACCTGGCGCTGTACACATCTGTGTGTCTCGCTTGTTCCGTTTGTTTCTCCCAATGCCAACCCCCCCNTTC
ACGTGTGCACCTCATTCTCTTCTTGGATGCTCTGCCCTTGCTGGGGACTCGATTGAGGTGGATGCGGCTGAGAGGTCAAA
GACTTGTGTCTGGGGGAGGTTGTAGTGGGTGGATTTAGAATCCTAGAAATGTTTCACGGCCCGCTTCTGAAAATACCCAA
CTGGTCCCGCCGTCTGATCACCTGGAAACTTAAGATGATTTAAGAACAGTTGGCAAGTCACCTGCATATAGTTACCACTC
CCATCAATAATCCGGTGGCAAGCCGCTACTTGTTGCTCCCTCAATGGTGAACCTTGTCTCCATGGTGACCTGCTCCAGTG
CAGAAGCACTGTTTGCACTTGCCTGTTACTGTAACGGTTGTGTGTGTTTTGTGTAGGCCTGTGTGTGAGCTTTGGGTCCC
TTCCATTTCCTTCCTGCTTAGCAGCGCTCGCTCTGGTGGTCTTGTGATTTCCATCTCACACCGGCTCTGAGTCTCACTCT
TGTAGTGTCCATGTTCTAAGTATATCTCTGTAATAAAGACAGATATATTTAACG
>lcl|E19C11 No definition line found
NNACATCGCTGTGCTATCCACCCCTTTTTCACCGCCGCCCGGATACCAGGGACCGCCAAGATGCCTGAAGAAGTGCAACA
TGGGGAAGAGGAGGTGGAAACCTTTGCCTTCCAGGCTGAAATTGCTCAACTTATGTCCTTGATTATCAACACCTTCTATT
CCAACAAGGAGATCTTCATGCGAGAACTKATTTCCAATGCTTCWGATGCGCTCGATAAAATAAGATATGAGAGTCTTACA
GACCCAACCAAGCTGGAYAGTGGGAAAGAGCTGAAAATTGACATCATCCCCAACCCTCAGGAGCGCACCCTCACTCTCGT
GGACACTGGCATTGGCATGACTAAGGCTGATCTGATYAACAACTTGGGCACCATTGCCAAGTCTGGAACCAAGGCTTTCA
TGGAAGCGCTTCAGGCTGGTGCAGACATCTCCATGATTGGGCAGTTTGGGGTGGGTTTCTACTCTGCCTATTTGGTCGCT
GAGAGGGTGTGCGTCATCTCCAAACACAACGATGATGAGCAGTATTGCTGGGAGTCTTCTGCCGGTGGCTCTTTCACTGT
CAAGGTAGACACAGGTGAACCAATCGGCCGAGGCACCCGTGTGATACTCCACCTCAAGGAGGACCAGTCCGAATACTTGG
AGGAAAAGCGTGTCAAGGAGGTGGTGAAGAAACACTCCCAGTTCATCGGTTACCCCATAACCCTCTATTTGGAAAAGGAA
CGCGAGAAGGAGATCAGCGATGATGAAGCAGAAGAGGAAAAGGTGGAGGAGGAGAAAAAAGAGGAAGAGGAGGCGACTAA
AGATGACGAGGATAAACCCAAGATAGAGGATGTGGGCTCGGATGATGAGGAAGATGGCAAAGACAAGAAGAAAAAGACCA
AGAAGATCAAGGAGAAGTACATCGACCAAGAGGAGTTGAACAAGACCAAGCCCATCTGGACCCGCAACCCTGATGACATC
AGCCAAGAGGAGTATGGAGAGTTCTACAAGAGTCTGACCAACGACTGGGAGGACCACCTGGCCGTCAAGCACTTCTCAGT
GGAGGGCCAGCTTGAGTTCCGTGCCCTGCTCTTCATCCCTCGCAGAGCGCCATTCGATCTCTTTGAAAACAAGAAGAAAA
AGAACAACATCAAGTTATACGTGCGCCGGGTCTTCATCATGGACAGCTGTGACGAGCTCATCCCAGAATACCTCAACTTT
GTGCGTGGTGTTGTTGACTCCGAGGACCTGCCCCTGAACATCTCNCGAGAAATGTTGCAGCAGAGCAAAATCCTGAAGGT
CATCCGCAAGAACATTGTGAAGAAGTGCTTGGAGCTCTTCTGTGAGCTAGCGGAGGACAAGGAGAACTACAAGAAGTTCT
ATGAGGCTTTCTCCAAGAACCTGAAGCTTGGTATCCATGAAGATTCTGCCAATAGGAAAAAGCTGTCTGAGTTGCTGCGT
TACCACACATCACAGACTGGTGACGAGATGGCATCCCTTACAGAATACGTCTCTCGCATGAAGGAGACTCAGAAGTCCAT
CTATTATATTACTGGTGAGAGCAAGGATCAGGTGGCTAACTCTGCCTTTGTGGAGCGTGTGAGGAAGCGTGGATTTGAAG
TGGTGTACATGACAGAGCCCATCGATGAGTACTGTGTCCAGCAGTTGAAGGAGTTTGATGGCAAGACTCTGGTCTCTGTC
ACCAAAGAGGGCCTAGAGCTGCCGGAAGACGACGAGGAGAAGAAAAAGATGGAGGAGAGCAAGTCAAAGTTCGAGAATCT
TTGCAAGCTCATGAAGGAGATACTCGACAAGAAAGTGGAGAAGGTGACTGTCTCCAACCGCCTGGTTTCTTCACCCTGCT
GCATTGTAACAAGTACTTATGGGTGGACTGCCAACATGGAAAGGATCATGAAGGCCCAGGCCCTTCGTGACAACTCCACC
ATGGGCTACATGATGGCCAAAAAGCACTTGGAGATCAACCCTGACCATCCTATTGTGGAAACCCTCCGACAGAAGGCGGA
GGCAGACAAAAACGACAAGGCCGTAAAGGACCTGGTGGTTCTACTCTTTGAAACAGCCCTGCTATCATCTGGYTTCTCGT
TGGATGACCCMCAGACACATTCAAACCGCATCTACAGGATGATCAAGTTGGGCTTAGGAATTGACGAGGAGGACGTAGCT
ATTGATGAACCTGTGGCAGCCACGACGGACGAGATCCCACCCCTTGAGGAGGATGAAGACGCTTCCCGAATGGAGGAAGT
TGATTAAATCATGCAGGCTATTTAACACGGGATTCTGCCACAGTTTCTCAAAGRCTGACTCCTGTTMTAGTGTTTGTGCC
CGTTTGTTTTCTGGAGGATGGGTTGGAGATATTATTGGGCATGGTAGGCCTTAAGCGAAGGCTTCTGCGTGCATCAAGAC
GTGTGGCTTCCAGTCAGCTGCTATATTGTTATAAATTGTCTTGAGGTAATGTGGTGCATGGGCTGTAGAGACCCATGWTG
GCCACTCCTGAGRTGGTGTACACCGCAGTGTCGGTTCTGTCCYCCCCYSCCNATTACTGGATCCAACGTCTTGAATTCCC
CCTGCATCTCAGACAGACCCAGCCCACCCTCAATGGACTTTGGTCCGCTCTTCCCAGAAGTTGTATTTGTTGCAATTTTT
GTTCATTGAGATTAAAAGAATGCAGATT
>lcl|E19C4 No definition line found
CAGCAGTACTGCGTGGTGCTCAACCCTGTGGGACGGGATGGCAAGCCTCAGCTCGGCCAGAARAAGGTGGTAAAGGGGGA
AAAGTCCTTCTTTCTGCTACCAGGAGAGAGCTTGGAGTGTGGGATTCAAGATGTGTACATCCTGTCTGAGGAAGAGGGGC
TGCTACTGAGGGCTCTACAGCTTCTCGAAGATAAAGATGAAGATGGAAATGACATTCAGCGCAAGCCTGGGGACCGCTGG
ATGATCCGTGGGCCTTTGGAGTATGTGCCCCCTGTGGAGGTGCAGGTGCTGCTGACCCGAGAGGCTATACCACTGGATGA
GAATGAGGGCATCTACGTGCGGGATATCAAGACTGGCAAGGTMCGGGMTGTCATTGGGCACACMTACATGCTCAGCCAAG
ATGAAGAGCTGTGGGAGAAAGAACTGCCCATCAACGTGGAGCTTCTGCTGGCCTCAGGAAAGGACCCCCTGGCTGACCGT
TCAGATCGGTCCAAGCAGACAACACAACCGGAGGAGCGCAACAAGACCCGGGCTGTTAGCTACAGAGTTCCACACAATGC
TGCCGTACAGATCTATGACTATCGTGAAAAGAAATCCAGGGTAGTCTTTGGTCCGGAGCTGGTCATCCTAGGTCCCGACG
AGCAGTTTACAGTYGTCAGCCTGTCTGGGGGTACCCCGAAACGCCCCAATGTCATCAAGTCTCTCTGCCTACTTCTGGGA
CCAGACTTTTTTACTGACATTATCAACATTGAGACMGCTGACCATGCCCGGCTGCAGATYCAGTTGTCTTACAACTGGCA
CTTTGAGGTGAAGGACAAGTCCAGTCCAGAAGATGCTGCCAGGCTTTTCAGYGTACCAGACTTCGTGGGTGATGCCTGCA
AAGCCATTGCATCCCGCATCAGAGGCGCTGTTGCCTCTGTGCAGTTTGAYGACTTCCATAAGAACTCCAGTCGCATCATT
CGTTCAGCAGTGTTTGGGTTTGATGACAACATGAAGGTGCGTGACCTCTTCAAGTTCCCCCAGAACAACCTGAACATCAC
AAGCGTGGACATCCAGTCTGTGGAACCTGTAGACCAGCGTACAAGGGATTCTCTRCAGAAGAGCGTGCAGCTAGCCATTG
AAATYACAACCAACTCCCAGGAGGCAACAGCTAGGCATGAAGCAGAGAGGCTGGAGCAGGAGGCCCGTGGACGTCTAGAA
CGCCAGAAGATCACAGACCAGGCTGAAGCAGAAAAGGCCAGAACTGAACTGTTGGAGTTGGAGGCGCAGAGCACGCGGGT
GGAGAGCACTGGGGCTGCAAAGGCTGAGGCAGAGTCTAAGGCTGAAGCGGCAAAGATYGAGGGCGAAGGAGCTGTACTGC
AGGCTAAGCTGAAGGCTGAAGCCATGGCCATAGAGTCGAATGCAGAGATGGAGCGTCTGAAGAGGGCCAGAGATCTAGAG
CTGCTCTACATCAAGGAGCAAAATAAGCTGGAAGTGGAGAAGGCAGAGCTTCTAACSACACTGGAGATCAAGAAGTTCCA
AGACATGACATCGGCCATCGGTGCCTCCACCATACGTGACATTGCGTTGGCTGGGCYCGAACTCCAGGTGAAGCTTCTCC
AAGGTCTCGGGCTTCACTCCACACTAATCACTGACGGCTCAACTCCCATCAATCTCTTCACCACTGCAAACGGCATGTTA
GGGCTGCTTCCCAAAGCCATCCGAGACGATGCAGAATGACTAGCGRACCCAGGAAGMCCAAAAGGAGTCAACAATGCTGT
CAGAGTGGCTAGAATACCCAAATCATGTGATGACGGTCCTGCAATCTCGCTACCTCGTCCAGCCATCTCTGTCTCTCCCC
CAATGGGGTTCTGCCCATTTCCAGCTGCATGCCCCTCTTGGAAGTGACAGYACTCCTGCCCAGAATCAACATCAATGGGA
AATGCCAAGAAGGACTCCAAGCAAGCATGGTAGATAAAGTATCACTCCTACCTCCCAGCATATGGTTTAACTCCTGCCGG
CCACCTTCTAAGTTAGAACCCGCRTTTAACTTCCAAGGGCCTAACCTCTTTGTCAWTCCCAATGCGTTACCACTTCTCTT
CTGATGGAGGCCAAGTCAGTCTTACTGTCAGGCAGGGTCAGGCCCCWTGCTCACKTTTACAGTGAAGACTAGCTCATGTG
CCTTAAGCTACTTCAAATAAAGCAGCCTCTTGAAA
>lcl|E19C7 No definition line found
GCACGAGGGACGACTGGGAATGAGCATGTGAATCCATGGCATCTCCATGCTGGAGAAAAACAGTTACAGGTCCCAGTGCC
CAGGCATTCAGTTGGTGTGGTCATTGGTCGCAGTGGAGAAATGATCAAGAAAATACAGAACGATGCAGGTGTACGGATAC
AGTTCAAACAAGATGATGGGACTGGTCCTGAGAAGATTGCCCACATCATGGGCCCACCCGATAGGTGTGACCATGCTGCC
CGTATCATTAATGAGCTGCTACAGAGTCTTCGGACTGGCCCTCCGGGTCCACAAGGTCCTGGAATGGCCCCTGGTGGCCG
TGGCAGAGGACGAGGTCAGGGAAGCTGGGGACCTCCTGGAGGAGAAATGACCTTCTCTATTCCCACTCACAAGTGTGGTC
TGGTCATCGGCAGAGGTGGCGAGAATGTGAAAGCCATAAATCAGCAGACTGGGGCGTTTGTTGAGATTTCACGTCAGCCT
CCTCCCAACGGAGACCCCAACTTCAAGCTCTTCATCATCCGAGGGGCACCCCAGCAAATTGACCACGCAAAGCAACTTAT
TGAGGAGAAGATAGAGGCTCCCCTCTGCCCTCTTGGGCCTGGTCCTGGTGGTCCTGGTGGTCCAGGACCTGCTGGTCCTA
TGGGTCCCTTCAACCCTGGCCCCTACAATCCTGGCCCTCCTGGCGCACCTCACCCTGGCNCCACACCAATACACACCCCA
AGGCTGGGGAAACGCGTACCCGCAATGGGGACAGCCGGCTCCTCATGACCCAGGCAAGCCTCCTGCACCCACTGACCCAA
ATGCAGCTTGGGCTGCRTACTACACCCATTACTACCCTCAGCCCACAGCCCCACTGCCAGGCCAGCCTCCTGCTGTAGTG
GCAGCACCTCCAGCTCAGGGAGAACCACAACAGCAGATGCCTACTGGACAATCCGATTATACCAAAGCCTGGGAAGAATA
TTACAAGAAAATAGGTCAGCAGCAAGGGCAGCCAGCACCGCAGCCTGCAGGACAGCAAGAYTACACAAAAGCTTGGGAGG
AGTACTATAAAAAACAAGCGGCGGCTCAGGCRGCTGCAGTGGTGGCCCCGGCACCTGCACCAGTTGCTCCGGCCCCTGCC
CCAGCGCCACCAGGTGCCCAGCCTGACTACAGTGCGGCCTGGGCAGAATACTACAGACAACAAGCGGCCTACTACGGACA
AACACCAGGAGCCCCTGTTGCACAGCCCCCTCCCACACAACCGGGACAGCAGGTGAGGGAGATGAGAGTCCTTCCCCAGC
CCCCAGAGATGCGCTAATCTACACCCCAGTGTGGGTCCTGGGAATTCGTGACGAGCAGTAATAGCCCCATCCCCCCCTTT
TCGGATCTCCATTTGGACCAAGGGACCTCGGAGGAATGCACATACAAGGTGTTGTGGCATTGTCCCAATACTGGTCATGT
GAGACGCTGGGAATTTTAAAGTGCGCAAAAGGTCTGAACACCATCGAAGAAGCAACATGGGAGGGGAGAAGTGCACGACT
GGACCAAACTCAAAGGAACTGCCCCCTTACATTAGGTGTTATAGCCCCCTCGTCCCTACGCCCCCTTAATCTTCATGACT
GGAGGTGGGAGGCGTGTCTGCCCAACACTGATCTTTCTTCATTCTCTCCTGCAGGCTCAGTGACTTGAATGGGACTCCTC
ATCTGTGACAGTCTTGAGTTTTGGAGAGCACGCTCGCTGCTGTAGAGAAGCCCTGGGGTGGGAAGGGAGCAGTCCGAGAA
GGTGATCGYTAGTTTTTTTTTCTCCATTTTAGGACCCCTGGTTGCTCCTTTGACCGTCTAAAACCCGGAGCCCCTTCACG
TTAAGCAGTTGTAGAAGATAGGAAGACCTTAAACACCACATCACCCCCTTGCTGAAACTTGGACCGTTTCACGCTAACCA
ATTTTTTTTTGTTTTTAAAATAAACTTTACAAAACACTCTGCTTTTAGTTGGAACATTCCTTGGACAAGGTGTTGTGTCT
GGAAAGAACAAACCCTTCCTCGATTTTCCCTCCTTCCCAAAACTCATTTTCAACCGCTGGGACTGGTCTGGTCTGTCTTG
TTTAAACGTCTGTTCAAGAGGAGATTAAAAAACAGAAAAAAAATGTACGCTCAAGTTTTTACTTTTTACCGCTCGTTTTT
AACT
>lcl|E19C8 No definition line found
TGCACAGAGAGGAACCTCGGCAGTACYSGTGAGAYGGCCGATTGGCTTCAGCGMCGGARGACGAGCTGACATTTTGAGGG
TTGTGCGTAGGCATCTATCGTGTCCGCCATGACCCTGAGTTGCTCTTATCGCTTGGAGCCGACGCTGCTCCTGACGGTCT
GCCTACTGCTGCTGAACGGAGGCGGAATCGACGCCTCGGATCCGGAAGTGTTCACTGGCCCTTCCCATTTTGTATCCGGC
ACCCATGCCATGCTCTTTTGCAATATCACCGCACCACCCTCAAACATTACAGGCCACACCTGGAAGAAAGGTGAAAATAT
ACTTCAGGAAGATGGTGGCAGTGACCTCATCACCACATACAAACTCGCGCAAGTGAATGCAGACACTTCGGGCTCGTATG
ACTGCTACTTCATGACCGATCCACCATTGAAAGGGACCATAGAAGTATCMGTTTCGCCACACGTTGTTGCATACAAGCCA
AGTGAGCACGGCAATGAGGGCGATGTTGGTGTTATGACTTGTAAGAGCAAATCCTACCCTCCAGTGGAGAACTGGAACTG
GTACAAGSAGTCTGATGGARCCAATGAGCCTATCMTGAATGGCACCGGAGACCACTTTCTCATAAAWTCCAATGGCACGA
AGACAGARCTACGCATCGCCAGCCTGAACATGGAGACTGACCAAGGCACTTATATATGYAATGGCACTAACTCTTTTGGC
AGTGRTGGTGCCACAGTCTCCCTGCGTGTGCGCAGCCGCTTTGCTGCTCTCTGGCCATTTCTGGGRATTGTTGCTGAGGT
TTTGGTCTTGGTCACCATTATCTTCATCTATGAGAAGAGACGAAAGCCAGATGAGATTCCAGATGAAGATGATGGGGGAG
CTGCACCACTGAAGAGCAACGCTGGTACAGACCACAAGGAGGAGAATGTTCGCCAGAGAAACTCTACTGAGCACTAAGGT
TATTGAAGTCAGAAGAAAATCCGAAGTTCGGCTGCTTTTATGTTTAACACCACAAACGCCCGTTTGTATTTTTAATGAAA
CTAACCCTTTTTTTAAAATCCATTTTAGCCTTTACAATGTAGCGCTAAGCAGATTGTGAATCATGAATACTGCTGCTAAT
CAATAGGCTGCCGGACGATTTATGCCCTACCTGCATGATTTGTTTCCCATTTCATTAATGTGGCATTTGTCCTAGATCTG
CCGCTAAAGTGGAAGTCATGTGTGTGAAAAGACAATCCATCCTCGCTTTTGTTTTAATTGTATTGTGTAGTGAAGACTGC
ATGTATTTGCACCCCTACTATTGAAGATGGCAAGCTCCAGTAGCGACTCCCTCANNCCCCACAATCAGACTATCATTCCC
CCAACCTTCTTAGATTTGTGTAAGTAGAGGGATTCCTGATGAAACTTGTGGGAACACAGCAGGTGTATCATTTAATGGAT
TGACCTTACCATGTACAATATGGTGTGCATACCCAGGTCTACATGGGGCCAGTTTATGGTAATTTGGTAAAATGGACTGA
TCGTCCATTCAGTGAACTTTGCTTCAGATTTCAGTTGTGCCAATAATACCCCCTCGCACCCCTAGCCACTGCATTTCTAC
TTGTTTTTATATGGAAGTTTGTTTTGCATTTTAATTCTTTGGATATTTCTGTGGATGGGTTGGCAAGTTGCAAGGAGACT
AATTGTGAAAGGTGGCTGTAAATCTGTGGTTAACCTTGCTGGGAGGTGTACACAATGTGAAGCCAGGGTGAATGTGTACG
AGCCCACTCCTATCTTGGATTATACATCTGAATATCACTGAAGCAGAATGACACAATAAAGATTTCTTTATGTACTGTGA
AAA
>lcl|E19C9 No definition line found
NNCTTTTCCCATKCAGCACAGTGACTCTCGAGCGAAGAGGCAATGTCAGGTCGTGGAAAGCAGGGCGGAAAGGCGCGTGC
AAAGGCGAAGTCRCGCTCTTCCCGAGCTGGGCTGCAGTTCCCCGTAGGCCGTGTGCACAGGCTGTTGCGTAAAGGGAACT
ACGCAGAACGCGTGGGCGCTGGCGCGCCTGTCTACTTGGCCGCCGTGCTTGAGTACTTGACAGCGGAGATCCTGGAGCTG
GCTGGCAACGCTGCTCGTGACAACAAAAAGACACGAATCATCCCACGCCACCTACAGCTGGCAATCCGAAATGACGAGGA
ACTCAACAAACTGCTGGGCAAAGTGACGATCGCGCAGGGAGGCGTACTTCCCAATATCCAGGCCGTGCTGCTGCCCAAGA
AGACCGAGAGCCACAAGTCCTCCAAGGGCAAGTGAGTGAGCGCCCCACTGCTCAACTACACCGACCAAAATACAAGGGCC
TTTATAACTAGGCCATCCAAATGTTCATCTGCAGGACCTGTTCACTGATTTTGGTGCAGGGGGCGCTGTCTCGCGCACAA
CAATGCGCCCCTGGCGGGCTTTTAAAAGAACAATTGCACTTGTGACCCAGGGTGTTGCATACGAACTGTTTTTTAATGTT
ATTACGTGAMTGATTAATGACTTACCTTACCGCCGACCCGCCKTRAAGTCTTGGCAGTGTTGCGATGCTTTCACCCTATC
AATGCATCATTTAGATRTGTTGCAATCCTAGGAACTTTGTTCCCCTGGAGACCGTTTTACACTCTTCTGTCCGCAGTGCA
CATCCCTTGATGTCAATTGTTGATTGGATGCCACTATATCATGACTTATTTTTTTTCTGCCTCACTCAACAGTGAGTTTC
CTTTTGTATTAAAAGTTGAATGTTCAATTTGG
>lcl|E19E12 No definition line found
GGGATCTCTGACATGGACCCGAGTTGGTTTCTCCAGATGGAAAAAACAGTAAGGCCGTGCAGTGCCAGCGGTGCGATTCG
ACGGTACTGTTGCCCGGGGCTGCGCAGTACGCAAGGCGTGAGCTTTTTCTTCCATCCATGAGAAAGAAGACTGCTCTAGG
AGATGGTAGCTCACCAGATGGCGACATTCTTCATGATCACTGGCTGGTGGAAGACATGTACACCTTCGAGAATGTTGGTT
TCACAAAGGATGTTGGGAAGATAAAGTTCCTAATCTGTGCAGACTGTGAAATTGGGCCAATTGGGTGGCATTGTCTGGAT
GATAAGAAGACCTTCTATGTAGCCTTGGACCGTGTGAAACATGAATGAAAAGATTAAGGGAAACGAGAAGGGATGGACAT
CCTTCAATTGAGCTAACCTGCATCATTGTCTCTACTATAACTAACCTGGAAGGAACCTTCCTGCAATAAGAGGTTTGCTT
CAGCACCCAATGTAAAGTTTTTGTACAGCTGTTGTATGCACCTTATGTTGACTGGTTCCTGAAGACTTGAGAAAAGTGAT
GCAACAAGTTAGTTTTCCTATTACTAGTTTGGAGCTCTGCAAGACCTGCCCTGGTGTATAGGCAGTGGGACTTCAGTATC
CACATTCCATTTACCTAATGTTCTTAGTTAGGGAACACTACTGCTGGCATTATGTGATACGCGTTTTATGTATCATGCCA
AATAGTTTTCACTRATGYCTACGCAGTAGWWGGTAAAACAAGAATGATTTGACAAGGGTCATTGAAATGAAGGGTAAGAK
ACTGGGGATAAAAGAGGACAAAACTGTTATCGCTTAAGAAGAGATGGGAGAATAATGCAACAGCGACGAGTGGTTGCGAG
GGGGAAATAGTAGGGTTTTTTTTGTGGCGAGAGTGTGGCTTCATCAGAGGCAAGACTGCTCAATTGCAGGAATTGACAAC
CAGTAATCTGATTCGTCAGTCTGTGCCKTTTGGCTGAACAAATTATGAGTATGTGTCAGTTGGTTGATCAGATTACGTGC
TTGTCAGTCTCACCTTTTTGTTGATGGATTTCTGTGAGCGCTKAAGTTGAAAGGGTGACTAATCCCTGCTGTTGAGACTA
TGCTTTCTCGCTGGCATACGGAAAGGATTTAACTGA
>lcl|E19E4 No definition line found
GGGACTTTGAGAAAGGAAGGCAACAGCAGCAGAGGTATAGGATTTTCACAACCCGCGGAGCCACGTGTGAGGCCCTGTGT
GTTGCCAGAACCATCTTTGTACACTGTGAAAGCCGTGCTGATCCTGGACAACGATGGGGACCGTCTCTTTGCTAAGTACT
ATGATGACACCTATCCCACTGTCAAGGAGCAGAAGGCTTTTGAGAAGAACATTTTCAACAAAACTCACCGGACAGACAGT
GAAATTGCTCTTTTGGAGGGGTTGACTGTGGTGTACAAGAGCAGCATAGATTTATATTTTTATGTTATTGGCAGCTCGCA
CGAGAATGAGTTAATGCTGATGGCGGTTCTGAATTGCCTGTTTGATTCGCTGAGCCAGATGTTAAGGAAAAATGTTGAAA
AACGAGCATTGTTGGAAAATATGGAGGGTCTCTTTCTAGCTGTGGATGAAATTGTTGATGGAGGTGTGATTTTGGAGAGT
GACCCACAGCAAGTAGTCCACCGTGTGGCNCTGCGGGGAGAAGATGTACCTCTCACAGAGCAAACCGTCTCTCAGGTGCT
TCAGTCAGCCAAGGAGCAGATCAAGTGGTCTCTACTCCGGTAATGTGCCAACGTGTCCATGCTGGAAAAGTATCGTTCAT
GCTGAAGAATCATTCCATGCCACTTTGTTGGTCTCCGAACAGTTCCTTTGTTTGTCTACTCTATTTAAGCAGCCCTGGAA
ATGTTATTGTTGTATGAAAGATGATAGGATAACGACATTTCAGCCGTTTGCATCACAAATGATGCATTGACCTACTAGGG
CATTAGCATTGTGAAATAGTTTTCCAATGAAAAATTCGTTTTTTTGCCGAATGTTTGGCAGCTGAGTTTTTGTTATACCC
TGTTGGCTTATAGTCAACTGGGCTTGCCCCAGCTGCTGAGAATTTTGGATTCCCATCTTTGCTCTTTTCCTATGTGTTTT
TATATCTGAGCACTAAACTCTGGGAATTAGAAGGAAGGAAGCKCATTGTGTSAGTAGAACAATCTCAATTTCCATGATGT
TTACCCACCAAMCCCCTGCTATGCTGCCCTTTGTAACCCCTCCTTTTTATACCACTCCATCACCACTTGGTAGAAATGCC
ATTCTCACCCTGTAGTAATTTGTGGTGTAGGATACGTGTTTTAAATTGTCCCCCTACGAAGACTGTATATTTCAGGGAAC
CAGCCCAGAGATGCAGAGCTTTTCATCCATTCCTGAAACAACTCGGTGGATGTTTAGTTATCCAAAGTCTTTTGCTGCTA
AGAACATATTGGAGGAGTGGTTTGATTTGTGATGGCTTAGAGCATGAGCCTTCAAGATCTTTTACTGGTTGGGTTGGAAT
GAAAGAAAATGGA
>lcl|E19E5 No definition line found
CTGAGCCACACAAGCCTTTAATGCAGCTGCTTCCAGGCATCAGCCCCGAAGCGTTGGACTTCCTGGAACACATTTTGACA
TTCAGTCCCATGGACCGATTGACAGCAGAGGAGGCCTTGTCCCATCCATACATGAGCATTTATTCCTTTCCTTTGGATGA
GCCCATTGCTAACCATCCGTTCCACATCGAAGATGAAGTGGATGATATTTTGCTTATGGATGAAAGTCACAGCCACGTTT
ACAACTGGGAAAGATATCAAGAAAGTGAGTTTTCAGACCATGACTGGCCTATCCATAATAATTATGAAAATGATGAAGTG
CAGCGTGACCCAAGGGCTCTTTCTGATGCCACTGATGCTGAAGAAGTACAAGTAGACCCACGAAAATATCTTGATGGAGA
CAGAGAAAAGTACCTTGAGGATCCTGCTTTTGACACCCACTTTTCTACTGAGCCATGCTGGCAATATCCAGATCACCATG
AAAATAAGTATTGTGATCTAGAATGCAGCCACACTTGTAATTACAAAATGCGATCTTCCTATCTCGATAATTTAGTCTGG
ACAGATAGTGAAGTTAATCATTACTATGAGCCCAAACTTATTATTGATCTTTCTAACTGGAAGGAGCATAGCAAAGAGAA
GGCTGATAAGAAGGGCAAGTCAAAATGTGAAAGGAATGGATTAGTGAAAGCACAGATAGCCCTTGAGGAAGCTTCACAGC
AAATGGCTGAAAAAGAAAGGGAGAAAAACCCAGGATTTGATTTTGATTCCTTCATAGCAGGTACAATTCAACTTAGCTTG
CAACACGAATCCTCTGATGTTGACAAACTAAATGACTTGAATAGCTCTGTGTCCCAACTAGAAATAAAAAGTATAATCTC
CAAGTCACTAAGTCAGGGGAAGCAAAAAAAAGGAATGGCCAATTTGGCACAAATGGGTGCCCTCAACCAAAATTCTTGGG
AAAGTACATTTGTAAGCAGTGGTGATGAGAGCTTCCTTATAGATCAGTTTTGTTGTGAAGTAAGGAAAGATGAGCAAATT
GAAAAGGAAACCACTTACACCAGTTACTTAGACACGTTTTKKATGTAAGAAGGAGGATCTAGAGTCTTGTGAGCTAGAAC
CAGTGGAAGAAGGGAAACTCGGGGTGAARGAGAGAGATGAAGGCTTTATCAGTTTTAGTGGGGACATCATCTTAAATAAG
CAATTGGAGTGCATTGGSATCCCTCCGTTTCACAGTCCTGTTGGTTCACCCCTTAAATCAATACAAGCAACGTTAACCCC
TTCAGTCATGAAATTATCTCCCCAAGTTCCTCATAAAACGTACAGCAGCATTTTGAAACATCTAAATTAAACACTCGGCA
GACAATTATTTTCTAATCTTCATGAAACTTTTTTTATTAAGTATTTTTTTACTTGAATCAGATGGTGTAATTTTAGCATC
CTTCATTTTATTGTTATGTTTACCATTGTTTTTACAATTCAGAATTACTTTTTCATGAGAAGTTTAGTTTTTGTTTTAAA
ATGGCATGTTTGCACACTATGAAAATTGAACAACGGAGCAAACTAGTGCAATGCAGGAAGTGACTGGACAAAAATAMATG
CACTAAACCAARTTAAAACATTCTATGATTAAAACAGTTGTCCATGTTTTGCCRGGGGGTGGGGTCCCGGGGGGTTTGGA
TAATGACCTTGCTTTGAAATGTACACAGTGAGACTACATAATTGCATGAAAAYGCCCATTTTCTAGTCGTTCATCTTTCA
AGTGAGCATTGTAGAGTTTTTCATATTAAACACATTTCTTAAAGCACATGATACCAGCAGCAACTGAAAGACGATATTGG
TATGCATGTGTTATCTACCTCAAGATAACAGCATTATGTGGCAAACCATTTAGCCACTTGTAGTGCTTTTCATCATGCAC
TTCTGTTAAACCAGCATTACTGTAGTAGCTACTCTGCATTGAAAAAAAATCACTCAATATTTGTAAATGTTCTGGCATGC
ATTATTTGTAGTGAAGTGTTAATATGCAGGATTTTTTATTTATTATAGCAAGTTAGGATGTGTATTTAAAGTCCACTTCT
TTTTGAAGTACATTTACAAAAATGATTTGTTTAGCACTATGGTTTTACTGCCTTATCACACATTATTTAACATCCACCTG
TTTGGAGGCTTTCCGCTTATTCATCTTTGATTTTGTNTTCAGTTTTTCATGTCATGGAAAGCTCTCACTGTGTATAGGAA
TTTGTATCTT
>lcl|E19E7 No definition line found
CGGCACGAGGCTGGAGAGTGCGGGKAGTCTGGCGGTGTTGGTTCTTGGCTCGCGGTGGTCGGGTGTCGCAGAGTGTTTGT
GGAGCCCGTACGCCGCTTACCTGCACTTTTTCTATTCCATCGGAGCTTCGGACACACCAACTGCCATCATGTCTAGCAAA
AGGGCAAAGACCAAGACCACCAAGAAGCGCCCACAGCGTGCAACTTCCAATGTCTTTGCAATGTTTGACCAGTCCCAAAT
CCAGGAGTTCAAAGAGGCCTTCAACATGATTGACCAAAATCGAGATGGTTTCATTGACAAGGAAGATCTGCACGACATGT
TGGCCTCACTTGGGAAGAACCCAACTGAGGACTACTTGGAAGCTATGATGAATGAAGCCCCAGGTCCCATCAACTTCACT
ATGTTCCTCACCATGTTTGGCGAGAAGCTCAATGGCACAGACCCAGAAGATGTCATTCGAAATGCGTTTGCATGCTTTGA
TGAGGATGGGACAGGTTTCATTCAGGAAGATTATCTGCGAGAACTTCTGACCACCATGGGAGACAGATTTACAGATGAGG
AAGTCGATGAGCTGTTCAGGGAGGCACCGATTGACAAAAAAGGCAACTTCAGTTACATTGAATTCACACGTATCCTAAAA
CACGGAGCCAAGGACAAGGACGACTAAGCCTAATTCCAGAAGTGAAATTATATCCATTTCCCCCCTGCACTCATATCTGA
GTTTCCTTTCCTCCTAGAACTTGTTGCATGCATTTAGCGCTYCAGCTTTTGCCTCTGTATTTATGGATTTATTCCAAGCC
ATCCTGGCGCATTTGCAACTATGTAGTCGACTGGAAATGGGGATGGCTTTAAGTGAAGGGGGAAAGGATTTAC
>lcl|E19E8 No definition line found
ACGCCGTGWTGACACAGCAGCTTCCTAGAGCTGCCTGACAGACAGAGCTTTTTTTTCCACTTTACTTTTCCTTTTTCCCC
CAGTTCTGGACCACAGAGGTCCTGGCAGCCGCTCCTCTCCTGACACTCTCCACAGYACACGGTGTCATAGTTGCCTCGGT
CAATCGCATCTGTGCTCTGAACTGAAAGAAGGCTGTTTTAAAGTGGCAAGGGTGATCACTGGCTGCAGCAATGCATAGAA
GCTGTCTACCTTTCCTTTTCCTGTTGATTGGTGGCATACTGTGTTATTATGATGACTATGGTGGAGGATACCCTTCACCA
GAAGGAGACTACTCCTATTCAAATTTRTTTTTCGGAGCATCATCATCTGCAATCTGTGCACCAGAGTGTAACTGTCCAGC
TAATTATCCCTCGGCCATGTATTGTGACGATCTCAAGCTGAAGAGTATCCCAATGGTGCCAGCCGGAATAAAATACCTGT
ACCTCAGACACAATATGATTGAGGGCATAGAAGATAATGCTTTTGAGAATGTAACTGACTTAAAATGGTTGATCTTGGAC
TACAACCATTTGTCTAATGCCAAAATCAAGAAAGGTGCCTTCTCTAAGCTCAAACAGTTAGAGAAATTGCACATGAACTA
CAAYAACCTWACTGAGGCTGTTGGGCCACTCCCCAAAACTATGGATGATCTTCAGCTGACCCATAACAAGATTTCAAAGA
TAACACCTAATGTCTTAGAAGGCCTGGAAAACCTAACAGTCATCCATTTGCACTACAATGCACTAAAGGAGGATTCAATT
TCAGGTGCCTTTAAAGGTCTGAAATCCTTATTATATCTCGACTTGAGCTTCAATGAACTGGCAAAGTTGCCCATAGGACT
TCCTTCTTCAGTGAACATGCTGTATTTCGACAACAACAAAATCACCAATGTTCCCGATGAGTACTTCCAAAGTTTTAAAG
YACTGCAATATCTACGTTTGTCRCACAACAAACTTACTGATGCTGGGGTGCCCGGGAATGCTTTCAACRTCTCTACTCTT
RTTGAGCTGGATTTGTCTTTCAATGAGCTGAGTAGCATCCCAGCCGTCAATGAAGGTCTAGAAAATCTTTACTTACAAGT
CAACAAAATTAAAAAGTTCACAGTGAACAGTTTTTGCAAAGTTATCGGACCACTCGAGTACTCCAGAATTAAACATTTGC
GTCTGGATGGAAACAACATCACTCGAGCTGATTTGCCTCAGGAACTGTACAGTTGTCTCCGCCAAGCTTCTGACATAGAA
CTGGAGTGATGATGCCCTTCACTGCTCCTGAGGTCCTGGGCAACGTAGATCTGCTTAGGAATAAGAGCTTTCGGTTGCAA
TTCGTTTGGAGAAGGTTAACACAAGTAAATCAACTAAGAAATGTAATTGTTATTTAGCATGATTGGGGTGATCTTGAAAT
GTTTTGTGCACATTGTTTTTAATACATTTTAAAGAAATAAACAGCAGAGTTCCAGACATAAATTGTATATCTTGCATTTT
TTAATGTATTCATAGTTTTGTGTGTTGTGCTATTTGGTATTTTCCAACATTTGCAATGGATGAAATGAATCAAGCAATGG
AGATTGTTCATCATTTATTCAAAAAGAAGCAACAATATGTAAAATGAGTCACAATCATCACAAAACTAATGAGAAACATT
AGAATTCTAAAWATGAAATGAAGCATCTCAGAGTATTCCTAAGCTTTTTTAAACGTTTTTAAYATTGATGGTTTATTGTG
GTTTTTCTAAACTTACCTATTATTTTGCTCTAAATCATGTATGCAGAATTTTATTTTCAATTTATTGCATGTCTAGCTTA
ACCAGTTTGTAAAAAATAAAATCTAACACAKAACYTTTGTGTTCATATGTATAAGAAAAAAGTTTCATTCTTTTTTTACA
TCAGTTTCAATAAAGACAACAAGCCTCGTGCNN
>lcl|E19G10 No definition line found
GAAAAAGAAGCACGAGGATTTGTTGGAGGGGACGTCAACGTTATACGTGAGCGAGAAGATCCGTTTTAAATTACAATGGC
ACGAACCAAACAGACTGCACGTAAGTCCACTGGAGGAAAGGCACCTAGGAAGCAGTTGGCAACAAAGGCGGCCAGAAAGA
GTGCACCCTCTACGGGCGGTGTAAAGAAACCTCACCGATATAGGCCCGGTACAGTTGCTTTAAGAGAGATCCGAAGATAC
CAAAAGTCAACTGAATTGTTGATCCGCAAACTGCCATTTCAGCGTTTAGTGAGGGAGATAGCCCAGGACTTCAAAACAGA
TCTGCGGTTCCAGAGCGCAGCTATTGGGGCTCTGCAGGAAGCGAGTGAGGCATACCTTGTTGGTTTGTTTGAAGACACAA
ATCTGTGCGCTATCCATGCCAAACGAGTTACCATCATGCCAAAGGACATTCAGTTGGCAAGAAGAATTCGAGGAGAGCGT
GCCTAAACGTTTGGGGAGTTTGTTTTGGACCTTTAACTTGATAAAGTCATTTTGTACTGAACTGTAAATACTTGCCTGTG
ATTTTGTTTTTATATGGATTTATTTTAAGCATAGGTGGTTTTCAGTGGAAAAAGTAGCAAGCATTTTATAAAACATCCCC
TAAACTCAGGTTTTTCAGGAACAATAAATTTGTATTTGAAGCTGTGGTNAATTGACTGCGTATTAGATAATGTTACTCTG
CATGATCAATTTTTTTTC
>lcl|E19G2 No definition line found
ACCATCTTCATCCTCGTTAGCAGCGCCAAAGGTACCGGATATGGCACAGAATCAGCACCCCTGCCCTGCTGCAAGCGCCT
CTCCCGGGGGTGACGGCAAGCCCAGGAAGATAGCTCTCATCACGGGCATCACTGGGCAGGATGGCTCGTACTTGGCCGAG
TTCCTGTTGGAGAAGGGCTACGAGGTGCACGGAATTGTGCGCCGATCCAGCTCTGTCAACACAGGTCGGATCGAGCACCT
GTACAAAAACCCACAGGGTCACATCGAAGGAAACATGAGGTTGCATTACGGCGACCTGACGGACAGCACCTGCCTGGTCA
ARATAGTAAACGAAGTGAAGCCGACCGAGATATACAACCTGGGGGCACAGAGCCATGTCAAGATTTCCTTCGACCTCGCA
GAGTACACCGCTGATGTGGACGGGGTTGGCACTTTGCGTCTCCTGGACGCGGTGAAGACGTGTGGCCTTGTAAACTCTGT
CAGGTTTTACCAAGCCTCAACAAGTGAACTTTACGGCAAAGTGCAGGAGATCCCGCAGAAGGAAACGACTCCCTTCTACC
CCAGGTCCCCGTATGGTGCCGCCAAACTATACGCGTACTGGATTGTGGTGAATTTTAGGGAGGCGTACAACTTGTTTGCT
GTTAATGGAATCCTGTTCAACCACGAAAGTCCCAGGAGAGGGGCTAATTTTGTAACTCGTAAAATCAGCCGGTCTGTAGC
CAAAATTCACCTCGGGCAGCTGGAACGCTTCAGCCTGGGGAATCTGGACTCCAAGCGGGATTGGGGTCACGCCCGAGACT
ACGTTGAGGCTATGTGGATGATGTTGCAGTCTGACGAACCAGAGGACTTTGTCATAGCTACTGGGGAAGTGCACAGTGTG
CGCGAGTTTGTGGAGAAAGCCTTCAGGCATATTGGGAGAACCATCGTGTGGCAAGGGAAGGACGAAAATGAAGTAGGCCT
CTGCAAAGAGACAGGCACGATTCACGTAGNTGTTGATCACAAGTATTACAGGCCGACTGAAGTGGAATTTCTCCAAGGGG
ACTGCACCAAAGCATACGAGAGGCTAGGCTGGAAGGCAAAAGTCACCTTTGATGAGCTGGTTAAGGAAATGGTAGACGCG
GATGTGCAGCTCATGAAAAACAACCCTAATGCCTAACATGACACACCTTCTTCCACTCATGCCCCTTGTGCCTGGAATAC
ATTTTCTTTCAGCATATCCGCATGACGCCCAGGATCATMTGCCCTGCTCGGGAAACYTGCTCTGTGGRCACAGGTGTTGG
TCTTCGTTTGTGGCTGGCTTATTCACCCTGCACTTAAATGGCGACCTATATCTGNN
>lcl|E19G3 No definition line found
GCACGAGGCTCGGAATGTAAACAAGCGGCCGTGTGTAACGGTCAGTGATGCGGTGCGACTGCTGAAGGCCCCCCGYCCCC
ATCCCAAGTACCCCCAACCGACAATGGACTTCCAGCAGCTGTCCGACGCGGCGGACGCCTGGTGCTCTGGCACCCCCTTC
CAGCTCATCGCCGCCGAGGAGACGGAGCGGCGCATGGATTTCTACGCCGATCCCGGAGTTTCGTTCTACGTGCTGTGCCC
GGACACGGGCGGCGGCGGCGGCGGAGATACCTTCCATGTGTGGAGTGAAAGTGAAGACTGTTTGCCGTTCCTGCAGCTCG
CCCAAGACTATATTTCTTCCTGTGGTAAGAAGACACTCCACGAAATACTGGAAAAAGTCTTCAAGTCTTTCAGACCGCTG
CTTGGTCTTCCAGATGTAGATGACGATGCACTCGAAGACTATAATGCTGACGTGGAAGAAGATGAACCTGAAGCAGACCA
TCAGCGAATGGGTGTCAGTCAGCAGTAAATGCCAGAGGAGCGACAAATATTATTAAAATACATATTCTCTCCGTTGCTTT
GAAGTGACCTGAATTTAACTCCATATCTCACTGGAGTTCAATGGACTTGTGTTGGTAAGATTCCACTACTCATTAGACAC
CGAGGCCACACATCGTTTTCTTTAAATCAAACATTTCTGCTGAAGTTTCCATCTATAATTTGTGGGATATTATTTCACCT
GGAAATTACAAAGACATTTGTACCAACAACCATCACCACGGCCACCCACAGCTCCAAAAGAACATTGTTGCATATTAATA
TCTGCATTACATTTCTCCATTCGTTTCAGCAATCACTAAAGAAACTCAGCAAAGGAAATCTGGTGTGCTGTGATATATGT
ATATAAATATATATCAGACTGCCATTGCTTTCAAGCACATTGAATTGCACAGTATTTAGTGGAAGAGGTGTGAGCATGAG
TTAAACCTTGGTTGTGTGTCTAAATTGTGAGGCTAAGAGGTGCACTGATAATTTGTAGTAAGTTCATTGGCATGTTGTCT
GAGTGCTYATTTGTRACCATAATATGAAACATTAGTTGGAAATAAGTACTTTTATGTGTGCCAAGCACTGAAGTGGATAT
ATCGAGAGACCCTAATGGGGAGAACAAATGTTTTATGCACTTTTGTGTTTAATTCAATATGTTTTCATTTTTCAACTACT
GAACCCAATCTAAAGAAGTTGATCCACTGTCGTCTTAAAAGCGTAAATGCTAACMGAAAAGGTATAATTTTTCTCCAGAA
AAATTCGAGCTAAATGTCTTCTCTACTGGTCTGGGTCTGTTTTTATCTGCATAATTACTGATTTCCAGGGACCCCAATCC
TTCCCCAAATATTGTAGAATGGGAGTACAGGATTATAGTGTAGCGTGAACATTGGGAAGAAATGTATTCTGTTACTGCAT
TACGCATGGCTTAAATAACTGTAGGAACAGCAGCCTGCTCAGAGGAAGGTGGGTAGGTGAAGCTCAAACTGACAGTCCTA
TGCTCTCATTAAAGATGTGCGTGTTATTTTATTCTTTTGGCACGTATTTAAATAGTTTTTTGATTCCGGAGGAAACGGTT
TCTCTTAGGTCATGAGTGCCATTAGATGTTGTTTCATCTTGCATTTTGATTAATTATGTATTTTATTATCCATAGTGACC
TGA
>lcl|E19G4 No definition line found
GGAGTGCGCAGAGCGCCGTCGCCGCCCGCCTCCCGCTGCAGTAGTCGCGTAAGGTGGTCAGTGCAGGCTCGCAAAGGTCC
TTTGCGGGGAGTTGGAAGCGGGCGCCATGGCTAACGGAGCAGCGCAGCCGGAGCACGTGTACGGGGATGTCAGCTCGGGC
GCCTTACCGTCGGGATTTAGACTGTTCATCACTCTCCCCGACTTTCTCATGATAACGGACTGGGTCTTCGGAGGCCTGGT
CTGGATTCTTGTCGCCTCTACGCGAATATGGCCCAYGGAGCTYTTGCAAGGCTGGGTTATGTATGTCTCAGTATTCTGCT
TTGTGATCACCACTATCCTCATGTTCCTCTACTTGGTTGGAGCYCACGGAGGAAAATCTTCTTGGACGGCTCTGGATGCA
ACTTATCAYTCTATTGCTGCTCTGTTTTACTTGAGTGCTGCAGTTTTGCAAGCTTATGTAACAGTAATTGATGGATACCA
ATCGCCAAGAATCTATAAACGATATGGGGAAAATGTTTCAGCAGTGGTTTTTGCATACCTTGCTACACTCTCCTATGTAA
TCCATGCACTGTTCTCCCTAATCCGATGGAAAAGAGCCGGCTAAAACAGGGAAATCCCAAAGGAACAGGATTTGGATTTT
AGTCAAACTAGTCATTGAAATATTATTAGATGTGTTAACACAGTACTGTTAAATGCCAAAACAAGTGAATACMAATGTTA
AATTTGATTACTCATGGTGTACAGATTTTGCCAAAAAAAGAAAGCTGTAATTTCCAGTTCCAGTATGTTTTTTTTGTCAG
CGTACAGTATTTCATTTCCTGATTASACGTTCCACTTGCTGTTATAAAGCTAGCTTTAAGTTTTACAATCCAGGCAAACA
GGGGTCCCTGCATTAGTGTACCCTCATTTTGAGGATGCAACTGTACAGCTCTTTACCAGTCACATTTGTCTTTGCAACCT
CAGTAGTAGGACTGGGTGAATCATATTTACCCAAAGTTAATTGTGTGGGTTTTAGGTCAACATTTACTTTGCAAGTAAAT
TGAGAGTTACTCCAATTTTATTGTAACATTTGCTRTGATAAATATTTCTTTATATAAAACAGATTATTGTAAAAAAAAGT
GTTTTCTGTAAAAGTGCACCAATTAAATGAAACAATTAATGTTAATAAAAATGATGTTAATATAT
>lcl|E19G7 No definition line found
GAGATTGAGGTGAAGGGCGGAGAGCGAGAGTGGTGGTGGAGGTGGCGTCGGAGGAGGGAAGAGAACCAGGAGCGAGTGAA
GTACCAGAATAATCTATGACCGCAAATTTCTATTGGATCGCCGCAATTCACCATTGGCTCAGACTCCACCTTGTCGCCTG
CCTGACATTCCCGGTGTTACCAGCCCCGGCACCATTGTTGAGGAGCCCAAAGTGGAAGCCAACAACTTAAACAATCATGA
CAGAAAGCCACCAGTTGTGGATGATTCTCAGTTTGAAATGGACATCTGATTTTCGACAGTGGCAAGAGGCGGTAGAAGCT
CCCGAATCCAACCTATACCTGACTTGACGAATATCATTTGCAACGAGCTGACCGAAAGGAAGACTACACTTCTGCTCATC
TACCTTTTGGTGCCAACGTCAACCAGCATAATCTCCACCCGAATGTCCTCCAGTGCGCACCCTTAGTGTACCTCCTTTTC
ATCCTTCCGTTTCAACGCAAGGGGACACGTGAGAGTTTGGAAGCTCATGCAATAATCAGAGCACCATGTGATCAGCAATA
TTGGGACTCTTGTGTTCTATAGCTTGGTCAGTGGTTTGTTTGCAGATTCATCTGGTGGTTTGAGCACAAACACTGGTGGA
ATGCTTTGAAAACATGTATCGGTTCCTGTAAATGTTTGGGTGGGGGAACTGATTTTCTGACTGGTGCAGTGAGTTCCAGT
CCAAGCACCTCTTATTTAGAAGTTAATTTTATCTCCAACTGTGATGCAGCTTTTTCTCCTTGGAGGGGCCATCTCTGGGG
GTAGACCATGTTTTTAGCGGGCCCTTTGATATCTCAATGTTCTTTATTTAGCCTTTCTAAGTAAGGTGTGCAGTCTATGC
TGGTGTACCTACCACACCCACTGTGGGCTATCTTTTCAATAAACACTGACCTCAATATTGAGCAAGGCCTAACTAAACAA
GGTGCCCCTCTACGGTTGGTTCTGGCATAAAGAACAAAGGTATGAAACAAACCAACTTCAATATGCGAATGTGCCCCATC
TATCCAAGT
>lcl|E20A10 No definition line found
NNGAACACGGGAAGGAAAGCGACATGGCGGAGCCTCTGAGACCTCTCCTGCAAAGGAATGTGAAGATTGCACCTGGAGCT
GTTGTCTGTGTAGAAAGTGAAATCAAGGGAGATGTTACAATAGGACCTCGAACAGTGGTTCACCCCAAAGCTCGGATCAT
TGCAGAAGCTGGGCCAATTGTGATTGGTGAAGGCAATTTAATAGAAGAACAAGCCCTTATTATAAACAGTTTTCCTGAAA
ATATTGCACCGGATGCAGAAGATGTGGAGCCAAAGCCAATGATCATTGGCACTAACGATGTTTTCGAAGTCGGGTGCTTC
TCACAGGCCATGAAAATGGGTGATAACAATGTAATTGAGTCTAAAGCTTTTGTGGTCGAAATGTTATCCTGACAAGTGGC
TGCATCATTGGAGCATGCTGTAATGTGAACACATGTGAAGTACTCCCGGAGAATACGGTTAKCTAYGRTGSAAAATGTCT
CMGAAGAGTACAGACTGAAAGACCACAGCCGCAAACCCTACAGCTGGATTTCCTAATGAAAATTCTACCAAACTACCATC
ATTTAAAAAAGACCACCAAGGGTACCTCCACACCAATAAAGAACTGAGACTTCATGCTGCATGCTTAAAAACAGAAACAA
ATGCATGTGAAGTAACTTTGGCCAACATTTAGAATGTATAAGAACTTSCGTAGGCTGCAGATTCTAAAATGTGGCCAAAT
AAAAAAATGGAATTATTTGCTGGGTGGTCAATGTGGTCTTATTTTGTGCACCTATTTGACTATACTATTATGTATGTTTA
AAAATATTTATTTGTACTTTGTTTCGGTGAAACAAACACTTACATTTTACATAATTGTGTGAATGTTCTTAACCCTTTGT
ATTTGTCAACTACTTTGTGATCTATACATTAAAAACATAAAACAC
>lcl|E20A12 No definition line found
GCAGGGGCAACAGTTCTATGATGTGGATGGCAAGCCGTTCTGCGAGGAGTGCTATGCGGGCACGCTGGAAAAGTGCAGTG
TCTGCAAGAAGACCATCACTGACCGAATGCTGAGGGCAACGGGCAACGCCTACCACCCCCAGTGCTTCACCTGYGTGATG
TGCGGCAAGAGCCTGGAAGGGGCACCGTTCATCGTGGACCAGGGGAACCAGCCTCACTGTGTGGAGGATTATCACAGGAA
GTACGCCCCTCGCTGCTCGGTGTGTGGTGAGCCCATCATGCCAGAGACGGGCAAAGAAGAGACTGTGCGAGTGGTGGCGC
TGGAGAAGAATTTCCACATGAAGTGCTACAAGTGTGAGGACTGTGGGAAACCTCTCTCCATTGAAGCGGATGAAAGCGGT
TGTTACCCRCTAGATGGCCACGTCCTCTGCATCAAATGCCACACGACCCGTGTCAAGGCCTCACGCTGAGCTTCCACCCC
TGGTGTACMCCCTAGACCATCCAGGCCACACTGTGGTCCCGYGTGCCAGTGGAACAATTCTGCATTTGCCTTTCGTAAAC
ACAGGGGCATGCATAGCCCTGTGCCAGCAGACACGTGCACCTCCTTCCTANNAGTGGTGCACACATCCAGTTTCTGCAAT
AGGAGAACAGTTCCTGCCTCCCTCTCTGTGCCAGCAATGTGCGGACTCCTTGCTNTCTCTTGCNNNNTNATGGTTCACGC
CTCCCTTCCCCACTGCAGCAACCATTCCTGTTCACCTTTCCTATGCTCCATTCC
>lcl|E20A2 No definition line found
AGTGAAGAGAGCCTAGTCCCAGGGAGAGCCCAACCAAAGAAGTGGAACTAGAACAGACCGAGAGCAGATTCCAAAGAATG
GAAGGTCTTTCTGAAGCCAACACATCCTTTGCTCTTGACCTATGGAAAAAACTGAGTGAAGTTGATAACAAGAAAAACGT
ATTCTTTTCACCTATGAGCATTTCCTCTGCTCTGGCTATGGTGTTCCTGGGTGCACAAGGAGACACGGCAGCCCAGATGG
CACAGACACTGCAGTTTAACAAAGCCAAAGATGTCCATTCTGGGTTCCAGTCACTGATCGCTGAAATTAACAAACCAGAC
ACAAAATACCTACTTAGGACCGGCAATCGACTGTATGGAGAAAAGACGTATATATTCAATACCGAATTCCTGAACTCCTG
CAAAAAATTCTACCTTTCAGAGCTAGAACAAGTAGATTTTGTGGAGAAATACGAAGAAGCAAGAGGAAAAATTAACAACT
GGGTAGAAGAAAAAACTGAAGGTAAAATCCAGAACCTTTTGGCCTCTGGTACAGTTGATTCACTAACCAGATTAGTCCTG
GTGAATGCGATCTACTTCAAAGGAAACTGGGCAGATAAGTTCAATAAAGATCATACAAGCGAAAGGCCATTTAGAATTAA
CAAGAATGAAACGAAGCCTGTACAGATGATGTTTAGGAAGGGGAAATAYCCCATGACCCATATCTCGGAACARGAGATGC
AAGTAATTGAGCTGCCGTATGACGATCAAGAGCTGAGCATGATCATTATGCTTCCCAAGGACATCAATGATGACTCCACA
GGCCTGGAAAAGCTTGAAAGGGAACTTACCTAYGAAAAATTTGCAGATTGGACAAACCCAGAAATGATGCACCCGCAAGA
AGTGGAGTTGTCATTGCCACGATTTAAACTGGAGGAGAATTACGACTTGAAGTCGTTCCTGACCAGCTTGGGAATGTGTG
ATGCATTCRACCCACAAAGAGCCAACTTCTCAGGAATGTCAGAAAGCAACAATCTGGTGGTATCCAAGGTGGTTCACAAG
GCTTTTGTGGACGTCAATGAGGAAGGCACAGAGGCAGCTGCTGCAACTGCAGTCATCATGATGCTGCGCTGCGCCATGTT
TACTCCCCGTTTCACTGCCGACCATCCGTTCTTGTTCTTTATCAGGCACAACAAAACCMGCAACATCCTTTTCTGCGGAA
GGTTCTGCTCACCCTGAAAGAACGCCWWAAAAATACCCTGCCCTCCACACCAAAACAAGACATTCCACTGGTGACACAAT
TTCTTCTTTTGCACAGAAAACATCTAATTCCTCATATTAAAGGACATTGTAATTGTGTAATGCAGTGGTGGGGAAACTGA
AACCCTCCTGATGTTTTGCCCTTCCTCTCTCATGTACCACACCTTTGACTCCATTGTCT
>lcl|E20A5 No definition line found
NGGCAAAGCAAGGCTTGTATGNGCTCACAGCAGCCAACTTTAACACGCACGTTTCAGAAGGCAATCATTTAATCAAATTC
TTTGCACCTTGNNNNTGGTCACTGCAAGGCACTGGCCCCAACCTGGGAACAGCTTGCTGCTTCATACGAAACCTCTGAAA
CTGTAAAGATTGGAAAGGTTGACTGTACCCAACACTATGAACTCTGCACTGGAAANNNNGTGCGGGGTTATCCAACTCTG
CTCTGGTTTAAGNATGGAGAGAAGGCGGATCAATACAAAGGAAAGCGGGACTTGAATTCTCTTAAGGAATACATCGATTC
ACAGTCTAAGGCTTCTGATGATGTGCCAGCTGCTGAGGAACCCGCAGAAGAACCAAAACCAGAGGCCGAACCAGCTAAAG
AAGAGGAGCCGTCCAAGGTACTGACTCTTTCCGAAGCTGACTTTGACCAGACAATTGCCACAGGTCTTACATTTGTAAAG
TTTTATGCCCCATGGTGCGGTCATTGTAAGAATCTAGCTCCCACATGGGAGGATCTCTCGGAAAAGGATTTCCCAGGCTT
AACTGATGTCAAGATAGCAAAAGTAGACTGTACTGCCGAGCGCACATTGTGCAACAAATTCTCTGTTCGGGGCTACCCTT
CGCTTTTGCTTTTCCGTGCAGGAGAGAAGCTGGAAGAGCACGATGGCGCACGAGACTTGGAAACCCTGCACAGCTTCATT
ATGCGCCAAGCCAGGGATGAGCTGTGAAATCRATCTCCTCCAGCACCTGTCCCTTTTCTGCATTTTCTTGGATCATGTGA
AACTGTTACTGAGCTCAAAGGGTGGKCATTTTGAAAACTGAATTTACTGAAGTGTTTTTTTGCTTGTGCTGTTGCAGAAG
TAAGCTCCGGTCTCCTTGAGATTATTTTTCTTGCTGGTTCAGTTGCATATACAACCCAGTTGATGTTCTAAATATGAACA
CCTGTGTGAYTAATGGCCMACCYAGGCTYTAAGGATATTGAATTGATATCCACAGCCAAWCCTTATTTTCGTAAATCTCC
TACTTCTGAAAAACAATAGTTTTGGTAATTCGCTTTCATTTCTTTTCTTTGTCCCAATTGTGCTTAGATATAAAAATTAA
CGWCAACAAGCTGTCCARGCAAAATGGTCCCACTTAATTGTGAATTCCCTTAATACAGTAGACGACTGGAAATTTGGAAG
TAGAACACCTACCATGGGGAGATCAACTATTTCTGATTTAATAATTTCCCTTTTTTCTCTGGGATAATTTCCCATAATGG
ACCTTATGATTCTACTTCAGTATGTTGGGTGTGGCTGTGCCAGAATTACGAGGTCCCAAGTGACATTGTNGGGGTCATGT
CTTGCAAAGTAATTGCCTGGATTTCACATGTGATGGGGGTCAAGCAT
>lcl|E20A6 No definition line found
CAGTATGGCAGTGGTGGGGGTGGCAGCTATGGCCAGGACAGTTCTCCAATGGGCGGTGGCGGCGGTAGTGGAAGCAGCAG
TGGCAGCGGTGGGTATGGTGGCCAAGACCAAGGTGGCTATGGTGGCCAAGATGGTCGAGGAAGAGGTGGTCGAGGCGTTG
GCGGTGGATTTGGAGGCCGAGGCGGTGGATTCGACAGAGGTGGAAGAGGCGGTCCCCGGGGAGCCCCTAGTGGCGGCGGA
GGTCGAGGAGGCATGGGGGGCGGTGGTGAACGAGGTGGCTTCAATAAATTTGGTGGAGGTGGAGGAGGTCCCCGAGAACA
GAGTGGTCCCAGACATGATCTTGGTGGTGGTGAGCAAGACAACTCTGACAACAACACCATCTTTGTGCAAGGTCTTGGAG
AAAATGTTACCATTGAATCCGTTGCCGACTACTTCAAGCAAATCGGAATAATTAAGATTAACAAGAARACTGGACTGCCT
ATGATTAATCTTTATGCTGATCGGGAGACGGGGAAACTTAAAGGCGAAGCTACAGTGTCATTTGATGATCCTCCTTCTGC
AAAGGCTGCCATTGATTGGTTTGATGGGAAGGAGTTCTCCGGCAATCCAATAAAGGTTTCGTTTGCAACCAGGAGGGCCG
ACTTCAACAACAGAGGTGGTGGCAATGGAAGAGGACCAATGGGACGTGGTGGATTTGGCGGTGGTTCAGGAGGWGGTGGT
GGTGGTGGCGGCGGTGGMGGCTTTTCCAGTGGTGGAGGGGGACAGCAAAGAGCTGGCGACTGGAAGTGTCCCAACCCAAC
ATGTGAAAATATGAACTTTTCTTGGCGAAATGAGTGCAACCAGTGCAAGACWTCCAAACCTGATGGACCAGGAGGACCTG
GAGGACCACACATGGGTGGTGGGTTTGATGATCGGCGAGGTGGTGGTAGAGGTGGTTTTGACCGAGGTGGCTTTAGAGGC
AGAGGTGGAGACCGAGGTGGATTTCGAGGGAGAGGTGGCGATCGCGGTGGTGACCGAGGTGGATTTGGACCAAACAAAAT
GGATTCCAGGGGAGATCACAGACAAGACCGTAGAGAACGCCCTTACTGAATGTGACATTTGTACTTTTTTGTTTAGTATG
TCTGACTTTTTTGGTGCTGCGTCGTCCAACTTTCTCCATTTGTGTAAACTGTATTTTCAAGATTTTTATTTGCCTGTATT
TGTATGCCTGAACATTAAAAAAAAAAGTTATTTTAGTTTGTGGTGGTTTTTCAAGGTGTTAACATTTAATGCTGGCCAAA
TTGGGTAATGTTTGCGTTTACGGACAGATCATACGTTTGGTGGGGATTTTGTGGAACTAGGCCTCCCTGCTTAGAAAGTT
GGTCAATAGAGGTTGTATAGTTGACCAGAGCTGGAAATCGAGCTTTAACCTGCTTTGGTGCTCACTAGTTACATTTAACC
CCGTAAGTCTTGCACTGCTGCCATTGACTGCATATTCGATCTTGGGTG
>lcl|E20A7 No definition line found
GCACGAGSACGGGAGGAGGCAGCAGAAATCCAGGCAGCGAGCGGCTCAGAGGAACACCATTAACATGGCGCGATTCACCA
TCACCTACTTTCCTGTGCGAGGCCGGGCTGAAGCCATGCGGCTGCTCCTCGCTGACCAGGGCGCTGAGTGGAAGGATGAA
GTKGTGCCAATCCAGGAGTGGATGGCTGGAGAATCCAAGCTGAAAAAAGAGGCAGTGTTTGGGCAGCTGCCGAAGTTTCA
AGATGGAAATTATGTTCTGTACCAGTCCAACGCCATCCTCCAATACTTAGGACACGAATTTGATCTCTGCGGGAAAAACA
ACAAGGAAGCTGGAGTTATCGACATGATGAACAATGGGGCAGAGGACTTCCGCCAGAAGTTTAGCCGTTTTGTTTTCACT
GAATATGACACAGGAAAAGAGAAGTACCTGGCAGACCTGCCCAAACAGCTTTGCCAGTTTGAGACCTTCCTGTCCAAGCA
TCCAGGTGGATTCATCACAGGARGCCAGATCTCCTATGCAGATTACAACCTCCTCGACCTCCTGCATCTGCACCTGTCGC
TAGACCCAGACTGCCTCAAAGCCTTCCCGCTCCTCAAGGCCTACGTGTCAAAAATGGATGCCCGCCCCAAAATCAAGGCT
TACATGGAGAGTGATGCYTGCAAGAACCGCCCTGCCCACCCTAAGGAGAAGCGCTGATCAACTCTGTGCACAGGCCGCGC
GACGGCCGGAGAACCAAGGGACTAAAACCCCTGACAGGGAAGTGGGAAGGCAGATTGAATGGGGAAACCCCATTGACTTT
TGTATATTTTCAAAAAATAAAAAAATGGTAAAAGTTGTGAAGCATT
>lcl|E20A8 No definition line found
ATGGGAGACGGGGATTGACGGAAACGGCGCGGCGGGGCAAGGAGGCAAGCAGTGATCAAGAAGATACGGAGTCGGAACTG
AAAGAGTGATCACAACCCAACCTCGTTTGAGTCTTCACCGACACCAATAGCGCACCCGTCTCCGCCCGCTATAATCAAGC
GMSATGYCTGAWGMSAWGGCTAAGGAAGGAGTGAAAACGGAGAATGACCACATTAACYTAAAGGTRGCTGGCCAGGATGG
ATCTGTGGTCCAGTTTAAAATTAAGCGATTAACGCCACTCAACAAGTTAATGAAAGCCTACTGTGACCGACAGGGTTTGT
CAATGAGGCAAATAAGATTCAGATTTGATGGACAGCCGATTAATGAARCTGATACACCGGCACAGCTGGAGATGGAAGAT
GAGGATACCATTGATGTGTTTCAACAGCAGACTGGTGGAGTGTGTTAAGCCGGTATTGCTTGAAGGCGGACTCTTGTTTT
CTCCAACCCACTTCCTCRTCTGTCCTTGGATTTGCTATTAAATAGTGAAACAAATATGCTGATCATCCTATTTCTGATAC
TTAGAGGACTTTACCAAAATGTTTGATCAYCTTGACATTCAATTTTCATTTGCACAGTGTCTCTAGGGAGAAGTCRGCAT
CATAAATCGGGCCTAGCGGGGAATTGTTTTGTCTTGCTAAAACCAATATTATTTCTCTGCTGTCATATATATATATTTTT
TTTACTTGTGGCCTAAATATCCCCTGTGTTTTGGAACAGGTG
>lcl|E20A9 No definition line found
GCACGAGGCAGACTATCAAACTCTTGGTCAGCTAACAGAGGGGTATTCTGGTGCTGACATAAGCATTATTGTGCGTGATG
CTTTGATGCAACCGGTTAGGAAAGTCCAGTCTGCTACTCACTTTAAAAAGGCTCGAGGACCCTCCCCGGTTGATAAAAAT
GTTGTTCAAGATGACATGCTCACTCCGTGCTCGCCAGGTGATCCAAATGCCATAGAAATGACGTGGATGGATGTCCCCAG
TGAAAAATTATTGGAACCAGTTGTTAGTCTGCAAGACATGAGACGGTCTTTGGCCAGCACAAAACCAACAGTGAATGAGC
RGGATATCTAGAGAAACTGAAGAAATTCACAGAAGATTTTGGTCAAGAGGGCTAAACCAAAGACATTTGTCAAGCTCTCT
TAAAGTACTTTCCATTCAATTTCCTAGGTATTCTTGCCTATGTTGATGGCATTTCAGATAATTGCCAATAAATAATATCT
AGAGTTCCCATTCCCTCACCATCCACAACTGGTATATCCCTTGCGTAAGTGAAGATCTTCCTGCAAGTCCTTTGAGCTTT
TGTATGATATTATGCAGTTGTCTATAAAGTGTCTTCTATGGAAAAGTTATTTACAAATATAAAAATCCAATATTGCRAGC
ATGTGTAAAAGCCTTCAATATTTGGGGACAATGTAGATATTTGGTCATTTTAGAATATAAAGTCTAGAAAAGTGATACGC
ACTGCATTTCACTACAACTTTCAACRTAGCCGTCAAGTAAATGTACAGCAGTTTTTCCTGTAAATATTTTATTTGACAGC
AGCTTGCAACCWGGAAGCTATTTTGGATCCTCGCAAAAYATTTACAAATGTACATCTTGAAGAAAACCTGTTCTGTTATT
TGTGGAAACTTGCATAACTATCTTTTTCAGTTGAAAAACAAATCGCCCCATTTCTTCTTTTTTTTTCTTGCTGGCGA
>lcl|E20C1 No definition line found
TGGTGGCCGTTACTCGTTGTGGTCTGCCATTGGTCTTTCAATTGCACTTCACATTGGTTTTGAAAACTTTGAGAAGCTAC
TTGCAGGAGCTCACTGGATGGATAATCATTTTCGCAACACTCCCCTGGATAAGAATGTTCCAGTTCTTTTGGCCATGCTA
GGGGTTTGGTACATCAACTGCTACGGAAGTGAAACCCATGCACTGTTGCCCTATGATCAATATATGCATCGATTTGCTGC
TTACTTCCAACAGGGTGATATGGAATCTAATGGAAAATACATCACTAAAACAGGTGCCCGTGTGGACTACAACACAGGAC
CTATTGTTTGGGGTGAACCTGGTACCAATGGACAACATGCGTTCTACCAGCTGATACATCAAGGTACCCGCATGATCCCT
TGTGACTTTCTAATTCCAGTCCAACCACAGCACCAGATCAGAGGAGGACTGCATCACAAGATACTTATNNNNNNCTTCCT
GGCTCNNNCTGAAGCATTAATGAAAGGAAAGTCAAAAGATGANNCTCGTANNNAATTGCAAGCAAGTGGCTTATGTGGGG
ATGCATTGGAGAAGATACTACCACACAAGGTTTTTGAGGGTAATCGTCCAACAAATTCACTAGTCTTCACAAAACTTTCA
CCATTCATGCTGGGAGCGTTAATAGCTATGYAYGARSAAAAGATCTTTGTTCAGGGAGTTGTGTGGGACATCAACAGTTA
CGACCAGTGGGGGGTTGAACTGGGAAAGCAGCTGGCTAAGAAAATMGAACCRGAATTGGAATCCGATGCACCSGTCACAT
CTCACGATTCTTCGACCAATGGGCTAATCAACTTCATCAAGCAGCACCGGGCATGACCGGACCAGTCCGATGGAACACAT
CGCTYTCTGTATAGAGCAGCCAGATCAATGTTGTAGTTGCAGAKTTGTYAAAGCTTGAAAAAAAACAATTGCACTTTCAC
CAGACCCCTGCAAGAAGTAGACGTATAATGTAAAATCATGGCAACTGTTTTATCATGGTGATCACAAACTGTAAATCTTG
GATGACTCCTATGTGCTCCCATCCTAAATTCGCACAATTAAACATCAACTGCAG
>lcl|E20C2 No definition line found
GACCAGAGTCACCATGGTGTTGCTGACCATGATCGCCCGAGTGGCGGATGGACTGCCCTTGGCGGCTTCTATGCAGGAGG
ATGAGCAGTCAGGCCGAGATTTACAGCAGTACCAGAGCCAGGCCAAGCAACTTTTCCGTAAACTAAATGAACAGTCCCCG
ACACGGTGTACTTTGGAGGCAGGTGCCATGGCATTTCACTATGTAATAGAAAATGGAGTATGCTACCTGGTACTTTGTGA
AGCAACCTTCCCCAAAAAGCTTGCTTTTGCATACCTTGAGGATCTGCAGTCGGAGTTTGATGAGCAACATGGAAAAAAGG
TTCCCACTGTATCTAGACCATACTCCTTCATTGAATTTGACACATACATTCAGAAAACAAAGAAATCCTACATCGACAGC
CGGGCACGAAGAAATCTTGGCTCCATTAATACCGAATTGCAGGATGTGCAGAGGATCATGGTGGCAAATATTGAAGAGGT
TTTGCAAAGAGGAGAAGCGCTGTCAGCATTGGATTCCAAGGCCAGCAACTTATCAAGTTTGTCCAAGAAGTACCGTCAAG
ATGCAAAGTACCTGAACATGCGTTCCACCTATGCAAAACTTGCTGCTGTAGCTGTGTTCTTCATCATGTTAATAGTGTAT
GTGCGGTTCTGGTGGCTGTGAGCCTGTAGTGTCTCGATCTGTGTCACTGGCGAAGGAGAAAGTCRTGGAGTGTATACTAT
TCTGGGACAAAAATGGGGTGCACACTGGRTCATATGAAGACAACCGCCTCCCCTCTGAAAGTGCAATGCTAAATTCAGAG
AAACATTAATGAGTCTTAATAATTGGTAMAATGTTATTTTTACATAGGAGGCGCTTGTAAACCCATCTCCCRTTTTTAAA
AATCACTACCTTTGTAATCGAATGACCCTGAATCACCAAGAAATTGACTATTACTGTAATCCTGAACCAGAGTTCTGCGC
TTGATGYAGCACAGTCTGCTTTCCAGTCAGTTTACTTTGCTTTGAGTGATTAGTCCTCATTCTTCATATCTGAATCCCTT
GTACTGCAGAATCTGTGTAAATTGGTTTGAGACTGTGCATTTGAAGCAGCTTCCCTTGCAGTGTACATATTTTGATGCAT
TTCATACCCTGGAGTTGTATTGTTCTGCGTCACGTTCTTGAGTGATACGTTCTTGGTTAACTTGAGTTTCGGAAGATAAG
ATGGTGGTTATATGTGGATGAATATGCCTTAAATTAACACTGCATTGTGTTCTGTGAAAAAGATGGGAAATCGTGTTGGT
TTATCTGCAGGCAAAGTAATTTGGCAAGCATGGCATGAGAATGATATTCACAGTCCTCCTATTTGACATGCTTGAAATTA
AAAGAATGTTGTAAACCTTGAAAATTAGATGAAACTTCCAGCTGGCAAGATGACCTTGACCCCAAATACAATGTAATGTA
AAGCAGAAGTACTACCATATGCTTCCAAAGAAAACGATTTCCTGATACTTGGCGTGGTTTTACCCTTGTTTTAAGTTTAA
ATCAATTTCGTTTTTGT
>lcl|E20C3 No definition line found
GCACGAGGGCGGAATGCGGAAGTGAGTCGGTGGGTGGACCTCGTCTGTCACCGCTGCCCGGGTCAAGATTTGGAATCTCA
TTTCCGTTGCTTGSGGGGGTTCTCGTTCCATTTCGGCTCCCGGTCGCGTTCCGTGTTTCTGCTGCTTGGTTCTGCACCCA
CTGCGGCCTGGCTGCCCACCCGCCTGTCCCCTGCAATGTCTAAAAACACGGCGTCTTCTACCCGGTTCCGGAAGGTGGAC
GTGGATGAGTATGACGAGAACAAGTTCGTGGATGAGGAGGAGGCCGGAGAGGGGCAGGGAGGGCCGGACGAGGGCGAGGT
GGACACGGCCATCAGGGGAGGCAACATGATGGGGGCCCTACAGGCTGCACTGAAGAACCCTCCAATCAATACCAAGAACC
AGTSTGCAAAGGACCGTGCAGAAGGTGTTGTGTTGAAAGTTCTCGTCTCCTTCAAAACCAATGACATAGAAAAGGCTGTT
CAGTCGCTGGACAAGAATGGCGTGGATCTATTGATGAAATACATCTACAAAGGCTTTGAGAGCCCCTCTGATAACAGCAG
TGCTGTCTTATTGCAGTGGCATGAAAAGGCCTTGGCAGCTGGAGGTGTGGGGTCTATCGTCAGAGTCTTGACAGCCAGGA
AGACTGTGTAATGGCGTCTGGATGTGGTTGCCCTATGTGATGTTTGAATTGCTGGTACAAAGACCAAACTGAATCAGATT
CAACAGTCGCTGCCCTGTGGGCRGAGTCTATTCCTTTCTCTTGCTTCCTTTTTTTGTATCTATGAACAAAACAAATCTGC
CTACTCTATTTTTGT
>lcl|E20C4 No definition line found
ACCGTCGGCCCGATCAGTTTTCATACTTTTCTCGGAGACTCATGGGGTGTTTTGTTCTCCCAYCCGAGGGACTACACACC
TGTGTGCACCACAGAACTTGGAAGGGCTGTGCGGTTGGCACCAGAATTTGAAAAACGTGGTGTAAAGATGATTGCCCTCT
CCATCGATAGTGTTGAGGACCATCTCGGATGGAGCAAGGACATCAATGCATACAATGGCGAGGCGGAACCCAATGACAAG
CTTCCCTTCCCCATTATTGCGGACCCCAAACGAGTGCTGGCTGTCCTGCTGGGCATGCTTGACCCTGATGAGAAGGACCT
GGAGGGCATGCCRGTGACTGCTCGCTGCGTTTTCATCATTGGCCCAGACAAGAAGATGAAGCTGTCCATCTTGTACCCAG
CTACGACTGGCAGGAACTTTGATGAAATCCTCAGAGTGGTCGACTCTCTACAGTTAACCGCCAACCACAGTGTGGCCACA
CCAGTCGATTGGCAGCCTGGTGATAGGGTCATGGTGCCCCCAACCATGTCCGAGGAGGATGCCAGCAAGAAATTCCCCTG
TGGAGTTTTCAGCAAAGAACTTCCTTCTGGCAAAAAGTATCTCCGYTACACTGCTCCTCCAAAATAATAAAAACAGTSKA
GACCCAGGAGGCACTGGCTGCAGGCTTTTCATTCTTGGACATTGGCACGGGTGTTGGTTGAGTAGTATTTCAAGAACTCT
CTGCTATTCACGCTYCAACTTTATCTCGACACTTTGGAAATGTRATG
>lcl|E20C5 No definition line found
AGAAGGACCTGCGGAATGATGAACACACGCGCCGAGAACTGGCAAAGATGAAGCAGGAGCCTGTCAAACCAGAGGAAGGC
AGGGACATGGCTAACAGGATTGGTGCATTTGGTTACATGGAGTGCTCCGCCAAGACAAAGGATGGTGTTCGGGAAGTGTT
TGAAATGGCTACACGGGCAGCTTTGCAAGCCAGACGGGGAAAGAAAAAATCTCCGTGCCTTCTCTTGTAGGCCCATCAAC
RGGCCTTTCAAGAGCACTCGTCAGCACTCACTGTAACAAATGGCTAACAAGATTCTTGAAGTGATGTCTATTAATCTTAG
TGTATGATTACCATTCTTTCTTGATTTTATTTTTTTTAAAGGAAGTTTCCTCTTGCTACCGGTATGTCAATTGTGAATTA
TCACTKTCTTTTGTTTTAACTCTCGCAGTAACGCCTTGCTATGCTCGGAAGATCAACTTGGACATTCCTTAGGTTAAGCA
ATTTCTGCCCTCCCAGGAGAATACTGACAATGCAATTTGAGGATAATTAGTATAGTTAATTATTTTGAGTTTTGTTTAAC
AAACAAAAACAGGTATTAATGACCTATTGCAGTTGTGCTATATCCAAATACAATGTCAGTGTAAAAGATGCAACTATGGC
ATTGTTCAAAACAGAACCTGGGAAATTTGAATGTTCCCCTTTGTACGTTCTGTAAAACGCCCTCTTCTGACATTGTNNCA
ACTGAAGG
>lcl|E20C6 No definition line found
CCTTCTTCCAGCAGTACTCTGGCTACCTGAGTGTCTCGGGCAACAAGCACCTCCACTACTGGTTTGTCGAGTCTCAGAAT
GACCCCGGCAAAAGCCCTGTGGTTCTGTGGCTTAATGGAGGACCTGGCTGCAGTTCTTTGGATGGCCTCCTGACTGAACA
CGGCCCATTCCTGATCCAGCCTGATGGTATTACCCTGGAGTACAACCCGGAATCATGGAACACTATCGTGAACATGCTCT
ACCTCGAGTCCCCTGCAGGCGTTGGCTTTTCCTACTCTGATGACAAGAATTATGCAACCAATGACACAGAGGTTGCAATG
AACAACTACCTAGCGTTGAAGGAGTTTTTCCGCCTCTTCCCAGAGTACAGCAAGAATGAGTTTTTCATCACAGGAGAGAG
CTATGGAGGAGTGTACGTCCCCACCCTGAGCGAACTGGTGATGGAGGATCCCAGCATCAACCTGCAGGGAATTGCTGTTG
GGAACGGGCTGTCGAGCTATGCCAGCAACCAGAATTCTCTAGTGAATTTTGCCTATTATCATGGACTTGTGGGTGACCGG
CTGTGGTCAGACCTGCAGACCTACTGTTGTCCCAAAGGACCCTGCGACTTCTACGATTCCTCCGATCCTAATTGTACGCT
CCATGTTCAAGAAGTCATGTATATCGTGTACAACATGGGATTGAACATCTACAATTTGTATGCCCCTTGTGCAGGAGGAG
CTCCCGGAGAAATCAGGGAAGACAAAGATGCCATTGTTGTCCACCACTTTGGAATCCCCTTTTCTGGGTTACCAACACAC
AATCATTGGAATAAGAAGCTGCTTCATTTATCAAGGTCTCCAAAGCGGGTGAGGATGGACCCGCCTTGTGTGAACAGCAC
TGCTTCCAGAACCTTCCTAAATAACGCATATGTGAGGAAAGCCCTGCATATCCCCCCTGAGGCGCCAACCTGGGATGTCT
GCAGTTTACAGGTGTACCAGGGKTACAAGCGCATTGTGATGAGCCTGGAGAAGCAGTACTTGAAATTGCTAAGCTCTATG
AAATACAGGGTCCTGATTTATAACGGTGATGTGGATATGGCCTGCAACTTCCTGGGCGATCAATGGTTTGTTGAAGGGCT
GCACCAAAAGGTGCAGGTGAACCGCAGAGTATGGAAGTATGATGATGGCCAYGGACTGCAGATTGGAGGTTTTGTTAAAG
AATTCCCCAACATCAGTTTCCTGACGATCAAGGGAGCTGGTCACATGGTGCCAACAGATAAGCCMAAAGCTGCTCTTACT
ATGTTTAGCCGTTTCATCAAGAAGCAGCCCTTCTAGCGGAGAGAGGATGGCCTCGGTGGAACCTGATGGACCTCRCATCR
GCTCTTTAGTCACATTGTCGTTGCTCAGTTGATACCTGGATCCAGTGCCTCGGTTAGAAGTGAATGGCAGATGAGAAGAA
AAAAAAAACTACAATCGCAAAGTGAAATGTTCTCGTCTYGCCCAGAACTTGACTTGTTGCACTTTAGTGGTCCGTGTTTT
GGGGCTTGGGAGTCCTTTGCTGGCAGACTGAGATTTAAGGTACAGCTAATTTGAGGAGTCTACTTCTACTTGGCGAAGTG
TTTGGCTGGCTTGAAACCTATCTCGCCACCAACATAACTTTAGTAGAAGCAACTAGGAAGGTACTCTTTATAATGCGAAA
ACATTGGAGATGTATGTTTTTTGTTATTGCAACTCGCCACTCACCCTTTCTGGTGCCTCGCATCCTACTTTTTCCATGTA
GCTGGGAAAGGCCAGTCATTTTGGGGACTGCACTTTTAATTTTCTAGTCTACCTCTTGGGTTCCTTTTCCCTTTTGGGTC
TCCTTCAGTGA
>lcl|E20C7 No definition line found
NGCAAAGATTGCACAGCTGGAAGAGCANTTGGAGTACTGAGACTAAAGAGCGTCAAAATGCAAGCAAGCAAGTGCGACGC
ACAGAGAAGAGGCTGAAGGAGATTGCCCTGCAGGTGGAAGATGAAAGACGCAATGCTGAGCAGTACAAGGATCAGGCTGA
AAAGAGTAATACTCGAATGAAGCAGCTGAAGCGCCAAGTGGAGGAAGCAGAGGAGGAAGCTCAACGGGCCAACGCGCTGC
GCCGGAAACTACAGCGAGAGTTGGAGGATGCTACTGAAACCGCTGATGCCATGAATCGGGAAGTCAGCACTCTCAAGAGC
AAGCTAAGACGCGGAGACTTGCCCTTCATACCTCGTCGTGTTGGTGGCCGGAAAGGTGTGGAGGAAGGCTCAGATGATGA
CTTGGATAGAGCTGATGCTGGAGATGCCAAAGCAGATTGAAAAAAACGTTTCACYCTCTAGGACCCACTGTTCGAATTAC
CCACATCTGCCAGAAATGCCAAATAGTGGAGTCCGCAGGCAACTAGACTTYGAACGCTGAAATGCCTACTGTCACCCTTG
TCCCAATGTGACCAACATAACAAATGGGGGAGGGGGCTTTCCTCKCCTCCATTTAGTGAAATGYCTGTTGTCTACTTCTG
CCTTTGCTKCTTGTGCTTTTTATTCCTTTGGATTCAAAAGAACACATATTAAATGCCAAGGCGCCATTTTCTTTCCCTTC
CCTTGGAGCACGATAGCCCCTGTACCCGTCCATCTGTCCTCATGCGCGTGCACTTTCCTGGTACTGCCACTTTTTAAAAG
TATTCTTTTGTGGGTAGAAAGTTATCCTGGTGAAATATCTGGTTTGAAATGTTTATACCTCTGAATCTGCTTTTGGCAAT
CATGATTGYGTTGTGCTTGTCGCCTTAAAATGGGGTCACTTTTTAAAGATGGTAATCTGTGAACTTGCATCCTGAAGATT
GCATTGGTAACTTGAAGACCTGTTCATGTTTTTACAGCTTTGCTCAGGGGATGATGGACAGTCTGCCTGCCAATTTTCAC
TCTCCRGCTGTATTGTAGTTCCGATTTTCGAATTGGGTTGCCCAAGCTGTAATGTTCCAGATTTTCTGTGGGATCTGGTA
ATGTAGTTNAAAATGGGGCATTGCCACGTTTTGATACCATGCAGATCGAATGACCCCCAGATTTGTCAGGACCAAAATCT
ANNNNNTAAAATTATAAATATATATATATATCACGTGGAATTTNNCCAGATAACTTGT
>lcl|E20C8 No definition line found
NNGGCAGAGGTGGATGAAGGCAAGGTGGAGTTGGGCCCAGAGGATCCAAAGGGTAGCACACACTCTCTAGAGGAATGGCA
TGATCAAGACAGGCCCGAAGTTTCCATGCTGTTCCAGTTCCTGCAGATCCTCACTGCATGCTTTGGATCTTTTGCACATG
GCGGYAACGACGKCAGCAATGCTATTGGACCGCTAGTTGCCCTTTGGCTGGTCTATCAGACAGGTGACGTTGCTACCAAA
GCATCTACCCCCATCTGGCTTCTTCTCTATGGAGGTGTTGGCATTTGCATTGGTTTGTGGGTCTGGGGAAGGAGAGTGAT
TCAGACCATGGGCAAAGACTTGACCCCAATAACCCCCTCCAGTGGCTTCAGCATTGAATTGGCATCTGCTCTTACAGTCA
TGATTGCATCAAATGTTGGCCTTCCCATCAGCACAACACATTGTAAAGTTGGTTCAGTTGTCTCTGTTGGCTGGCTCCGC
TCGCGGAAAGCAGTAGACTGGCGCCTCTTCAGGAACATCTTCTTAGCATGGTTCGTCACCGTTCCCATCTCCGGCCTTAT
TAGTGCAGCTATTATGGCACTCTTCAAATTCGCCATCCTGTGAACGAGAGTGGTCTGACGTAACYTGTGTATCATCTCGC
TGTGGACTGCACTCCCTGCTCCTCCCTTAATCGAACAACTCCATGTGTTACTAAGATTTAACAATCCTTTCAGAATGAGG
AGGGGGGACGAGAGGGCAACCATATCGGTATATTTGTGCTGTAAAACTGCTTTTCTACTAAGTATCTGACTGCTGTCTCC
AAAACGTAGCTNATGTACTGTATCGCTGTCACTTATCTTCAGTG
>lcl|E20E2 No definition line found
NNCCGGGATGATCTCTACCGCGTGTCTCAAACAATAATGAAGAGATCCGAGGATGGGAGAACGGCGTGTGGCACATGAAG
TCACTAGTGCGAAAAGTGGAGAATGACTGGAAAATGGTTTACTTGGCACGCAGTGAAGGATCTTCCTCCTCCAGTGTGAG
CTGGAAGTTTGAGTTTGGTTCTGTTGGTCTGAAAGTTGAAAATGTTTCTGTTCTAGTTAGCAGTGAAACATATGAGAGTG
GGCAAGTAAAGTGGTGGCTGCGTTCTTCCACGAAAGAGGTTGCCTTAATCGKAGATAAAATCCTTCATTCCTATGCAGAC
TTCTCTGGTGCAACAGATGTGTTTTTGGAAGCAGAGCTGRGTGGAGGRGAGGGTAGTGCTGCATGGCAGCATACACAACT
CTTCAGAGAGAGCCTACACAACAKTAAGGAAACYTCATTGGAAATACTCATCACGTTCAAAGAGCCTTGAGAGTGACATC
CGGCAATSACAATTATGTGCAAATTCCTGATTAAACTTTAATRGGTATGGTGTGAGAACTTTACTCTGACTGGTGCTGGC
TCTTATCCAAGTCGACGGAGTATGCTTGAGCTATTGATGACGGCCATGGAATTANAGGGTTCTGCASTTCTTTGCAGAGA
CTCTCCACATTTGNTACGTTTTTTTATTACTGAAATGCATCATTCAATATGTGCTTCTGGTCATATCTGAATGCCTC
>lcl|E20E3 No definition line found
NNCAAAGGGATGGAGTGTGGGATGGCAATCTGTCAACATATTTTGACATGAACTTGTTTTTAGACACCATTCTCAAAACT
GTTCTGGAAAATGCTGGAAGGCGAAGGATTTTGTTCTCTTCGTTTGATGCAGATATATGTACAATGGTTCGAGTGAAACA
AAACAGATATCCTATACTTTTTTTGACTCAAGGACAATCTGACATTTATCCAGAACTTATGGACCTTAGAAGCCGCACGA
CCCATATTGCTATGAGTTTTGCTCGTTTTGAAGACATTTTGGGTATCAATGTGCACACTGAAGACTTGCTAAGAAATCCA
TCTTACATTGAAGAAGCAAAGTCCAAAGGGCTGGTCATTTTCTGTTGGGGCGATGATACCAATGATCCTGAAAATAGAAA
GTTGATGCGACAATATGGAATTGATGGGTTAATCTACGACAGGATATACGACTGGAATCCCGAACAACCAAACGTTTTCC
AGATTGAGCACCAGGAGCGCCTCAAGAGAGAATTACCGGAAGGAATGCTGAGAAGTTGTTTGTGCCCGCCTAGCCATTTT
CCCTGCACACCATCATTTTGCATGCGTAATCATGCCAGCATTTTAACTACTGATACAAATAACATCCACGCAGAAATAAA
TGGTGTAAATGCCATCCCTATAGAAACCGGTAGTTTAAATAGCACTTCTATGGAAATCAATGGCGTGAATAGTGAAGAAG
CCTAACTCTGTTACAGTGCATGAAGGTTGACTCAGGGCTCAGCACTGCTTTGGGAGATGTTTTCTGTCTSTCAGCAGTGT
GCTATACGTTCACTTTGGGTTTGAATAAAGCAATAACCAAGGCTTCCTGATTAGAATATGTTCCATTGTACGTTTTAAGA
AGTGTATGTTTATTTCATGAATCGCTATAACCGGATAGAAATACCGTTTGCCTAAAGATCACGTAGTGCATGTTCGGTGT
AAAAAGCAGGCAGACGCCAAGTACTGTAACATATTTATTGTCAAAAYTGTAAATATAAAGTAAAAACCACAGTACCTCTT
AATAGCATTTTATCCTTCTGTGCAATATTTGAAATATGTAAGCTTGACTATATCCAGTCTAACCACAGATGTAGGGGCMG
ATTAGGGAGAGTTGCTGTACTGTATGTATACTTTCTGGGGATTAGCAAATTACCTCATTTTTGCATATTTCTTTGCACTG
TAAATGCAGTTGTCCGAAATGAATGTGCCATCAAGCTAATAYTGTTTGTTCTGGATTTTAGTAGCAGGCCTTGTGCATGA
ACCTCCTTAATCGCTTTGTTATGCAATTGAAAAGAACAAACTACATCTGNNNNNTNCAAACTTTCTCCATACCATTGGAT
TGTAAATGCTTTTCTACTGCATGT
>lcl|E20E4 No definition line found
GCACGAGGCGGGAAGAGACAAGTTCCTGGTGCAAAGATCGCTCTGCAGCACAACCTAGGCCTCGGCGGAGCGGCTGTTGT
GACTTTATACAARATGGGGTTCCCCGAASMAGCAACCAGAACTGGCCACATCCAAGCCATTCCTGTCAGCGCYGCTGTYG
AGGTCCAGGACTTCAAAGCTCACATGGTCTTCAAAGAAATTCAAAAGAARCTAGAAGAGGARGGAGAACCATTGGTCAAG
AAAATTGGCGGCATCTTTGCCTTCAAKGTAAAAGAAGGCCCCGGTGGKAAAGAGGCSCTGTGGRTTGTGGATGTGAAAAA
TGGCAAAGGTTCGGTGSATGTCAATTCAGATAAGAAAGCTGACTGTACAATCACCATGGCTGACGCAGACCTCCTGGCGT
TGATGACTGGCAAAATGAACCCACAGACAGCTTTCTTTCAAGGAAAATTGAAGATTGCTGGAAATATGGGCATGGCTATG
AAGCTSCAGAGCCTCCAGCTCCAGCCATTGAAGTCCAAGTTGTAAAGTTCCCCATCTAATCRGATTAKTARTGTTGGCGC
AGAATCCCTCAGCTTGGAATCAAARTGGAGTTGGTAGAGTGAGGGTGAMTTCCAYACCATGTYTCATGAGCCCTGTGTTG
TAGCCTGAAACATTTTAGCATCGCCTTACYTGCTGYCTAGAAACTGGATTTTGTACACTGCACTGTTAATATACTAATTC
ARACCTGGTTTGGGGCCAGCACCAGCCTATGATTTGACAATAAAATGAGTAATTGATAACCTCCACACAATGCACAATCC
TGTTAGGTGGTCAGGCCTATG
>lcl|E20E5 No definition line found
NNTCTGTCTCTTCGTCTTGGGCAGTGTCCCCGTGCAGCCTGAAGATGTACTTCTTTGCAGTGTGCCTGTGCCTTCTCTCC
ATGGGACCCCTATCGCTAGGAGAGCCCCTGAAATATAAGGACTGTGGAAGCCCTGATGGAAAGATTGCTGTTGTGGATAT
CAGTCCATGCTCTGTTCAGCCATGCGAGCTTAAGAAAGGTGAAACCTTCTTAATCAACGTCACGTTCAGCAGTGCTGTAG
ATACCCRCAACAGCACAGCACGTGTTCATGGGATTTTAGCTGGTATACATATCCCGTTCCCCATCCCTGAAGCTGATGGA
TGCAAGTCTGGAATCCCCTGTCCSATTGAACATGGAAAGARCTACAACTATGTGACCAAGATGCTAATTGAGCGTTCATA
TCCTTGCGTGCAGCTGGTGGTRCAGTGGGAGCTCCAGGATGATGAYAACAAGGACATGTTCTGCTGGCAAATTCCTGTTG
TTATCACAAACTAGAGCGGTTAATCAGGACTACACMGCATCTGCAGATGAAGTGGACAGTGCCAGGGGCTCGGCGTACCA
GACAACATTCTTTTAAATTGTTTCTCCTCAAGGTCMATCCAGGCTATACAGGGTTCTGCTAGCTTARCTTAGATTGTGAT
GTTTTCAACAAATTCTTCTTTTGTTGAGGGTTGAAGGAAAAGAGCAGTTAATTATACCATCTGTTTCAGATGCCATTACT
CTAGGGAAAGGCCTACGAGCTAGCAGTTGTGTGCAAGATTTGTGGACGTCGCAACAAGAAACAATGTTGGCTTGTAATGT
GTGATCTGCATGGGAATCCATCCTGACTGCAAGGAATAACTCTTACGAGACCACCATAGTACGATGTACAATGATGATG
>lcl|E20G10 No definition line found
NNTGTTGAAACCTTCAACGTAATTCAAACATCCCTCAGCGAAGAGGTAGTAAAGTCCATCCAANNNNNTTTATCAGTTTG
AGCTCTCTGATGAAGGAACTTGGTACATTGACCTGAAAAATAAGAACGGCAGCGCAGGCAAGGGAGAGCCTTCTGTTAAA
GCAGATGTGATTATGAGTATGAACGGAGATGATTTTGTGAAGATGTTCACAGGAAAGCTCAAGCCAACCATGGCCTTCAT
GTCTGGGAAGCTGAAGATAAAAGGGGACATGGCCCTGGCAATCAAGTTGGAAAAACTGATGGGACAGCTGAGCTCCAAAC
TATAACTGAAGAACCTTGATAAACCGTATTCCCCTTCCATAATACACCATAATGAGAAATACAAGAAGCTGATGAAAATG
TAATTTAATCTTTTAGGAGCCTAAACWTATTCTCCAAAAGCACAGATACCATGAAATAAAGAAACAAYTGAAAATGCTCT
AGCATATGCCGTTAGTTAATCTTGCATTTTGTGAGCCAGAAGCACAGTCCGAGGTAACCACCTCCATGTACGGTCAGCTC
TGCACTTAATGTCAACAAGTGCGTGGAACA
>lcl|E20G11 No definition line found
NNAGCCTAGTGACCCGTACAGAGAGCCCGGCAAACGGTGCTCGGGGCCGCCATGACCAACGTATACTCCTTGGATGGGAT
ACTGGTTTTCGGCCTGCTCTTTGTGTGCACCTGCGCCTACTTCAAGAAAGTTCCACGGCTAAAAGGTTGGCTACTGTCTG
AGAAGAAGGGTGTGTGGGGTGTGTTTTACAAAGCTGCTGTCATTGGCTCTCGGCTGCATCTGGCTGTGGCAGTGTCCTGC
ATTGTGATGGCGTTTTATGTGTTGTTTATAAAATGAAACTGCAAACCTTCATCCTAACAAGAAGAAGGCTTCATGATGGC
AATGCCTATGATGGGACAMAACRGAACACTATTGGCTYCTGTCAAGGGGATATCTTTCTCCTTGCTTGCAGACACACAGT
GGCAACCTGCAACATTGAAGTCTCCCTAAGTAACTGTCTCCAGTCTGCACTTTGCAAAAACTCCCTTAAGCCATGCTCGC
TTTTTAAATGAGGTGGCATGTGTTTGTCACTACAGCAGGAGCTCCTATCTACGATATTTAATGATCCTGGAGTGTCTTCC
TTGCCCGGTTGGTTGATTGGGGAGGGTTGGGGTGTGGGGGG
>lcl|E20G12 No definition line found
NNGACTTCAAGATTGATGCAGGCGACCGTTTTCTGGAGGCGCTCGGTCATAGCTGGCATGACACCTGCTTTGTCTGCGCA
ATCTGTCAGATTAACCTGGAAGGAAAAACGTTTTATTCAAAGAAGGATAAGCCTCTATGCAAGAGTCATGCCTTTTCCCC
TGTCTGAGAGTGACACCTTCTTTCTATGCAAGAATCACACCTTCGTCACATGAACCACACATTCTCCCCGTGTGAGCTAC
AAGAGCATATTTTGACCTTCGTGACCTACAAGAGGCCAGACCTGGTCCCCTGCAAGAGACACACCTTGATCCCTGTCCTT
GAGCTAAGCAATTTCCCTGCGTCAGCWGTGCAAGCCACACCTCACCTGTGCAAGAGCTGGGCCTTTGTGCATGAGTCAAG
CCGTCTCTCGCATCTTAGATGCTAAGCCCTCTCCCTGCTGCAAGATTCATGAATGCTTCCCTTGAGGGATGCAGGAGCAT
ATTCTCTCTTCCACGACCAAGCAGAGACTCACCTCCCTCGTGTGAGCGCCACGTCTTTCTTCCTGTCTGAGCTGAGGAAA
CACGCCTTCTCCCCATGTGACCTACGGTAGCCAAGCCTTCTGCGCTGTGCAGGACGTGTGCCTTTTCCCAGNCTAAGAGC
CACTGCTTGTGAGCTGCATGAGACACATTTTCTTCCAAGTAGGGAACACGTCTTCCCCTTACAAAAGCAACTTCTTCCCC
TTGTGGGAACACCTGCTTCTCCGTTTGGGAGCCATCACTCTACTTGAAAGCCATGCCTTTAACCTATACAAGACTTTTCC
ACGAACANNAGCAAGCCCACCGTGAGAAAGCTTCTCTCCGTGCAAGCGCGTCATCTTACCCACCATGCCTGCCAGGCCTA
ATGTTCCTTGCCCTCCTACCTACTTCTGGACCACCAACGA
>lcl|E20G2 No definition line found
NNGATCGGAGAGGGAGGTCCGTGCAGCTGGCCTGGTGCTTCAGACTGTCTGGGGTTACAAGGAGTTAAGAAAACCATTGG
AGAAGGAAGGCTGGAAAAAGACTGATTTTCAGGTAAATCTAGCCAATGGTCCTCGCAGCCAGNNNGGATCAAGCTATGAC
GACAGCACGCTGCCACTCATTGACAAAAACCAAAAAGCAGATAATAAGAAATCTGATCGAGACATGATTCCAATGAACAG
CCTGGGACCAGACCCCTACTCCACACTGAATGAACGCGATGCCAACAACAGGACCATGAATCGATCTCGAGATTTCTCAG
AACTGGAGCCCCTAGAGCAAAGAAATTAGAATGCAATCTCAAGTGGGAAGGAGAACTTTCTGCAGCTTCTGAGCTTTCTA
ATATTATGGACTGATCTCGGACTGGAAATATCAAACCGAAAAATGTGCCAACTGCCAGGATTGCAAGCCCATGCCACCTC
GGGTATGCAAAGTGACAGCCCCAACTACGTTCTGGACGTCAGCATCTCAGTAAACTGCACCCTGTCCACGCTGAGCCCCC
ACCAACCCGCCTCACTGAGATGAAATGTACATTGGTCTGTACGGTGCTTTTGTGGGCATTGGCTGCCTTTGCTACGAACA
TTGTTGCCACCCAGTTGCTCTTGTAACCCCTTGATCTTGTACGCCAGGAACACTTTTGTGCACGGCATCTTTGATAGAAA
CACTGGTGGAGGGGGAGACTTTCCTTTGAAGCGCACTGGACCCCGAGAAGCCAACAATTGAACTTGGACAACATTATTTT
GGAAGGGGTTTTGTATGGTTCTTTCGGGTGGTAGGGTGGGGTGAWTGTGGAAAGGATATATAAAAAAAAATGCTGTTGGA
CAATCGGCTTTTCTAACCTTTAGGGTCCGGTTTCTGTGAGACGGTTGAATTTTCTCTCAAAACACTAAACGATATTATAT
TTTTTTATTACTGGAAAGAGGATTTGGGGACCATAATCTATTACTATTCCTGGGAATGGCACCAGGGAGTTAAAGGTGGC
CAAGTGTACTGAGTAGGGACCAGGATAACAGTAGGTTTAATGAAGGAGGCGTTTGGAGCCCTCTTGACTTGCCACATCCA
AGGATGTGCCATGGTCCTTTATGTCAGCACCTTAGACCCACATGCACATAGACTTGAGGAGGCACTGATCGTGGCTTCCT
TCAGAGCTTTCAAGTGCCATGATTGGGTGTAAAACCATAGCTGCACTGTTGAGATATGATGTTCTAAATAAAGAGGTTTT
CTGTTTTGTTTGTCCTGAAAGGTTGCGATGTGTGCTCCATAGTGCAAAACCACTGACTTCAATTTCACTACAGACGCCCT
TCTCCACCACCTTCGCTTCCATTCTCCCACCCTCCTCATTTTTGTTGCGCCCTCAACATCACCTCCACTGCCTTTCTTTT
GATTTTTCAGCAGGGATGGCTTCTGTTATGACCGAATAAGGCATGCCCCTGGAATTTTTCAAAAGGTGAACCAATGAATG
GGCAGATATTTGAGGTGAAGGGGGAAAAGAGGTGGAAGTGGTCTTGGAAATATGACATTAATATTTTTTATTTGAGGTGC
ATCCACTTTCTTCTCCGAACCCCTTTAAAA
>lcl|E20G3 No definition line found
GCACGAGGGTCCGATGTGACCTTTTTAGTGATACTTCTACGGCGAATCCATTGCGACYGGTAAAGTACATCGTAGCCTAG
AAAAGACAATGGGTGGCCACTTTGGGGATCTTGCCAAGATCCGACATATCATCACCTACACATTGTCTCCTTTCGAACAG
AAGGCCTTTCCAMACTACTTCTCCAAAGGCATTCCCAATACATGGAGGCGGTTCAGAGGCCAGGTCTTCAGAGTAGTTCC
TCCTTTTATCGTGATGTACCTCAYTTACAGYTGGGGAATGCAGGAGTWTGCCAAAAGCAGGAGGAAGGATATCTCCAAGT
ATGAWAATGACCAGTAATGCRGCCGATGTGAAGAAGAGACAATTCATTGCTTGMACTTCTGTCTTTTCTGTATATTTATT
GTGACTGATCAAAAATATTCAGTAAATTGAGCAGTCCT
>lcl|E20G5 No definition line found
GTACCCCTGGAGGTGGTGCTGCTTAAGAAGGTGGGCACCCCTGCCTTCCGCGGGGTGATCCGGTTGCTGGACTGGTACGA
GCGTCCGGACGGCTTTCTGCTGGTGCTGGAGCGGCCCGAGCCCGTCAAAGACCTCTTCGACTTCATCACCGAGAAGGGCG
CCTTGGAGGAAGAGGCGGCGCGGGACTTCTTCCGCCAGGTGCTCGAGGCCGTGCGGCACTGCTACAGCTGCGGGGTGGTG
CACCGCGACCTCAAGGACGAGAACCTGCTGGTGGACCTGCGCACGGGCGAGCTCCGCCTCATTGATTTCGGCTCCGGGGC
TCTGCTCAAGGACACCGTCTACACAGACTTTGACGGGACGCGAGTGTACAGCCCTCCAGAATGGATAAAGTACCACAGAT
ATCACGGAAGGTCCGCAACAGTATGGTCTCTCGGGGTCCTCCTGTACGACATGGTCTGCGGTGACATCCCTTTCGAANNN
NACGACGAGATACTACGCGGGCGGGTTTATTTTAGAAGGAGAATATCTCCAGAATGCCAANNACTAATCAAGTGGTGCCT
TTCGCTAAGGCCTTCCGACAGACCAACGCTTGAGCAGATTTTTGACCATTCGTGGATGCGTAAATCGTGTGATGTTGTGA
AGTCTGAAGACTGTGACCTTAGGCTACGGACCATTGACANCGATGTCTCTAGCACAAGTTCCAGCAGCGAGAGTCTCTGA
AACGTGCACAGCCTTCAGAGGGGGCGCTGTATGCAGAAAGACCATGCGCTGCTGCCAACCTTTGGGAGGGGCTTGACCAT
GCATTCACTGGGCTGTCGTTGAACTTTTGAGTGTCTGAGATACATAACCTTTAATGCTGGTTCTGCTCCGGATGGGACTT
CTGGGCACGCTCTTCGTGAGCAGCAGGCCGCTCCCTAGGCAAGACTGACCTTTTATTTAAGCAAGCGGTGACCTCTTGAA
TATATAACACAATTGCTCTCATAGAGTATGAACTATATTTTATTTGCTTTTTGAGTGCCTTTTTTTGAAAGC
>lcl|E20G6 No definition line found
ACGAAATATTTTACCCTAGAGGAGATCCAGAAGCATAACCATAGTAAGAGCACTTGGATAATCCTGCACCACAACGTCTA
CGATGTCACCAGCTTTTTAGAGGAGCACCCAGGTGGAGAAGAGGTCCTCCGGGAGCAAGCGGGAGGAGATGCCACAGAGA
CGTTTGAGGATATTGGCCACTCCACAGATGCGAGAAACATGTCCAAATCGTACATAATTGGAGAAGTTCATCCAGATGAC
TTGTCAAAACTTCAAAAACCTGCGGATKCMCTGAKGCACAACTGTTGAATCGGATTCCAGTTGGTGGACAAACTGGGTGA
TACCTGCCTTATCAGCCATCACWGTGGTCTTCATGTATCGTTTGTACATGGGTGAAGAGTAAGTCGAGAACATTTCTCCA
GAGCGCCAAGGATCTCCGCCAGAGAAAAATACCCGTTAATGAAAATRCAGGTCTCTTGCTAGAGCCACGTTTACAGGAAA
CCACAGCCAGAAATTGAAATGTTCTGATTTATATGTAATTTTCTGACTCTGCCGCTTCTTACAATGACCGCCTCTCATGT
TATTAAATGACTATTTTTGTATTTTATTTTTGGGATTTTTTTAAAATCCTGAAAYAAACCCTGCTCTTGCCTGCGACTCC
ATTACCCTCTACCTTGCAAACACTTTGTTTAATGTCCCATTTCCTA
>lcl|E20G9 No definition line found
TGCGATGTGCTGGTGGAAGAATATGAAGATGTGATTGAAGACTGGTACAGGAACCACCAGGAAAAGGATCTGACTGTGTT
TCTATGTGCAAATCATGTGCTGAAGGAGAAGGACCGGGATTGTCTGGATGAAAATTGGAATAGCAAGAAAGGAGATACCG
CTGCAGTGGTAGAACAGAAGAAGAAGAAGAAAAAGAAGAAAATGGAGAATGAAGACCATGGTGCTGAGAAAAAGAGCAAG
AAAAGCAAGCGTGGGAAAGCTGAAAAGGTCCTTGATCGAGAGGATGTGTCTGCAACATCTGATGAAGAGGAGAAGGAAGG
GGTGCAAGAGAAGGTTCCCCTCCCTCACAGCCCAGTGATGAGCTCTGATAAGAACGAGCTTCCACGGATCTCTGTGTAGC
AGCATTGGACCCAGACTTYTCAGCATCTGGCTCCTCCACGATGGATGTACCTGTCCTTCACTTCTATGCGGTTTCATTGT
TAAATCCCAAAAGATCTTTGCTCAGAAACCTAACTGATGTTCAGAGCCAGGTAGACAGACCATCCTCGTAGCTTTGTTGT
TCTTAACAGAACTTCTTGAAGACTATGAATTTGGGACCGCTCCAATGGAACTTGCATTTTCTAGGCACAGAATGTTTCAC
TGCTGAATGTGGTTTTCTTGGGACCACAGAGAATTCTGCAGCCCCTTTGAGGTCTGTCCGCTGACATTACGGTTCCCACC
ATTTATGTAGAAATGCTGTAGGTTGCACAGAAGGGGCCTCCTCCTCATGGCTTTCTGCTCCCTGTGCAAAACCAGGGTAG
TTGGGCCAAAGGATCCTGGAACACCTTCTGCTGTTATGTTACATTGCTCTTCCCCCTGTTAAGGGAGGAGCCTCGCCCAA
AGATGAAGCACTTGGGCAGGCAATGGGAGCCGGCTCGGACGTGGCACTCTGCCTCCTCCCCTTAGGATCCTGAAGTATTT
TCTTTGATGGTTATCCTGAGAGCCTTTGTTGAGCTGTGATTGTACCTGTAAATCTCATTTCCTCCATTATCCGAGCTTAG
CTTTGCTTCTCGTTTTC
>lcl|E21A3 No definition line found
GGAAGACGTCAGCCTGGCGGGGTACAAGAGGCATGTGTCATCCTGCTCTGCACCTGCGCCCCTAACCGCAGCAGAGAGGG
AGCTGCAAGAAATAAAGATCAGTGAGGTGAAGACAGAAATTAGTGTGGAAAGTAAACATCAAACTCTACAGGGTTTGGCA
TTTCCCTTGAGACCAGAGGCAGAGAAAGCCATCTTACTCTTGAAGCAGAAGAAACTCAACTATGTACAGCTGAAATTGGA
TTTGGAAAAGGAAACAACTGAACTGGTTCACACAAACCCAACCGAGTTGGCAGATCTCCCTCAAAGGATTCCTGTGGATA
GTGCACGTTATCACCTCTTCCTCTACAAACACTCACACGAGGGGGACTACCTGGAGTCTGTTGTGTTCATTTACTCCATG
CCAGGGTACAAGTGCAGTATCAAGGAGAGGATGCTCTACTCAAGCTGCAAAAACCGTCTCTTAGACTCTGTCGAACAAGA
TCTACAATTGGAAATTGCTAAGAAGATTGAGATTGAAAGTGGTGCAGAGCTTACAGCAGATTTCTTGTATGATGAGGTGC
ACCCAAAGCAGCATGCCTACAAACAAGCATTTGCAAAGCCCAAAGGACCAGCTGGGAAGAGAGGACAGAAGCGAATCATC
AAAGGTCCGGGGGAGAATGGTGATGAAAGTTAAGCACTCCAAATAATGAATTGGTATACGGGGCTGTGGACAATCGAGAA
GAACTCCGGCACCCTGATCCTGCTACAGACCACCTTCATGAACTCTCATTGCATTTTTCTAGTTGATTATCTGCCAGGTT
TCCTATTGTGTGGGGATCATTCAGGGGAAGGGATTGGGAGAAGAATGTTTAAACAGTATTGGGTTGTCTTTTCTTTTTTA
ATCTGTCCTTGTATAATTCCAAAGGTTAGCCATTATTTCACCTAGACCAACCCCACCATTTTTCTGTTCCTCCCTCTGTT
AGTCCATATCAGTTTGCATGCTATCATAAGCTGTACGATTATTTTGGCATTGGAATTGAGTGCTCTTTAATGAGCTTGCT
TCTTTCCAGTTATTATGATCCTTTTGTCCATAACATTTCTACTTGAGAAGAAGGCTGCTTCCAGCCTTTCCTACTGTGCC
CCTGTTACCTTTGACCTAATTGTCCATGGTTTTTATTGCCAATGGGAGAGGAGGTGCTATTGATGGCAGCACCTGATGCC
TGCGGACATTGTGTTACTTTATGGGTCTGGTTTATGTTACTTGTGGATCAAAGTTTTTGGTTGCTGGTTGGGACTTGGAG
TGGGTGGGGTCTACTTATTGCTACTCTAACCCTGGGCTTTAGATGGTAGCAGTCAGTCACAGCCATGAAGCCCTTCTTAC
TTACAATGTTCTTTTAAGTTGTTTGTTTCTCATAAACCGAGATCGTGAAGTAGTCATCCAGGCATGATTCCATTCCTACT
ACATTCTACCCTTGGTCTGAGACACTGTTTCAGGAAATATTTATCCTGCTCTACTCACAGGGTAAATGCATTTTTTACTC
TAAATTGTTGCATGGCAATCTTATTGGAGATTGTATTCATTTGCTCTGGCAGAATCTGAATACGCCTCTGCTACAAGTGA
GATGTCCCTAATTGTTACATTATGGATGCAGTTACCCTCTGNTTAAATGG
>lcl|E21A4 No definition line found
GGGGGATTGAAGTGTCTGGCTCCTCTGCTAAAGATGTAGCCAAACAGTTAAAAGAACAGCAGATGGTCATGAGAGGCCAC
AGAGAGACCTCTATGGTCCATGAGCTAAACAGGTACATTCCCACAGCTGCTGCATTTGGTGGACTCTGCATTGGTGCACT
TTCTGTCTTGGCTGATTTTCTTGGTGCCATCGGTTCTGGCACTGGAATCTTGTTGGCAGTCACCATCATCTATCAATACT
TTGAGATTTTTGTCAAAGAACAAAGTGAAGTTGGGAGCATGGGAGCTCTACTTTTCTAAAGACATTTCCTCATCCGGATC
TGGAGGAAGCATGAACTCAGAATATTACATCACAAGACATAAAGTGGACACGCACAGCGTTAAACCAAGAACTCTAAACA
GGGTGGCACTCTTCATAGAAAGGTCACTGGTGTCTTCAAGGAGCTGACCTTCCATGTATTTTTTTTTGTTGCATTTTTTG
TGCATTTTATTGTCCCATGAAATGTGCATTATCTATTTTTTTAATCTAATTTACAATATAAATTAAAGTGTCATTAATCT
TGGTTCATTAAGTCCCTTTTTTAATCCATTATTTTTTTAGCATCTACCCTGTCGGGGGTGCTACCACACTCAATGCTGCA
TCTCGGTCTACACCCTGTCCTGCGCACCAGAGCAGTTTGGATTCACATCGGAGCAGCCTTTCCTGTTTTGACTCCTACCA
TCCGTTAACTCTGTGTGGTGGATGTAAGCACAAACAACATTGCTATACCCCACACTGTGTACGTCTTGGAAAATAATCGG
GGAAGTGCGTGTTAGTATTTTTACTAAGCAGCGTCATTTCTTTTATTGTCTTGTAAATTTCAAGATCAGCGTGTCTGAGC
TGGAGCAATGATCTGGACAGTTCTGATTCTGTGCAGAAATAATTGCTTTGTTTGT
>lcl|E21A5 No definition line found
CGACTTCAAGGGCCTCACCAAGCTCTACGCCTTGGTCCTCGTGAACAACAAGATCTCCAAAGTCCACGACAAGGCCTTTG
AGCCCCTCTACCACCTGCAGAAGCTCTACATCTCCAAGAACAACCTGGCGGAGATCCCCCCGAACCTGCCAAGCTCCCTG
GTGGAACTGCGCATCCACGACAACAAGATCAAGCGGGTGCGCAAGGACGTCTTCAACGGCCTCAAGAACATGAACTGCAT
CGAAATGGGTGGGAACCCCCTGGAGAACAGTGGCTTGGAGGCCGGGGCGTTCGACGGGCTGAAGCTCAACTACTTGCGCA
TCTCTGAGGCGAAACTCACTGGTGTCCCGAAAGATCTTCCAGAGACCCTGAATGAGCTTTACTTGGACCACAATCAAATC
CAAGCGATCGAACTGGAGGACCTCATTCGTTACTCGAAACTGTACAGGCTGGGGCTGGGACACAACAAAATACGGATGAT
TGAGAACGGCAGCCTGCCCTTCATGCCGACGCTGCGAGAGCTGCACCTGGACAACAACAAGCTCTCCAAAGTCCCTCCCA
GCCTCCCCGATTTGAAGTTCCTACAGGTCATCTACCTTCACTCCAACAACATCACCCACATTGGCGTGAATGACTTCTGT
CCCGTTGGCTTTGGGGTGAAGCGAGCCTATTACAACGGCATCAGCCTCTTTAACAACCCTGTGGCGTACTGGGAGGTGCA
GCCCGCCACGTTCCGCTGCGTGACCGACCGCCTAGCCATACAGTTTGGAAACTACAAGAAATAAGGCGGCTCGAGCGGGG
AGAGTACGAAGTGAAGCGAGCGGCGAGAACCAGCGAGATGAACCCACAATGAGCTACAGAAAGAGGAATACGGAAAGAGA
GGAGAAAGAGAGAGGGAGAAAGAGCAAAAGAGAAATCCACCCTGCATCTGCTTTCATTTTCTATACTTCTTCGCCCCCAA
RGCTGAGCGTTGTGTGTATACAATGGTGGAGAGCTCTCTGCAGCAGCTGCAGCCCTAGATCAGTGTAGGCAAACTCTTGT
AGTGCTTATTGAATAAGCTCGCAATGTGTGGCCCAGGAGATTGAAATTGTGCCTAAAAGATGCCCACCCTTCCTTCCCGT
CTCAAGTGTATGTGCACATAACATGCCCTGCTTTGCCTGCTGCCCCTCTCCCTCTGACCACACTCACATGCCCACAGAAC
AGAAAAGATGGCCTCCACGTCATCCCGCCTGCCTGGGCCTGCTCTTTGGGATTTGGATTTGTAGTGGTTCTTTCACCATC
AACACATTTAATCATGGAGACAGCTTGGCTTCCAAACAGAATTAGGATGTATTTTCCTATACTGCAATGTAACAGGAAAA
TCTGCCAGAAAATGCCAGATCCCACATGTTCCGGGCCTTCCTGCGATTGCTCACCTTCAGCAGTGCTGATGGCAAACCAG
GGTAGACGGAACAAGAGTGCTTGCATACTCACAAGCACAGGCCAGCAACATAGCCCACCCTGTGCCACAATCAAC
>lcl|E21C6 No definition line found
CACTGGTTGCTGTTGCTCGGCTGATGGCGGCGACGCTCCGGTGTCTGATTTGAAGCGCTCCAGCCCCGACAACTCCCTCG
TCTGTAGCAGGAGAAGCGCCCGCTACTAACCGTTCTTTTGTGTTTGATGTGTTAAAGCAGGAGGCGCCATGAGCTCCGAC
GTGATCCAAGTGACCAACGTGTCCCCTAGCGCCAGCTCGGAGCAGATGCTGACCCTTTTCGGCTTCCTAGGGCAGATCGA
GGAGCTGCGGCTCTTTCCCCCGGATGATTCTCCTTTGCCTGTAACATCTCGTGTCTGTTTTGTAAAGTTCCTTGAGGCTG
ATTCCGCAGTTGTCGCACAGCATCTGACAAATACAGTGTTCGTTGACCGAGCTTTGATTGTCGTTCCATATGCAGAAGGA
GTTATTCCTGATGAGGCGAAGGCGTTGTCTCTACTGGCACCGGCAAATGCAGTGGCAGGACTTCTGCCTGGAGGAGGGCT
CTTACCTACTCCAAATCCTCTTGCTCAGATGGGTGCAGTTCCACTGTCTGCGTTGGGAGCTTCTAGTCTCGATCCGACTC
TGGCTGCCCTTGGGCTTCCTGGTGGAAACCTAAGTTCACAGTCAATTGCAGCAGATCAACTGCTAAAGCTGATGAGTTCT
GTCGATCCAAAGTTGAACCATGTAACTGCTGGACTTGTATCACCAAGTGTGAAATCTGATGCTTCTAATAAGGAGATAGA
AGAAGCAATGAAAAGAGTACGGGAAGCGCAGTCCTTGATATCAGCTGCTATAGAACCAGACAAAAAAGACGATAAGCGAA
GGCATTCAAGGTCACGGTCACGATCAAGGAGGAGGAGAACTCCGTCATCGTCCAGGCACAGACGCTCAAGAAGTAGATCA
CGAAGGAGGTCCCATTCAAAGTCCAGGAGTAGGCGGCGATCTAAGAGTCCCAGGAGAAGACGGTCTCATTCGAGAGAAAG
AATTAGAAGATCTAGGAGTCCATCCAAATCAAGGGATAGGAAGAAAGAGGATAAAGAGAAGAAGCGTTCGAAAACCCCAC
CTAAAAGCTACAGCACAACCAGACGATCTAGAAGCACAAGCAGAGACAGAAGACGCAGAAGAAGCAGGAGTGGATCGAGG
TCCCCAAAGAAATTGCGATCACCTAAAAGAAAGTCTAGATCCCCATCTCCTAGAAGACATAAGAAGGAGAAAAGAAAGGA
TAAGGACAAGGAAAGGGAGAAAGATAGAAGCAGAGATGAAAGGGAGCGATCAACCAGCAAAAAGAAGAAAAGCAAGGACA
AGGAGCGAGATCGGGAAAGAAAATCTGACAGCGACAAAGACGTAAAACAGGTCACAAGGGACTACGATGAAGAAGAACAA
GGTTATGACAGCGAGAAAGAAAAAAAATGAGAACAATTTGGTGTCTGAATCATCTTCCCCTAAAGTGGGGGATGAGCCAG
TGGAAGCAGTCGTTGCTGAGGTTGTGAAAGAATCAAAAGTAAATGGGGACGATCATCATGAAGAAGATATGGATATGAGT
GATTGAAAGCTGAAGACATACATCCGTGTCATTCCTGTGTGGATTGTCTTATTGGTTCTTCAACCGGATATGCACTGCTC
TTTGCTAAACATTTAAAGGTTATCTGCTACTACAGTTACTTCCATCAGTCGTGGGAAGTAGTACATGGATAACTTTACTT
GGTTTTGGACAAGCAATTGACTAGCCAGGGAGTTTACTAACCTGATGATGCTACAAACGGGTGAAAGGTTGCATGCATCT
ACAGCAGGCATGGATTGTTAATGTTCGATATCAGTAGCTCAGTTCATTGTTTTCTAGAATTTGGTTCATTATAGTAATAT
AGGTAATTCACTGACTGCGTGTTAAAATGTGGCACACGTTAATGTTCTGAGGAAAT
>lcl|E21C7 No definition line found
CGAAGGAGGAAATCGACCTGTTCACCAAAGAGAACATGTTTATTGGCTGGACGGAAACGTCGGTGAAGGAAAATAGGAAT
ATCAACGAATCAATGAATGTCCTTGTGGCGAAGATGATGGATAACGGTGAGGGGGTGGCTGCTTTATCTGGTAACGGTGA
CTACATCAATTTGCAATACGTTGCTACGCCCGGCTATGGCTGTTGTTGAATGGTCACTCTGTTTCCCTGTTCCAACGACA
AACATTTCCTGTTTTCTTTACATTTGAAAAGGGAGCTTTCTACAGATCAAATGCATCAGTCTTGGAATTAGAGGACTAAT
ATTAATGAGGACACTATATAGCCAATTTATGCCCGTTTCCGAAAGTTGGAATGAAAGCACTTGCCATCATGTATGCTCCA
TGGGAATTGCACAGATTCAACTACATTGCAGCTTTGGGATGATTCTGGAGAAAAGGGACGGTTAAGCTCTAAGGATTAAA
CTTTCAGTGGTGAGAGGCAGCCAAAAAAGAGCTCGATTTGGAGCGAAAACTGATCCAGATAGGTTTGTGACTTGGGCATC
CAGCTACCGAGAAATTCATCTGATATTCAATTGCAGTGGGCTGCAGTGTTCTTGTGCCTTTTGATCCTGCATATTTAAAC
TGCTTGAATGATTCTAAGCTCCTACATTCATAATGCTGAAAATCATTTCAAATAATTGGAAATCGGGTTCCAGTAAATGT
TTTGCGGTCAAGGAAAAGCAACAAAATGCATGAAGGTGTACCAGCAAATAGGCGAAGTGTGGACTTCTTTACATGCTTGT
ACCTCTGAAAGGCTGGTAGAGCACAAGTGACTTAATGTGTCCATAACCAGCCTCTTAAAAGCCAGTATGCTCCAGGAAAG
CGTCAGTCATGTGTCTGGCATATAGAGGAATTGGCCCTTCCCAAGAACATTGTAGGCCTTTTTAGCGGTGCCAACTAATT
GGAAATATCTCCCAATGTCCCGATTAGTTCAATCTGCATCTAGTTTTGGTG
>lcl|E21C8 No definition line found
TTCCGCTTTTCCGCACAGGAGCAGCAATGACTGCCACACTTCGCCCGTACATGAATGCGGTCCGTGCCACTCTGCAGGCG
GCACTATGTCTAGAAAACTTCTCATCACAAGTTGTAGAGCGACACAACAAACCAGAAGTGGAAGTAAGAAGTAGCAAAGA
ACTGCTCTTACAGCCTGTCATCATCAGTCGGAATGAGAAGGAGAAAGTGTTGATCGAGGGGTCCATCAACTCTGTGCGAG
TCAGCATCGCAGTCAAACAGGCTGATGAAATCGAGAAAATTCTATGTCATAARTTTATGCGATTCATGATGATGCGAGCG
GAAAACTTCTTCATTCTTCGCAGAAAACCAGTAGAGGGTTACGACATCAGTTTTCTGATMACGAACTTTCACACTGAGCA
GATGTACAAACACAAGCTGGTAGACTTTGTTATCCACTTCATGGAGGAAATCGACAAGGAGATTAGTGAAATGAAGCTTT
CAGTCAACGCAAGGGCCCGAATCGTTGCAGAGGAGTTCCTCAAGAATTTTTGATAATCCTGGATGTTCGACTGACTTCCG
CTGCCTCGTGAGCTCCTGTGTAACTGCTCCATGTCGTCTGGAAGGGCTGTGGGGGGAGGATGGGAAAACATGTGCAGGTC
TTATCTTCTGTGGATAGACCTGAGGTGACGTTGACAAGCCATGGTGATTGTCAAAGGAGAGGCGTGCAGTGCGTTCTCCT
TGGTTGCCAATCCTCATGGTTTGTATAATTTTATATTGTGGACCCAGAAGTATTGTGCTTATTATGATGCATTTTTTGTA
TTTTTCTAAATTCTTTGCTGTATTCACTCAATATTGATTCTTCTGGTTTGTTCCCTATTGGTACAATGACTCTCTCTTTG
TGCCGCACAACTATAAGAGGGGTGCTCTCGAAAGCTGCCTTGTCATGTCATACAAAACTATATACAAAGGGGACTAGAAG
TTAAGAGGTTGAGCTTATTTGAGGTATAACGGGCTGTGTGTAAGCCTCCCAGCCCCCTGCTGGTATTGCAGTGTTGATGG
GCAAGGTTTTAAAGTGTCCTTTTCCCCCAATCAACGGCTCTGGTAAGGTGCCTTCTAAGCAAATGCAAGTAAGGGACACC
CCAATAAATCCAAACAGTGCATTAATTTGGTTGCCCCCTCCTGACTGGATTTGTGGGGATTTTGAGGCCACAGCTTGTGT
GTGCTGAGAGTGTTATCTCTTGTTGCATTTGGGATCAGGATTTAGGACTAGCACCCATGCCATCCTACTTGGTTTACCTT
CCTTGTAGGTACCTTCCTTCGCTGGAGAGTAACAGTTAGTGAGAGTCGTTCCGCTGCTGAGAAATATTGACATGCTATTC
TCTTTGTATGAACTTGATAAATGTTGGTACATATAGACGAGGTGACCTTGTGCCATTTGCTGATGTTTAGGTGTCAGGCT
AGTCAATCACCACGCAAAACCTCTTTTGAAAGTAATGTCCGTTGGAACAGGTTCTGGCAGGCTTTATGCCTGCTAAAGGA
TTTGGGACTATTGGTGTGGGATAAATGACACATTTACTATGCTGTTGCAGATTGACCGTCCCTTGTGACTACGGGTGTCA
ATTGTGT
>lcl|E21F4 No definition line found
GCTGCGTGAAACACCGCACTCTTCGGAAGACAATAGCCCCAATCATGGACACGCCGACAGTCTTCGCGATCATTCTGGCA
TTTTCTGTGTTCTTAAACTGTAAAGCAGCAGGTGTTGGAGAGTTACCAGAAATTGAAGCAATCAGCTCAGATGAAGGAAC
CGGCGCAGCAACAAATACCACAACAACACTCCCCATACAGCCTACAGCCCATACGACAGCTAAAGTAACAGTAATTCCCA
CCCCACAAGTCAACACAACAACACCATCAGCTAACAGAACCACCACAGTTCCCAGCAACCAGACAACAGYTCATTCAACA
GTAACATCTCCTCCACAAGTCAACACAACAACTCCATCAGCTAACAGAACCACCACAGTTCCCAGCAACCAGACAACAGC
TCATTCAACAGTAACATCTACTCCACAAGTCAACACAACAACTCCATCAGCTAACATAACCACCACAGTTCCCAGCAACC
AGACAACAGCTCATTCAACAGTAACATCTACTCCACAAGTCAACACAACAACAGCATCAGCTAACAGTACCACAACAATT
CCTAGCAACTACACTACAACTCAACCATCCAACTCAACAACACATACTACGACAAATACCACCCATCCTGTCACTGTGCC
GACTGTCATACCAACCCCTACCTACTCTCCTGAACCTTCACCTCCTGCAACTGGAAACTACTCTGTCTCCGACAAGGGCG
CTAACTGCATTATGGCCCTGATGGGAATAGAAATAATTATTCACACCAATAAGGATACTTACTTTAATATTGCACCGAAC
AAAACAAAAACATCTGGAAATTGTGGGAAGTCCAACGCCAACCTGAATTTAACATTTACTGGAGGATTTATAAATTTCAA
TTTTGTGAAGGATAACAAGTCATATTATGCTGATCAGATCCAGGCCCTCTTGCAGCCTCTGAATGTTGAACAACTTTCAA
AGCAGACTCTCATGCAAACAAAATTGGGGACTTCCTACAAGTGTAACTCCAAGCAGAGATTTCCTTTGGGGAATAATTTG
ACTCTATTAATGATAAATGCCAGACTTCAAGCTTTTGAAATCCAACATAACAATTTTGGAACAGAGTCGGAGTGCCCCAC
TGACCACAACTCTGTGATTGCTGTTGCAGTTGGACTTACAGTAGTCATCGTAATCATTTTGGCTCTGATCATTTATTTAA
TCTACCGCAGGAAAAAATCTTCTGGCTACCAGAGGATCTAAGAGAATTTCAACATTTTATGTGTATTTCATAAAGGGAGA
TTGGGATTGTTTCTATTGTTATGAAAGAAAGTCTGTTGTTATGTTTTAAGACATTTACTTTGGTAGTCAAAATGATTAAG
CAGTTATGCTTTGGAGGTGGTGGGGGAAGTAATTGTGGTATCTAATAATGTGCATACTACCCTAAACCTCTGAGTGAAAA
GGGATGACACGGAAGCGCAACTATGAAGCGCTCTTTGATACTATCATATCGCAACAAAATCTTCTTGACTGTAGTAAACA
CATGCTAACCCGTACTGTTTTTCATGTCAGTTTTTCATTTCTCATTTCATTCATTCCTTTTCTACCCTCAATGAAACTTA
GTTTAGACAGTTGATTTGAGTTATGAAATACAGGGAGGTAGAGAGTTAGCACCAGTAACAACCCTGAGTAAACCTTTTCC
CAGCATGCATTATGTAATATAGC
>lcl|E21F8 No definition line found
CGCTGAAGAGGATCTGAAAGAGCACGCACAATGCCTAAATCAAAGGAACTTGTTACTTCAAGCTCATCCGGCAGTGACTC
CGACAGTGAGGCAGATAAGAAGGCAAAGAAAAAAAAGCAAGCACCTCCAGAGAAGCCTGCAAAGAAACAGAAGACCGGGG
AAAGCTCTAAAGGATCCTCTGCTTCCTCAAAACAAAGCAACAAAGCAGAAGATAATATGTTCCAGATTGGGAAAATGAGG
TACGTCAGTGTTCGAGACTTCAAAGGCAAAGTACTTATCGATATCCGAGAGTATTGGATGGATCAAGAAGGAGAAATGAA
GCCAGGAAGGAAAGGAATTTCTCTCAATCCCGAGCAGTGGACTCAACTTAAGGAACAGATTTCCGAGATTGATGATGCAG
TAAAAAGGCTCTAAACTTTGCACCTCGCAAAACCCTCTTTTTAGTAGTTTTAAGGGGTCTTTTTACATTGGCTTTTGTTT
TCTATAATTTGTTTTTTTCAGGCTAGTGTACATTTCGATGTTGAAAGAATTTATGAATATTTTTTTTTTTATCTGCATTA
CGTGTGCACTGAGTGGAGCTTCTTGGTGTGTACCTTTTTGTCACTGCTAGTTTTTTGCCCCGATTCTCCCCTTTGCCCCC
CATAAGTAAAGTAGAAATCTGGTAAGGATTGATGCACTGTGCCAAGAGCAGGTTCTGCAGGTTTATATGGGCATTTTAAG
TGCTTTCTAACCATTCCAGGTACTCATATTGGAGGAATGTCATAAATTCTAAAGTTCCCTTCTGGAGGAAGTTTCCTTTT
AAAATATTTGTTTCCTCCAAACATTCCAAGATGCCTGTTTCCAAACCAGGCCTGTATGCTGCACTTGGACATTGTCTGCA
AATGGATCCTCCTCATTATGCAGAGAGCTGTACATCATCGATAGGATGTATTCTATAATGGGTATGGACTA
>lcl|E21F9 No definition line found
GCGATCCCTCCTGGTTCATGAAGAAAGCCCAAGAGCACAAGCGAGACTTCAGCGACCAGCAGCTAAAGGATGGCAAAAAT
GTGATCGGCCTGCAGATGGGCACCAACCGAGGGGCATCCCAAGCAGGCATGACGGGCTATGGGCGACCAAGGCAGATTAT
CAGTTAGACAGCCGCTGCTGATCTACCCCCAGACTTCCTCAAGAACGTGCCCTTTATCCCAAATGTAGCTTCACACACAG
AAACCAGAGCGAACCACCACAACAGCCGGAGCTGCGACAGACCGATGACCAAGGACTATAAAAGCAGAGTCTCGTTCAAC
GGGATGTTTGAGATGTCAAAATATGAATTTGACTTTAAGCAAAATTGAGCTAGAATGCAAGGGAAGACATGTCACCAAAT
AAATGTACTTGGCCACTACTGTTCAAGAAAGWGTCCACAGGAAAGTACAAGAAAGGTTTGAATTACTCTACTTGCCACTG
TACATAGTTACATTGTGTATTAGAACTTTGACTTCCCAGCCAGAAACTCCTGCTAAATACTGATCTCTTACCTGTGCAGG
CATCCTGGTGCAAGATCCCCTGCAAGACTTTCAGACTGGTCAAATAGGTCATTTCTGCTGGCATGAGTGTATGAGAGCTT
AATAAAAAKAMATAATTGTTTCTTACAGACAAGACACTTGGGTTCCTTAAGAATGCAGCTGATCTGATTCTTGCAGGGAA
TTGGCCAATTAAAATAGCCTGCCGATCACCGGCTTGCAGTGTTCCGGGTGTACTTTCATCCAAGAGGTTTTGGGGTCCAG
CTAATACTAAGTATTCAGGGCTGGTACAGCCACCACTTGTAGTGACTGGAAGCCAGCACTCCCAACTTGCCAGCTAAGTG
CATCACCACAGCTGGTTTGTCAAGGACTAAGCTGAAAAGTCAAGGGACTGTTAAGAGTCCCAGGGAAGTAAGAAGGGGTT
TGGGTGCTTAACCTTGCTTATGAGCTACAACATTTGGAGGCATGCAGTAATGCACAGACCTTTTAACAAAGAATGCTGGC
TGGCTAACTATATAGTTGTTCTACGGGAGTGGATAAGAACAGGTCTTCGTTTTAAAGAAGTGGCTATGTTCTCCAAAGAT
TTGACCAAGTACAAATCTCCTATGGAGCAGTGAATACGCACTGGTACTTTCCAGTGCTTTGGAGTAACCACAAGCTTTTT
TTTAATAGACGTTAAGCACATGTCCTTTCTAGAGATTTGGATAACTACAGGTGTTCTTTAAAGCAGTGATGTGCCACAAA
TTAATTTCTAAAGTAGTGGCTAAGTACACTTGCTTTTAGAACAGTGGCCAAGCACATGTGTTTTCTGGAAATGTGCCACA
GGTCTTCTATCGAACTGTGACTCAGTACAC
>lcl|E21G10 No definition line found
TATCTGCCAGGCAGCAGCAGCAGCACCCAGCCCTGCTCTCGGGCTGCCGTCCCAGACACTTCTGAAGACTGAACCCAGGG
CAGTGCAGCAGGCAGACCAGCCCACGCGTTAACACACCACCAATCAGTACTTAAGGTCCCCGTAGGTACACTACGGGCAC
GATGACTGAAAAGTTTAACTGCCACTACTGCAGGGACCCACTGCACGGGAAGAAGTATGTGGAGAAGGAGGGCCACCACT
GCTGTGTCAAGTGCTTCGACAAGATCTGCGCCAACACCTGTGCTGAGTGTAGGAAGCCCATCGGAGCGGATGCTAAGGAG
CTGCATTACAAAAACCGCTATTGGCATGATGAGTGTTTCCGCTGCTCCAAGTGCTATCATCCTCTGGCTTCGGAGCAGTT
TATGATGAAGGAAAATAAGATTTTGTGCTCAAAATGTTCCACCAGGGAGGACTCTCCTAGATGCAGCGGATGCGCCAAGC
ACATCTTGCCAGGAAGCCAAAACGTTGAATACAAGAAAAACGTCTGGCATGAGGAGTGTTTTACCTGCAGCCAGTGCAAG
AAAGCCATAGGATCAGGGAGTTTCTTCCCAAAAGGAGAAGATGTTTACTGTGTCTCATGCCATGAGCACAAATTCGCCAA
GCTTTGTGTCAAGTGCAAGAATGCTATCACTTCTGGAGGGATCAATTACCAAGATAGGCCCTGGCACTCAGAATGCTTTG
TATGTGCCACTTGCTCCAAGAAGCTTGGTGGGCAACGTTTCACTGCCGTGGAAGACCTGTTCTACTGTGTGGACTGCTAC
AAAACCTGCGTGGCTAAGAAGTGCTCGGGATGCAACAACCCTATCACAGGGTTTGGAAAAGGAGCTAGTGTGGTCAGCTA
CGAAGAACAGTCCTGGCATGACTACTGCTTCACCTGCAAGCGATGCTCGAGTAACCTCGCCAACAAGCGCTTCGTGAACC
TCAAGGATAACATCTACTGCCCCGACTGCGCCAAGAAGGTCTAAGCTGGAGGCGCGGCGCAGTGTGCACTGCCCAATGGC
ATCGCATGCCTCTCGCTCAGACACGAGCCCTCTAACACCCTACACAACAGTGCAGTGTACACAAAAGCAGAAGCTCCCTC
CTGCCATAGGCATCCAAGATACACAACAGCTACAACAAACAAAAAACACAGCATGCATATGTAATTTCAAAGACGGCAGT
AGAGTTAAAGCTTTGCAATGCATTTATAGCTCATGTGATATAGTGAGCACTATATTTCTACGCAAGCACTAATGCAAAAT
CCAAGATAGATAGTAAACCTAGGTTACTACTTTTAGAACATCCCATTGTATTGCATAATTTGTGCGAAATTGCAAATGTC
GGCTTTATTAACACTGCATGGATGATTTGGCTTTCAAACCTTCCTTGGTCAGTTTACACATGACAACCACCAAGGTGACG
TTATCAGATTGCTTCACACAATATATCTATCTATATATCACAATACAA
>lcl|E21G12 No definition line found
GACCCCGTATAGAGCTGCCAACGCCCGGCGAAGAAGCGAGTCTGAGAGGTTAACATCTGATAAGTTGCTGGAAGTGGAGG
CTAACAAACTGAAGCCATGCAGACAATTAAATGTGTAGTTGTTGGGGATGGAGCTGTTGGTAAAACATGTTTGCTAATTT
CATACACCACAAACAAATTTCCATCGGAGTATGTGCCTACAGTATTTGACAATTATGCTGTAACTGTCATGATTGGTGGT
GAGCCATATACTTTAGGATTATTTGACACTGCAGGACAGGAAGATTATGACAGATTACGACCTTTAAGCTACCCGCAGAC
TGATGTTTTCCTAGTCTGTTTCTCAGTGGTTTCACCATCTTCCTTCGAAAACGTAAAAGAAAAGTGGGTGCCAGAAATTA
CTCACCACTGTCCAAAGACTCCATTTCTGCTTGTTGGCACCCAAATTGATTTAAGAGATGATCCCTCAACGTGTGAGAAA
CTTGCCAAGAATAAACAGAAGCCTATTACTCCAGAAACTGCAGAGAAGCTGGCCCGGGATTTGAAGGCAGTGAAATACGT
GGAGTGTTCTGCACTCACGCAGAAAGGCCTCAAGAATGTGTTTGACGAGGCGATATTGGCTGCCTTGGAGCCTCCGGAGC
CGAAGAAGAAGCGCAAGTGTGTGCTGCTATGAACATTCCTCCAAAGCCCCTGTCCTTTCTACAAAGCTGGTGTTGCTGTC
ACATTAAAAGCAATGTTTAAAGCAAACTAAAGATTAAAATTATAAAATAAATTTAAAATTTGTTCTTGCAATAATGACAT
GCCCCCATGCAAATCCACTCCACACAGTATAATGGTTTGACTAGTGAACAATTTATTGTTCGTCTTCCACTTCCCTTCAT
TTGAACTTAATTTTAAATATATCCAAAAGCACTGATCAGTACTAGTATTTTAATATTGTTTGTTTAAAAATTATTTTGTG
AAGAGCCAGGCATGCTTGTGGTTCTCCCCATAACAGACTAATGTCCGACTGTTTTATAAAGCGTATACCTTGTGCCACGC
TGTGAGGATTTCATTGTGAGTTTGCAAGTCCAGTGTCCAGGAAGGGAAGGTATTCCAGTCACTGTACTTGTGCTACAAAC
ATGTCCTAAACCGCTGGCCCTTCTTTGCCAA
>lcl|E22A10 No definition line found
TAATAATCCATGGGACGGAAGATGAAGTTATTGATTTCTCTCATGGCCTTGCATTGTTTGAACGTTGCCAGAGACCAGTA
GAGCCTCTATGGGTCGAAGGAGCAGGTCATAATGATGTGGAGCTTTATGGACAGTATCTTGAGCGATTGAAACAGTTTGT
TTCACAAGAGTTGGTGAATTTATAAAACATATTTTGTAAATTTCTTGCTAGGTTTTGTTCCACTGCTAGACTGTGCACCA
TGGTTAATATAAGACATGTATAACCTGAGACCTGAAGATTTGCTTGCAAATCTGGTCAGTTGCCTTTAAATATGCAAGTA
ATGGTTTGGAAACATAAGTGATGAAGGTTAAAATACCAGTATTAACAATTGGAAAAACACTGTCATGCAGTCAACCATGT
GTAGTTAAACTTAATCATTGTGATGGGTTTTTCATATTGGATGTAAAAGTAAAATATTGGACGGAGCAATGTATGAAATC
ATGTACAATTAGAAAACGAATGCATGTTTTACCAAATGCTAAAGCATTTTAGGTTTTTAAACCTTTTTTTATTTTAAATT
TCCTGTTGAATATATTGTACAATAAATTAAAAATGCTACGAAACCGATTCTGAAATGTGTGGCACAGCCATGGTATGCAC
CCCCAGTCTGTGCAAAGTCTGTTAAAGATT
>lcl|E22A3 No definition line found
CCAGCCGCCTGCACGCAGCGTTGCCCAGTCCAAGATCAGGTACAATGGCTGCCCCAACAGTGACTGTCCCACCATCTTAT
GCTGATCTTGGCAAGTCTGCCAAAGATATTTTTAACAAAGGATATAGCTTTGGGCTGGTGAAGTTGGATGTGAAGACCAA
ATCTGAAAGCGGAGTGGAATTCACAACATCCGGCTCCTCAAACACAGACACTGGAAAAGTTACTGGCAGTTTGGAGACTA
AGTACAAGTGGGCCGAGTATGGCCTGACCTTCACAGAGAAATGGAACACAGACAACACATTGGGCACTGAAATCACCATT
GAGGACCAGATCGCCAAAGGTTTGAAGCTTACATTCGACACCACCTTTTCGCCCAACACAGGGAAGAAGAGTGCCAAGGT
GAAGACTGCCTACAAGCGAGAGTTTGTGAACCTTGGCTGTGATGTGGATTTTGATTTTGCTGGCCCTGCCATCCATGGCT
CTGCAGTTTTTGGCTATGAGGGCTGGTTGGCTGGCTACCAAATGACCTTTGACAGTGCCAAATCCAAGCTTACCAAGAAT
AATTTTTCTGTTGGATACAAAACTGGTGACTTCCAGCTGCACACCACTGTAAATGATGGGTCTGAGTTTGGGGGTTCTAT
TTACCAGAAAGTGRGTGAACAGCTGGACACCTCTGTGAWCCTCGCATGGACGGCGGGAAACAACACCACTCGCTTTGGCA
TTGCGGCCAAGTACCAGCTGGACCCTTCAGCTTCCGTCTCGGCAAAGGTAAATAATTCCAGTCTGGTCGGAGTGGGCTAC
ACCCAGACCCTGAGGCCAGGTGTGAAGCTGACACTCTCTGCACTTATAGACGGAAAGAACTTCAATGCTGGCGGTCACAA
GGTGGGCTTGGGGCTTGATTTGGAGGCTTGAGGACGCCTCTCCTGCACCACAAGCTGAAGGGAAACGATGCAATGAAATT
GGCCTTAACGGTGCATTCTGAAGTGTTAACGCAGCATTTTTCACCCCCTGCTCCTGTGGATGGCACCAGAACAAGCTGTA
TTTTTATGTATTTAAGCTGTGGCCTGTTCGCTCGTTTCTAGTTAAATTGGTTGTTACTGAAGCCTAGAACAGGCTAACCC
TTACCCATTATTTAAATGTCTTGTTCGGCACATGTCCGCAGGAATGAATTAGACCTTTCAGAAATGTTAAACTGTGCACC
ATTATTTTCTTGTACCCTTTAATATATGATGCAAACCAGATCATTGGATGTTTTGAAAAAAGATACACTAATTTTGTTAT
GTCACCTTGTCAGAAATACTTTTTGGTATCCTGCAACTGTACAACCTAGGA
>lcl|E22A4 No definition line found
CAAAAAAGCAGAGAGGCGAGCACCCAGCGAACGGCAGCACTTCCGGGAAACAGTCACCGCTACTTCACAGCCGAGCACCG
TCCACCGTAAAGATGTGCAAAGGATTGGCCGCGCTGCCGCACACATGCCTGGAAAGGGCAAAGGACATCAAGACCAAGTT
AGGCACTCTGCTCCAGAAACCGGAATCCGCATTTGACCTGATCATCCCATACCCAGAAAAACAGCAGAAGACAATCAAGA
CTCCCAAGCCGTCAATTGAGGAAGCCTTGCAGTGGCGTGAATCGCTGGACAAACTCCTGGAAAACAGCTATGGGCTTACA
GCTTTCAGAAGTTTTCTTAAGTCTGAGTTCAGTGAGGAAAATGTGGAGTTCTGGGTTGCATGTGAAGACTATAAGAAGAT
AAAGTCTCCAGCTAAATTGGCTCTGAAGGCAAAGAAAATATATGAGGAATACATACAGACTGAGGCTCCAAGAGAGGTGA
ACATCGACCATTTCACAAAAGCCGTCACTCTGAAGAACCTGGTTGAGCCGTCAGCGAGCAGCTTTGATCTGGCCCAGAAG
AAAATCCATGCCCTGATGGAGAAGGACTCCCTTCCCAGATTCCTGCGGTCGGACCTTTATCTGGAACTGATTGAGTAGCC
ATGTGGCCGGGCTGTGCAAGGCAACCCTGGAGTCACAACAGGGCTTCCTGTGTAACGTTTTCCGCAAGCCAGCATGTTGT
CTGACCAGCAGCTTAGCCTTAAATGCTCCAACGCGATTAAGTGTTGCTAGTGCTTGTGCCATGTTGTTTTGAAAAACCGT
GCGTCATTAGCTAATGACAGACTGTGTGTATATGCGGCCTTCAAAGCCCTTTTTGGAAATATGTCATCGTAAAATGAAGT
GGCCTAACTACTGATAAAACCAATGTGTCGGAATCCGGACCTTTTGGAAGCGATGGTTGAAGAAGTCAGATGCGGCCCAA
GTGCATGCAAAGTTCACACCACTTCCATACCACATAACCCAGCAATACTTATGCTGTCCCTTCTAAATGTCATTTGTTGG
AAGTGTGAGCAGGAGCATGTAACTATTCGTCTAATTGTTCCTTCTAATTTAGGCCCTACTATATATATGCAG
>lcl|E22A7 No definition line found
CAGTCATCAAGTGGCGTGAAGATGTTAGTAATTTTGATGAAGAGTTCACAGCAGAGCTGCCGAAGTTGACACCCCCCAGG
GAACCACGAATACTCACAAAGAAGGAGCAGGACATGTTTAAGGAGTTTGATTATGTCTCTGACTCCTGTTAGCCCCTGAG
AATGACAATGATGGACTGTTGTGTCTAGTTCAGCATGAGGAGAACAAGCTGGCGCATGGAGCAAAGACAAGCCTATGAGT
GCAGAATTGTCAGGACCATGGACGTGTGCAGTGGCATGGGGACTTCCCACTGAAATTCTGCTTCTGCATAGTCTGGATTT
ATGCTCCTTGTCCTCTGGACCTGCTGCTGCTCCACCATCTCCCTCCCTTTTATATTCTATGCTTCATCACCGGATCTTTA
ATGGCTGTGAATAGGGAGACATGTCTGCGTGGATGACAGGGGTTTGGGGACAGCTGATTAGCTAGGGTTTTAAATCAGCA
TTTCCTACTTCAGATGCGCATTAGGATTGGACCATTTTGCCTTATTTTCAAATCTGGTTTGGACCACTTTTA
>lcl|E22C12 No definition line found
TCACCGACACAGCAGCTTTCTTGACCAGGCTGGCCAATACTCGGTTGGTTGTATACTTCCGCTCAGACAATACTTCCTTG
CATTCTGGGCAAGAAAACGCGGTGGCACTCTCCCAAGACTTATCAATGCACTGTTTGCAAAAGTTGTGGCCACATTCCAA
GATTACTGGCTCCTTGAACAGAGACCGGCACAGACCGCAGGTCAAATCTTCAGTGAAGTCGTCCTCCGCTTCGTCAACTT
TCCTTTTCTAGAAATAGAAATAAAAAGCGTCAAGTGATGCAAACCTTTTTATTGCCGCCCCACCCAGCCCCTATGCTAAA
TGCCTCGGGGTGTATATGGGCCCCCTTTGCCTGATTGACAAGGCATTAGATCAGATGAACGATGCTAGCAACCAATCAGC
AACTGCAATTCCTCAAGGCAAAAGCAACAGGTCAATCCTGAGCTCTACACGCGCACTGGTTTCAGGGTTGGTAGAGTCTC
CACCCACACCTTCGCCTGGTACCAGGGCATATGCAGGACAAGGATAGTGCCTTAAATGCGACACTATAATGAGTCTACGA
AGGAGGGAAAGCATTTCACTTAATGTTGGGCAAAGTGCGGAACCAC
>lcl|E22C3 No definition line found
CTTGTTGAGACACTGAATGATGCGGCGTTTACAGACATATTTCTGCACTTACTCACCAGTAACCTTATATTGGTGGCAGA
TGAATTTGGTACAGAAGAGTTCTGCACCGGCCTGTTTGATGGCTTCTTCCTCGCGCCTATCGCAAGGAAAGAAAATGTGC
ACCGTCATGCATTAAGGCTTTTGGTTCACATGTACAATAAAATGGCACCTTCCAAATTGGAGTCCCTACAGAAAGCCTTG
GAGCCAACAAAAGCGAGTGGTGATGCTGTAAAGGATTTGTATAATCAACTAACCGAGAAACAGCAACAGAGGAAGCCCAG
TCCAGCAGCTCAGGCCCCCGAAACACCCAGCATGGATTTACCTCTGCACACTGTTACACCCCCTGTCATATGAGAGCCTT
CAATCAGATGTAGCATATTGGAGCAGCTCGTGTGGTGCTAGACTAAAGGAGCGATGATGTTTCTTCACCTCTTTAGGTTT
TGGATGTCTTCAGATCCCCCCCGACCCCCCACCCGCAGCCTCGTTTAATTGGCAGCACAGTGGAAGAAGGTGTTTCAGCA
ATAGCTACCCTGGAAGATGTGTAACCTGGGAAGATTGGCATGGACCAGTATAATCCTTGACTGGTTAGTCCTACATTGGC
AGAAGGATCCTTTCTGTAGCAGTCATAGCTGAAAAGATAATTTGTATTTATTAATCATATCTCACAACTAAACCAGAAAC
CGCCCTGACATACACTTGGGAATTCTCATGA
>lcl|E22C9 No definition line found
GGCGACAAGGCAGCAGCTGGAAGGAGAAGGGCTGCAGCGGCCATCGGTGCAAGAGAAGGGGCGAGTCTGCTGTTTCAGGG
GAAAATAAAAAGACATTTGTAAAACACAAGTGCCATATTTTGATACAAAGCGGAAAGGAAGCCGCCTGCTCCGAGATTCT
GAAAGCTCCGGCACCGGAAGACGCCAGAACCCGCTAAATAATCGTGCAGGGATCAGCTGCCAGTGGCCGTACAGCGTGAC
GTGCGGCACGAGAGATCCCCGCGACTCCTGACGTTCMGTGCGCGTCCGTGACGTCACAGRGCGCCATGGCGGCCATCCGG
AAGAAGCTGGTGGTGGTGGGAGACGGCGCGTGCGGCAAGACCTGYCTGCTGATCGTGTTCAGCAAGGACGAGTTCCCCGA
GGTCTACGTGCCCACCGTGTTCGAGAACTACGTGGCGGACATCGAGGTGGACGGCAAGCAGGTGGAGCTGGCCCTCTGGG
ACACGGCCGGCCAGGAGGACTACGACCGCCTGCGCCCGCTCTCCTACCCGGACACGGACGTCATCCTCATGTGCTTCTCG
GCCGACAGCCCCGACTCGCTGGAGAACATCCCCGAGAAGTGGGTGCCCGAGGTCAGGCACTTCTGCCCCAGCGTGCCCAT
CATCCTGGTGGCCAACAAGAAGGACCTGCGGCAGGACGAGCACGTGCGGGGCGAGCTGGCGCGCATGAAGCAGGAGCCCG
TGCGCGCCGAGGACGGCCGCGCCATGGCGCTGCGCATCGGCGCCTACGACTACCTCGAGTGCTCGGCCAAGACCAAGGAG
GGCGTGCGCGAGGTCTTCGAGACGGCCACCCGCGCCGCCCTGCAGAAGAGGCACGGGGCCGCCGGGGGCGGGTGCATCAA
TTGCTGCAAGGTGCTGTGAACAGGGTGGACTCCTGCTAGCCTCAGGACACACAAAAGACTAAAGAGCCCAAAGGAGGCTG
CGTAAAAGCCACAGAGGCTGCAGCCGGCATGGCCCCCGAGCTAGGGGGTACCCCCCCCAGACTAGACTGTGGGCTCAGGG
AGGCTGTGCTAACTCCTGCAGGGACCCCCGGGGGGAGGGAAGCAGCGGAGCATGGCTGTGAGCCCCCGGTTGACTCCAAG
GAGGGTTGCCTGTACCCAGGACAGACTACGAGCCCCAGCGAATTCGGCATTGACTCCAGTGGATGTCGTCGCTCTTGCTG
CATGAGGGCCCTGGGTCTGTGGACTCGAGCACTGGACCATTCCTCCTCTATGTGCAAT
>lcl|E22F1 No definition line found
TGGACATAGTCTCCCAAGACAACTTTTTGACAAGCACGTCACAGACCTTTTTCTCCTACACTTGCAACTCATCGACGGAC
CGAATGCTGAGGAAAAAGGCTGAAAAGTTTAAAATGCACCTTACCAAGAAATTTAAATGGGACTTCGAGATCGATCCGGA
AGACTGTGCTCCTGNTAGTGGTAGAGGTTCCTGAAGGGGTGGCGTTGGCTGATGGGAGATGAGGAAGAACAGCGCATGCA
GTTCTGTGAAGATGGTTAAATACATTTGGTTCACACTCTGGAATGGCACGCCCTTCTTCACACATCAAATTGTTGGCAAC
TGTGTTTTGAGGGAAGATGGGAAAGGTAGAAAGAATTGAATAACAAGGAATTGTTCATTGATTTTGGCTTCTTGAGCTCA
ACTTGTCAATTTACCAGTAAAGGCAAATCGATACTGCCTGAATTATAGATCCATCCTGGCAGATGGACTAGCAGCATCGT
CCTAACTAATACATTGTGATATCTTAAAAGCCTTGTGATTGACACAATATTGCACCCGG
>lcl|E22F10 No definition line found
CGCAAGATGGCGGCGACCACGGGCTCGGTGATGTCACTGATTACTGGCGCTCTATCGACACAGCGTATGCCCTACATGGC
AGATGTCTAATGATTTACGTAGTGCATGTGCTCAGCCAATGGAGGACCAGAAATGTGAAAACCACTGCTGTGACTGGGTA
AACGGGCTCTTCCTGACTTACTGTTGATGGAACGGAAGACCCTTGCATGCCTCACCTTGCCCCCGTGGCCTGCCTTGGCC
CCCTGCCTTGACTGCCCCACCTGGCCATCGTCACCAGCGTTCGGCTCCCAAGGAGTAAAGGTCCCTCGCAATTTTCGGCT
GCTGGAAGAACTTGAGGATGGTCAAAAAGGGGTAGGAGATGGAACTGTTAGTTGGGGTCTTGAAGATGATGAAGATATGA
CCCTTACGAGATGGACAGGAATGATTATAGGACCTCCAAGAACAATTTATGAAAACCGAATATACAGCCTTAAAGTAGAA
TGTGGGCCAAAATATCCAGAATTACCTCCTTTTGCAAGATTCGTAACAAAAATAAATATGAATGGAGTAAATAGTTCAAA
TGGAGTGGTGGACCCAAGATCTGTATCTGTTCTAGCAAAGTGGCAGAACTCCTATAGCATCAAAGTAATCCTGCAAGAGC
TCCGGCGTCATATGATGTCTAAAGAAAACATGAAACTTCCTCAGCCACCTGAAGGACAATGTTATAGCAATTAAAAAAAG
AAAAAAATCCCCATTTTCAGTTTAAGCTGTTTTCATTTTCCACAGTAGTACATTTTATAGGTACATCTTGTAGACCTCAG
AGTACTGGAAAGGAGTTCCTGTTCAACAGCGATTTATCGCGAGATACTGTCAACAATCCCTATTTTACATTTGAAATATA
GGTTGTGCTACAACACAATATCATCACGTGTAACCACTGTCTGCATTGTTGAACTTCTAGTGTCAAGAAAAATCTATTTA
AATTTATTACTGTTCGGACCGTTGTGGCACATTTAACTCAACTGTGAAAACATATATCATTTGCTGCAGTTTTTACATTC
TCTCAATGGAGTTTAAGCTCAGGGCTATTTATTAGTCTTTAC
>lcl|E22F3 No definition line found
CTTGGACGCTTACAACAAGCTTTGTGAAGAGGTGCTGCCAAAGATTCATGAAGAAAAAAACTACCCTTGTACACTGGTGG
GAACTTGGAACACGTGGTACGGAGAGCAAGATCAGGCTGTGCATCTCTGGCGGTATGAGGGGGGCTATCCAGCTCTCACT
GAAGTGATGAGTAAACTTCGGAAAAACCAGGAATTTACAGAGTTTCGTAAGGAGCGGGGCAACATGCTTTTATCTCGGAA
GAATCAGCTCCTATTGGAATTCAGCTTCTGGAATGAACCAACACCCAGGGAGGGACCTAACATTTATGAGCTGCGATCTT
ACCAACTTAGACCTGGAACAATGATTGAATGGGGCAATTATTGGGCTCGGGCTATTGGTTATCGTCAAGACAATGATGAA
GCAGTTGCAGGTTTCTTCTCACAGATTGGACAGTTGTACATGGTGCATCACCTTTGGGCTTATACAGACCTTCAAAGCAG
AGATGATACACGAAATGCTGCTTGGCAGAAGGATGGCTGGGATGAATGTGTATATTATACAGTGCCTCTTATTCAAGAAA
TGGAATCCCGAATAATGATCCCATTGAAAATTTCCCCACTTCAGTAACGTGCGAGTAACGGAATGTACCTGTGCTCAATT
GAAAATAATTAGTTACATGGGCTACCAATAAGAGCCCTGTACTGTATTTGGTAATACTGTACTTACTATGTAAAAGAAGA
CTTATTTACCATCCACGTCCCTCCGGATCACCCTACAGCAGTGTATGGTTTCGAATGTAACTGTTAAAAGTAAAAGTTTT
CTGCTTTTGGGTCTGTTTGCACATATTGGAGAACATAAAAGCGCCTCTGTAAATTGTAATCTTGGATATCTGTTACACAA
GTAATGCATTTTCTTTTTTTTTAATGTACTGCTTTAAGACCACTTTGGAAAAGAATTTAGGTAATCTGTCTCATGTGCAA
TTACGTACTGTACTTTTTTGTC
>lcl|E22F5 No definition line found
GAGGCTCTCTGTGGTTGCACAGTTAACATTCCCACCATCGACGGCCGTGTGATCCCACTGCCCTGTAGCGATGTCATAAA
GCCTGGCACAGTGAAAAGACTGAGGGGAGAAGGCATGCCTTTCCCGAAGGTGCCAACCCAAAGAGGAGACTTGATTGTGG
AGTTCCAGGTGCGGTTCCCAGACCGGATACCTTTGCAGACGAGGGAAATCCTCAAGCAGCACCTACCTTCTTCTTAGAAC
TGCCTCAGCCGATGTATCGGAAGCAATACGTCAGACACCGGTACCACAAAGCCCAAAATCCAAACTATGCCATGGTGTCC
AAGTAAAGAAAGCAGTGTTGCCACCTCTTCAACTCTTCATTTTATTTTTTCTAAAATGAAGTGTTTTTTGCTGAAAGTTT
TTTAATTTCATTTTAAACCACAAACTACTGACCTGAACCTTGTGGAGTCTGTTCTGTCCCTACTCTCGTACAGCATGGCA
GATTCCAAATCCAGTTCCACTGCTTCCCAGCCCCAGTCTTTCTGGTTCTTTTTATAAACATTTGCTGTGACCATGTTTCA
TAGGACTGTAGTGAGTATCAGAAAGGAGGTGCGGGCCAAGGCCTCCATGAATTTTGCAG
>lcl|E22G12 No definition line found
GTGACAAACTTGCTGGTCGGGATCCCGGATATGTGGCTTTGTCACTTCCTGTATGCCCCATTTGAGCGTCTGGCCTCGCA
GTTCCTCCAGAGGGAAGTGACCGCCCTGGAGCTCTACAGCGGGGCCTCCATCTGGCTGCTGAGATATGACTTTGTCTTAG
AGTTCCCACAGCCTGTAATGCCCAACATGGTCTTCATTGGAGGAATCAACTGTGCTGAGAAGATGCCCCTGTCTCAGGAA
TTTGAAAAGTTGGTGAACGACTCGGGCGAGCATGGATTAGTGATCTTCTCTCTGGGGTCCATGGTGTCCGAGATCCCCAT
GAAGAAAGCAATGCTCATTGCAGAAGCCCTGGGAACGGTACCTCAGATGGTTTTGTGGCGATACACTGGACAAGCGCCAC
CAAACCTTGCATCCAACACCAAACTGATCAAGTGGCTGCCTCAGAATGATCTACTCGCTCATCCGAAGACACGCGCCTTC
ATCACGCACGCGGGCTCGCATGGCATCTATGAGGGCATATGTAACGCGGTGCCCATGATCCTTCTGCCTCTGTTTGGGGA
CCAGATGGACAATGCCAAACGGGTTGAGTCCCGTGGAGCTGGTATAACCCTCAACGTCTTGGACATGACAGCACAGGATC
TCAGCAACGCTTTGAAGACGGTGATCAGCGACCCCAGCTATAAAGAGAACATCTCTCGCCTCTCCGCACTGCATCTGGAC
CGTCCTATCCACCCACTGGACCTCGCTGTGCACTGGGTAGAGTTTGTGATGAGACACAAGGGAGCCCCGCACCTGCGCCC
TGCCGCGCACGATCTGAACTGGGTCCAGTACCACTCGTTGGACGTCATTGCCTTCCTTCTCGCTGTGCTGTCCGCGAGCC
TCTTCGTTGTGCTGAAGTGCTTGTTGCTTCTGCGGTAGGAAATGCTTCGGCCGCAGGCAGCATCCTCAGAAGTCAAAGCC
CAAGCCCAAACCCAAGTCCCAGTAACTGTCTGTGATCATAGGCTGCCTGTGGCTTCTGGTTCGTCTTCCTAGTGGCAGGA
AAAGCCACGCACTGTCTCAACCAGATTTCTCCCGGCGATATAATCCTGCACTGCGCGGAATCTGCAGGCACAACCTACCT
GCTGAATCTCCTGTTGGGATCAGTGGGTGTGCCCTGCTACGCAATGCCACTGTGCCAGCCTCATCCTGAAAACTGTGTTT
TTTGGGGGGAAAATAGAACAAAGTCCAGAAATACGT
>lcl|E22G4 No definition line found
TGAACAGAGAGCGAGAGCAATGAAGATCCCCTTCACGAACGAGAAGATAATTAACTTGCCTGTGGAGGAGTTTAATGAAA
TGTTGTCCAAGTATCAGCTCAGCGAGGCGCAACTTAGCCTAATCCGTGACATTAGAAGGAGGGGCAAAAACAAGATGGCT
GCTCAGAACTGCCGAAAGAGGAAGCTAGATACCATTCTGAATCTTGAGCATGACGTGGATGATCTGCGAAGGGACAAGTC
CAGATTGCTCCGAGAGAAGGTGGAGTTCCTCCGGTCCATTCGGCAAATGAAGCAGAAGGTGCAGAGTCTTTACCAAGAAG
TGTTTGATCACTTGCGAAATGAGAACGGTCAGCCCTACTCCCCCCATCACTATGCTCTACAATATGCCAATGATGGGAGT
GTGGTTCTGATGCCACGCACTGTTGCAGACCAGCAGGCCAGGCGACAAGAGAGGAAACAGAAGGACAGGAGGAAGTGACG
CGTTGATGAGGCAGATCTATAATTTATTACTGTGGATATGGGCTGCACAGTAGAGGGATTTTTAATCCTCCTTATCCCTT
AACTTCTCAATGGGACTGCTGACCAGTGTACAGGGAAATGACCACACATGAAGGTCACTTGTCATTCTTCTGGCCTTTTC
ATATGGCATTCCCTCTACTAAGTTGGTGTGGGAATCGTATTTCTCCATATCCTGGCGTATTGTCCCTACATGGGTAAATG
GGTGGTGTAGGGAGCTGCTGATGTTGAGGTGATAAAATA
>lcl|E22G5 No definition line found
CTGGATTGGAGACACAGAGAGCTTTATTCTGAGCAGTTTCCAAGAGTAATGATGGTAAGGTGTCTTTGAACCTATGCAGC
TTTGTCAAGCTCCTAAGCGAGATGCCCCCCAAGCAGATTGCAGGAATGCAGAAAGCCTATGCCAAAGGGTGTGGATGTGA
GATCACCACTTGTGCTGTGCCTCCGTGTCCGTCTCTGCGTAGACAGTGCATACTTGAAGATGTTGACTCCGGGAACCAGC
AGCAGAACATGATGTGTGCGCCACATGCAAAGGCCATCTGCAGGTGGAAGAAAATATGAAATGTGTGTTTGGAAGAACCT
CACTCTGGCAGAGCGGTCAGAAGGATACAACCTCCTTCTCTACCATCCAAAGTGCATCCATTTATATCCAAAATAACGTA
ACCCCTGAGTGGGGGTACAATCAGACCCAGATTCCTGCTCCGACAGGAAATTACTGCAAAGCAACCAAACCTAACTTGAC
TACCCAAATCTCTTTTTTCAGTACATATTTTCATTGACCATTTTTAAAGATATCAAGCAATTCTTAATGGTAGTCCTCTA
AACATCTCTACTGTTCCCATGCAGACCCAGCTTACCATTTGGGAACACAAGTAAATAGAGACATTTATCAAAACGACTGC
TAAAATGAACAA
>lcl|E22G9 No definition line found
GATACTACCAGTATAATTGCACACAACAATCCTTTCAATTCACCACCGAATGTTATGTTATTAAACGCAGGTGGTGTGTT
TTTTTTCAACTGGAGTTGGTTTGTCTGGGAAAGAGCGTGGTCTTTACTGCATGTAGCTTCCCTCCAGTCCACGAATAATT
GCAGTTATCTCTAACTTTTGCAACTGGCTCCCTGCCCGTGCGCACTTGGAGCATGCTGCACTGTGATATCTGTGGTCAAC
AGGAACAATCGGAGGATGACATGAAGAGTCACCTTCTGGTTTCCCATGTCGAGGGTGAACTAAACTGCCCCCTATGTTGC
CTTTCAGGGGTCACCTATGACCAGATGACGTTGCACATCGACACGGCACATTTCGAGGCAGAGGGAGAGTCGCACAGGGG
TGGCGAGCATCTTGGTCTACGATTTAATAGGAGTCCTGAATCCGATTTCTTTGATAAATCTAATGTAGACAGTTCTAAAA
CAAACAACACAGAGGGCAGAATTCCAAACAGCCGCAGTGTCCCCTATGAAGAAGTGCTAAGTACCCACCAGTTGCTTCGG
GACAGCACGGAGATCTGTAATGCAGCCCACGCAACCCACTCAACAGCCACTAATTCCTGCGTGGGATCGGAACCCCAATG
TAATTTAGCCTTCAGTAAGCAACAGGAACAGCCGCTCTTCTCCCCTTCTGTCGAGCCAGCTGGGTCATGGTCCCCCTGCA
GTGCCCATTCTGCAGCAA
>lcl|E23A1 No definition line found
GGCAGGCAGAGGAAGAGTAGGGACGTCAGAAGTTGGGGGTTGGTTTGTGTATCTGTCGGTGTCGACAGCAGGCAGTTCAA
AATAAACAAAGAGGATTTAAAGAAAGCGAACAGACCTCTGCAGAGGGCTCGCCATGCCCTCCGAGAAGACGTTTAAGCAG
AGGCGCACCCTTGAGCAGAGAGTGGAAGATGTGCGACTTATACGAGAGCAACACCCCAACAAAATACCTGTGATCATTGA
AAGATACAAAGGGGAAAAACAGCTTCCGGTGCTGGACAAAACCAAGTTTCTGGTTCCTGATCATGTCAACATGAGTGAGC
TCATTAAAATCATAAGGAGGCGTTTACAGCTGAATTCCAATCAAGCCTTCTTTTTGCTTGTAAATGGCCACAGCATGGTC
AGTGTCTCCACACCCATTTCTGAGGTCTACGAGCGTGAAAAGGATGAAGATGGATTTCTCTACATGGTCTACGCATCTCA
GGAAACATTTGGAATGCAGTCCCCGGTGTAGAGCTATTTTATTGCCTCCTTATCGGTTTTAGTTTTGTTGCTATTCCCTT
CACCAGAAGGTAAAAGGCATGACTTGGAAAGGGCGGTCGCCAACAGTTGTTTTTAGCTTTTCACATATACTTCAAATAAT
CAGATAAAAGCTTTACTATTGATGATCCTGTGTTATTTATGGGCAAGAAAAACAAGCCTGCTGTGTGACGTGGTGTTTTT
ATGAAGAAAGTAAATCTTGCATTTTTATTTTTATTTTTGCAAACATTATGGGAGACACCCATTTTGAGTGATTTGATAAC
GGGTTGTC
>lcl|E23A10 No definition line found
GTCAATTGGAGAGAGGCTACCCGAAAAGGCTCACCGCCCTTGGACTATCCGATGATGTGAAACATGTGGATGCAGCTTTT
AACTGGAGCAAAAACAAAAAGACATACATCTTTTCAGGAGATAAATTCTGGAGGTACAACGAAGTGAAGAAGAAAATGGA
TCCCGGTTTCCCCAAATTAATCGCTGATTCTTGGACTGGTGTCCCTGATGACTTAGACGCAGTGCTGGATCATAGCGGAA
GCGGCTACACATACTTCATCAAAGACAAGTACTACCTGAAACTTGAAAATGAGAGCTTAAAGATTGTGCAAATTGGCAAC
ATGAAAAACGACTGGCTGGGCTGCAGAACCTCCTGAACTACTCACAAACCAACATTTACTTCCTTTTTTATATTCTTTAT
CTGTAATTAAAGATTGTTTTTAATGCTGATAAATGAACCAGTCTGGCACTGGTATCTAGTAACTTAGTACAAGTATTCTA
CAACATCTTTCATAAAATAATTGTACCTCTAAGAAGATATGTGCTGGCATTAGGTTTGCACCCAAATGTGTACTGATATA
GCAAAAACATAAGGGAATAGAGAGCCTTGCATTTGTAAACTCCCCACATTCTAAAAACATGAGCACTTCC
>lcl|E23A11 No definition line found
CTAAAGTCCTCTGCAAGGTCTGCGCGGCTGACGTGTGCGCTCTGCATAATGGTCCGACTCTCAAAGCCCAAGACGTTCCA
GGCCTACCTGGACAACTGCCACCGGAGATACAGCTGCGTGCACTGCAGGGCCCACTTGGCCAACCACGACGATCTTATTT
CTAAATCATTTCAAGGTAGCCAAGGCCGGGCCTATCTCTTCAACTCTGTGGTGAATGTGGGATGCGGAGCAGCTGAGGAG
AGAGTCCTGCTGACCGGCCTTCATGCTGTGGCTGATATCTACTGTGAGAACTGCAAGACCACCCTGGGCTGGAAATATGA
GCAGGCCTACGAGAGTAGCCAGAAGTACAAAGAGGGCAAGTATATCATAGAGCTGAATCACATGATCAAGGACAACGGGT
GGGACTAGGCCCTGACGCAGAGCAGGATGGAGACTGCCCGTCCCACGCTTCCATTGTGGATGTCATTTCTGGTCCAGTTT
CAGAATGGCCAGAACCATCGCTGCCAGCTGGCAGACCTTCCAGAACCTTCCATCATGAACTGTTTTCCTACAAGATTTAT
TTTCTTTTGTGTGTGAAAAAACAATTTATACAGACTGGTGGGTATTGAGGGTTGGGGAGGCGGGGATACGTGTTTACAAG
TTGCGTCATGGTGGGGAAAAAGGCATTCCCTCTCTTCTGTTCCCCT
>lcl|E23A12 No definition line found
TCATATTCCAGGGAGCATTAACATTCCGTTTGGCTCAGCGTTCACTGCAGAGAGAGAGCTAGTCCAATGCCCTGCCACTG
CCATGCTCCAGAGCTTCAAAGGGCGAGTAATCGTAGTAGTGGGCCATGTGATACAGAATGTAGCAGAGTTTGCAGGTCAT
CTGGTGAAGGTCGGTTACCCAAGAATCTGTATACTGGACGGAGGAATCAACAAAATCAGGCCAACTGGCTTACTGACCGT
CCCATCTCCTCAAATTTAAATCTATGCGTGGGAACTGAATACTGCCAGAAGTGACAAACTGCATCTCTCCCAACAGGAAG
TTCTTGACCAAAGTCAGTTTGAAGATCTAGAAAGTAGTCATTCAATCCCAGCACTGCAAAGTTTGAATTGGGAGTACACC
GACTTTATATAGGGTTGACGCCCAGTGTGCACAATCGAAGCGTCCCACGCGAGGCCTCAAGCGAAATATGTTCACAGGTT
GTGGGTGGTAGCCAAATTCTAAAACCATTCTTCCTGTGCACGATTCCCATAAAATTGTCAAATCAGTTTTTAAGCTTTCG
ATTGGTCTACAA
>lcl|E23A2 No definition line found
GATCATCATTTTTGCACGAGCTGGAAGGCAAGGTCTGCCGGGAGCGATTCCTCCGTTCTAAAGAACATTTCGTGTAGTTG
ATTGTTATTTGGTTTCTGGAACACATTTGGCTTAATCATCCCATCTTGGACAGCAAAGTCCCTAGCAGCAATGGCACCAT
AAAAAATCCTGACATCTGTATTAGGACTTTCTGACGATCGTGTCGAAAGGAACCGGTAATGGGGAAGAGTATCCAACAGA
AATCCACGAATACCTAGTAGCCTACCAAAAGTCCCTTGGGCTCTGTGGACACCATGCTGAAGACTATGATGTCTATCTCC
AGAAGTGAGCTACTACAGAAGCTGGATCCGATTGAGCAAGCCAAGCTGGATTTGGTGTCGGCATATTCGCTGAATTCGCT
ATTCTGGATATACCTGGTCACACAGGGGAGTTAATCCTAAAGAACATCCAGTTAAACAGGAATTGGAGAGAATCCGAAAC
TGTATGAACCGAGTGAAAGAAATAACTGACAAGAAAAAGGCGGCTAAGCTGGACAAAGGAGCTGCAGCAAGGTTTTTGAA
ACATGCTCTTGGTGAGCCAACTGCAGATGGCTCCTCACCTCAAGCAAAACGAAAGATGAAACCAATCCAGAATTAGCCTT
TTATTTGTGTGAGCCTATGTAATGTGCAACGATTAAATTGTATTCGATTATTTACCAGACCAAATTGTGACTTTACTGAA
GGTTTCCTGAAAATGTTTTTCCACCAGTGACTTGATTTGTGCGCTAGTTTTTCTCTAACCTAGTTAACATCCCTGCATCT
TTTTTGCAATTGCCATTTTGCACTCCTTTGTAATGTGAAATATGACCCCTGTATTTTAGGTGGTACACCTACGATTGAGT
TAAGCAGGTTCTAGAGGTTGGTGTAATACATTTCAGTCTCATTGTAT
>lcl|E23A5 No definition line found
CATTATCCTGTTCCTCAACAAAATGGACCTTCTTGTTGAGAAAGTGAAGACTGTCAGCATCAATAAGTATTTCTCTGATT
TCAAGGGGGATCCCCAAAGAGTGGATGATGTCCAACGATACCTGGTGCAGTGCTTTGACCGAAAGCGACGGAATCGCAGC
AAACCTCTATTCCATCATTTCACGACTGCTATAGACACTGAAAACATCCGATTTGTGTTTCACGCAGTCAAGGACACAAT
TCTCCAAGAGAATCTCAAGGACATTATGTTGCAGTGAGGAAGTTAAAAAAAAACCTTTTCTGCTGTGTTGCCTTTAATTT
ATTTCAGGGTTATAGGTCAGATTGCTTATTGTCTTTAACACTCCTGCAAAGGGTGAAATATCTCACTAGTCCTAGGGTCC
ATTCTATTATTGACCCAGCTCAGGAATGCTCTAAAATAGTTCGTCCAAACAGATGAGCTATGTGCTGATCCGATTTGGAA
ACTTGGATATTAGCTACTGAATAATCTGGACTAGTAAAACTACTGAAACAGTTGGTCCTAGATGTCAAGAACCTAGTTTG
TTATCC
>lcl|E23A7 No definition line found
TTTTCTTGAGTTTGTTCCATGGAATTCTCTCTTCGCTGATAATCTTTTTCATACCCTATGGTGCTTTCCTGCAAACGATG
GGACAGGATGGTGAAGCTCCTTCAGATTACCAGTCTTTTGCTGTTACAACCTCCACTGCTCTGATAATAATTGTAAACTT
ACAGATTGGTCTGGATACGTCCTACTGGACATTTGTTAATGCGTTTTCTGTGTTTGGAAGTATTGCCATTTACTTCGGAA
TCATGTTTGACCTCCACAGTGCAGGAATACATGTACTTTTTCCATCAAAGTTCATTTTCACTGGCGCTGCTCCCAACGCT
CTAAGGCAGCCATATCTCTGGCTGACTATAATCATTACGGTTGCAGTCTGCCTGTTTCCCGTTGTGGCGGTCCGCTTCTT
TGTGAAGACAATGTGGCCTTCTGAAGGGGATAAAATTCAAAGGGACCGTAAGAAATATAAGCCTGAAGAAGCCGAGTGGA
AGCCGAGGCCAAGTGTTATCCAGCGTGGGATCTCCACTCGCCGCTCTGCTTATGCCTTCTCACATCAACGTGGATACGGC
GATCTCATTGCTTCAGGACGCAGCATCCGCAAGAAAAGGGCTCCACTGGATGCGGTCCTTGGCAGCAATGCCGCAGAAAT
GATGCAGTCCAGGAACATCAGTTAATTTCTTAGCTCCCATCGAAGTTTGATTTTATTATTCGGATTGCACAAAGCAAAAA
AGACTTTTTTTTAATGGAGGAGTTTTTCCTCGGTATTTTTTTTAAAGATAAGTTGATGAACTGATGGCATCAAATTCTTT
CAACGAAGTCACCTGCTTGAGACAATTGAACAACATGACTGCCAACAACACGGGTTTTCACGTGTTTTCGAAGTACAGTT
TAGTGGTGAGAACGTTCTTCTGAAATTTGGCATTCGGCATTACCCTTTTTT
>lcl|E23C10 No definition line found
TTCCTAAATCAGGTTGTACAGAAGCTCATTAGAAGTGGCAGCTGAGTCCCACACGGCCCAACTTAAGAAGCTGAAGGAGG
TGAGCGAGAGAGAAAAGAAGGAGCTACAGAAGATGCTAGACCGCAAGCGGCAGAACAGCATTACAGAGGCCAAATCTCGT
GAGAAGCAGAAGAAGGAGGCGGAACTTAATGAAATAACCAGGCGACACATCACTGAATCTGTGAATTCAATCCTACGGCT
GGCAGAGGCCCAAGACCTGCGGAAGGACAAGCTCGTCGCCTGCCAAAAGGAGATTGAACAGCGCATCACGGAAGAAGAAG
CCAGGCTGCATGAGCAACTAGCACGGGACTTCGCGGCAGAGACCGGCCAACTACAGCAGGAGGTCTGCCGCTACCTGCAG
GATGAGCTGGATGGGAAGCTGGATAACACCAGCCTGGCAGACAGCCTCAACAATGGGCATACGCCCCCGCCACGTGGGCC
TGACAGCCCCCTTCCACGTGGACCCCCGTCAGCCCAGAGCACCCCATCCTCCATCGCCAGAAGTCTCTCCAACTGGCGGA
GCGACCGCAGCCTTGATATAAGCACTCCCTCACTGACTGACACCATCGGGCCACTAAACCACGCCGACGAGACCACGGTG
CTGTGACAGCGTGCAGGCTTGCCCTCATTGGACACAGTTGCACACAGCCTACAGCGCAGCTCACTCCCGGACTATGATGG
GATCAAGGAGAAAAACTGAAATTGCTAGACTGATGTAGCATTTG
>lcl|E23C11 No definition line found
CCGAGCTCTCATCCCCGCAGGAAGGAAGCCCTTGCCTTCCCCCCCACGGAATCAGCGCCCGCCGGACCCCCTCCTCCGCG
GGATCATGCCGGCCTTGTGGGTCGCTCTGGTGCTGGGATTCGCAGCCTGCGTGTCGGGACAGAGCAGTGTAGATACGACA
TCTGATAAAGACCTCTACATGGTCAGCTCAGGAGTTTATCCGATCGATGATGACGATTATTCCGGGTCTGGTTCAGGGWC
TTTAAGAGAAGACGACGATGAAGATAGCGTATTACTAGTGTCTCCAATACTTCCAGACATCCTGCCAACSGGTGATGCTT
CAGACGCCGAGACGACAACCCTAAAAGCACAGTCTAAGATACCTGCGCAGACCAAGGTACCTGACGAAATTGATAAAGTC
ACAGTTCGCAAGACWAACGCAGATAACAAAAAGTCGCAGGTGGAATCCGTCGACGAYAATGACGTGCATACGCAAAAGCA
CTCCGATAGCTTCTTTCATAAAACAGAAGTTTTGGCTGCGGTCATCGCTGGKGGAGTTATCGGCTTCTTGTTTGCCCTTT
TCCTGATCTTGCTATTGGTGTATCGCATGAGGAAGAAGGATGAAGGCAGCTATGACCTGGGAGAACGTAAACCATCCAGC
GCAGCCTACCAAAAGGCACCAACTAAAGAGTTTTATGCATAGAGCTCCCACCTAGTGTCTCMATTTCGGAGACCATGGAA
CTTTTTTAAATAAAGCTTTTGCATACGATATTGAAGACCTGTTACTCATTAAAGAGCCAATAAGGCCCTTTATGATAAAA
TCCCATTGTATTTAAAACTTTTTCATGTATTCCTTTGAAACAATGTAAAATTCAAACTTTTAACGTTTGCAATTTCCTAT
GAATATCAGTGGCAACATAGTAATTTATAAGGCCATTGATGTTCATTGGAAACAAAAACCTCAT
>lcl|E23C5 No definition line found
GAAGCTCTCCAAGTTGCAGTTAAACTCTAGAACCTGTCCTTGTGCTGCAAGTGGTCCGCTTAAACAATTCACTAAGAGTT
TTGCTCGGAAGGTTCTGCAACTTGGCAAAAAGGCAGATTCAAAAAGTGCTTCTCTTTCTTTTCAGATGTTTGCGGAGCAT
GCTGGTTTTGAACAGATATCCTTGCATTCTTCCTGTCGCCTTAAAGCCATGATTATGTGTAAAGGATGTGGGGCATTCTG
CCACAATTACCGTATAGGACCATCAAAGCTCTGTGTACTCTGTCTTGTGGTCAGATAATAAATTATGACCAAGGGAAATG
CTACATTTTAATGTGTGTATTTTGATCACATGTTTGCTCCTGGAAATCTGTTCATTCAGAGATTGTGTTGGCAGAGATAA
TACGCCTGCTTTGGGATCGTCTACTTAACAAAAGAAGCTTGTTGTGCAACAAAGTTATACAACAGTTTTTTCTTTTCTTG
ACAGAAAGGAAAATAAGGTTGGAGCAATGTTCAGGGAGCTGTATGGTATTGTAAATTGAGGCTTGCTCTTGGGGTA
>lcl|E23C6 No definition line found
GGATCAATACATGGACCAACAGATTACCAAGTAAATATACAGATCATCCACACAGACAGCAATACAGTGCTGGGTCAGAA
TGACACAGGATTTAGTTGTGATGGATCCTCCAACACATTCCGGGTCATGTTTAAGGAACCAGTGGAGATTTTGCCCAATG
TTAACTATACTGCATGTGCTACACTTAAGGGCCCAGATTCTCACTATGGAACGAAAGGACTGCGCAAAGTCATCCATGAA
TCGCCCACTACAGGTGCTAAGACCTGCTTCACGTTTTGCTACGCAGCTGGGAACAACAATGGCACTTCTGTGGAGGATGG
ACAAATCCCAGAGATGATCTTCTACACATAGTGTTTTGGGGACTTTCTGGCAAACCCGAATTAACTTTGTCAAGACTTTC
CTCCCCGTTCTGAACAGTGTCTGTTAGCAAAGGTGCACCATGCCCATGGAGCCACCCTGGCCAACTGCCTCCTTAACAAG
AGAAACCCTTTACTTGTGCTGCTGAGGCTATTTGCCATGTTGTAGCTACGCTACCCAGTCATCTTTTGTTGGTGTGCCTG
TGGCTAGATTTGTTTTATATAAATAGATCTACAAACACATATATGTAAAAAA
>lcl|E23F11 No definition line found
TCTGGAAATTCACAAAGGAGCTGTTGGAAATGTCATCCTTGTAAATTTTGTTCGTACTCTCCAAGAAGAGAGTCTCGTTT
GGCGACATCTTGTGGAACACCACCTTCTGGATGGAGGACTTGCCGCTGCGACGCAGCCCCATGAGCAGGATGCGCGGCTT
GCTGTCCGATGGCGCCTCGCTCTCCTCCAGGTCCGTCTCCTCCACTCCGTAGCCGAAGTCCTTGGGGAAGGAGTCCGGTG
CCCCATAGCTTCCCTGCAGCTGCTCGTCGTCCCCGTACTGGATAGACATCTCCGCCCCTGGGCTATCCAGTGCCTGCGGG
GGAAACCGAGAAAAGAGGCGATGTGTGGACTACTACCGCTGCTGCCAGCCAGTCATGGGGCAGCCGCGGTATACACGGAC
AGGGTGACTCGAGCGCATAGACCTGGCAAACCCTAGACCAGAGAGCTCAGAAGACCTCGCAGACCTAGCACAGCGCGGCC
CCTGTACCGTGCGCAACGCTGCAGGTAGAGAACCAACGGGACTAGCACATTG
>lcl|E23F12 No definition line found
AGTCCTAACCAGGATGAAGGTGACCATGGTGATTGGCGCAAAACCCTGGCTCTCGGACATGAATGAACCGCAGTATTTGG
CCGCCCAGAGAGCTATTACCAAAGTCTTCCAAGTGGATGCAGACATGATCCGTGCCGGAGCGACGATTCCCATTGCCAAA
TCCTTTCATGATCTAACCGGGAAGAGCGTAATGTTACTGGGCATCGGGGGGCCCGATGATGCAAGCCATGGCCAAAACGA
GAAAATCAGCAGGAACAATTACTTGAAAGGCACAAAACTATATGCAGTTTTCCTTCACGAACTTGCTGCTGCCTAAAGAG
GAATCTGCACTTCCATGCTTGCGGAAATCAAAACTGAATGAACACTTGGTTATGCGAACTAAAAACAATAATCTGAAAAT
ATCTAACCGTTGAACATTTAAGTTCTATCTATTCTTGACAGTGTACATGTGAACAGTAACATACAACACCATTTCTCTTT
CCCATTTCTGCAACGTTGTACCCGTTCATAGAAAAGTCAAAGCATGCCAACAAATGATGACATTTGGAAAAAGTGCCTTA
CTTGACCACAGATAGTTAGACATATCAACTTT
>lcl|E23F3 No definition line found
CTGAGTACAATTTCTTCATTGCTTGGAGAGCTCAGGGATACAGAGCTGAGGCAGCGCGAGGAACTCTACAAGGCAGGTCT
GCAGTCTTCCGCCAGGTATGGCAGCCATGATAACCACAACTCTGTGTTGGATGGGAAGAAAAAACCTCGAAAGTGGCTGC
AGTTTGAGACTTCAGAGAGACGGTGTCAGATCTGCCAGCACCTGTGTTATCTTTCCATGGTTGTGCAGGAGCACGAGAAT
GTGGTGTTCTGTCTGGAGTGCGCACTGCGGCATGTGGAGAAACAGAAATCCTGTAGAGGACTGAAGTTGATGTACCGCTA
CGACGCGGACCAAATCATCAGTCTAGTCAAACAGATATGTGGGAAAGTATCCGGTAAAAACGGCAGTATCGAGAACTGTA
TTAGCAAGCCTACACCAAAAAGAGGACCATGCAAAAGAGCAACTCTCGACGTGCCATCTTCGAGACTCGTGTCATCCAGT
TTATCATGAAGATGCCAACACACTAGCATTTTGTTGATTCTATAAATATATATATATTTTTTTTGTAATTATATCATAGT
TTGGAGTACTTGCTGTAGAATACAAGCTGTCTTTGCACTAGCTCTAAGGAAGATTTTTTTTTCTTCTGGTTTTAGAGAAG
TAATTTTGTTTTAGCATTAAACTGTTGAACTATTTTTTTGTACTTGGCTACTGCAGTGATAATTTTGCAATTGCAGTGCT
TTCACTGTTT
>lcl|E23F4 No definition line found
CCAGGCGGTCGCTGCCTTTGGTACCGTGGAGGAGTTAATAAGGTACCTTGAGCCAGATAGGTGGCAGCTGGACATAGAAG
AATTGTATAGACCAGCATGGCAGCTGCTTGGCAAAGCCTATATCCATGGGAGGAAGTCCAGAGTTGTTGATTTAAATCTT
CTGAAAGAAGAGGTACGACTGTACAGCTGCACTCCACGCAACTTTTCAGTGTCACTGAGGGAGGAGCTCAAACGGACCGA
CACCATCTTTTGGCCGCAGTGCCTGCTCGTTAAGCGTTGTGGAGGAAACTGTGCCTGCTGCCACCATACCTGCAACGAAT
GCCAATGCACGGCAACCAAAATTACGAAAAAGTACCACGAGGTTCTTCAGCTGAAACACAGGCCTGGAGTGCGGGGATTG
CACAAATCATTGACGGATGTTCTTCTGGAACACCATGAGGAATGTGACTGTGTGTGCAAAGGGAACACGGAAGGATAGAA
GACACGCTACGTTTCTATATAAAAAAAACTAACTAACTCAGATATCCATTGTTTCTCACTTGCGTTCCTTCCACCTGTTC
GGATTTTCATGGAGTTCAAAAGAAGAGAGACCCATATTTCCAGTTGGGATTGTATCATGATGCTTAAAGTGTGTGTTCTC
CTGGAGGCCAAAACAAGCGAAAGGGTGCAAAGGATAAAACTGAAGGGCGCTCATGTAAAGACCGGCTTGCTGGCTTGATC
TAGATCATTACACAGTGTTCATACATGGAAG
>lcl|E23F9 No definition line found
GATTTTGGCATTGTCTCTGGAATGCTCAATGTGAAATGGGACCGAATAGCACCAGCAAGTAATGTCTCCCACACTGTGGT
GCTGAGGCCCCTCAAAGCTGGATACTTCAATTTTACCTCTGCCACAATCACTTATGTAGCTCAAGAAGGAGGCCAGCCTG
TGGTTGGTTACAGCAGTGCTCCTGGACAAGGAGGAATTCTAGCACAAAGGGAGTTTGACAGGCGATTCTCACCTCATTTT
CTGGACTGGTCGGCTTTTGGTGTGATGACCCTCCCTTCTATTGGGATCCCATTGTTGCTCTGGTACTCCAGCAAGAGGAA
ATATGACACCCCAAAGACCAAAAAGAACTGAGCCAAAGTCTTCATGGAGCATCCAAAGCTTGGGGGGAAAAAGACTGAAT
CCCAATCTCCCTTTGCTGTCTCCCTGACGTGACTTGCTGAATTCTTGGTGTCTTCCGAATGGCTAACCTGATTTTGGATA
AAATGTCGAAAGTGGAACATGGTTTGACTTCAATGTGCCATCATACATGGCTGATGCTGTTTTATAAATCTCTTGGTACT
AAAGGATTAGTCAGGATTGCCAAGGATTTATTTTAAAATAAATTTGCATCAGCACATGGGTTGTTCGTATTTCCGGAATC
AT
>lcl|E23G1 No definition line found
CTCGATATTCCAGATCTGAGCGGATGGGATACAATCGTCATAACCGGGATACCAATTTTCCAGGAAATTCAGCACAAAGC
AGTGCTATGGAAAAGAAAATTGAAGAACTAGAAAAGGAACTGGCAAAGGAGAGACAAGAAAATGTAAGATTAGTGAAGAT
CATGCAAGATAAAGAAGAAATAATAGAAAAGATGAAGGAAGAAATTGACCTGTTGAACAGAGATCTAGATGACATAGAAG
ATGAAAATGAACAACTAAAACAGGAAAACAAGACCCTCTTGAAAGTTGTTGGGCAGCTGACACGATAGGTGGTGGAGAGC
CCCTGTGGGGAGACCTACAGCTGAAACACTACTGATTTGATTTTTAGGTTGAGGCAAGAAGAATGAATCATTGCGAGAAG
GATGTGATACATTGATTACAATTGCATATTTATTACCAAGTAGTAGAATGGACATTGATTTTCGTCAACAAAATGGCATC
AACTTTTGTGGATTGTTTAATTTCTCTGTCATTCAGATTTGCCTTCATGAAAAATGTATTCCTCTGATTTTGGGATCTCC
ACATTATGCACMTCCCGATTTAANGATG
>lcl|E23G2 No definition line found
CTTGTGTTCACTTATTTACAGGCACACCTGATCCAGACAGGTCTGTTTTTAAGCCATTCATATTTGTGCCAGATATTGTG
CAGCTACTTAAAACTACATCACCAACATTTGGTCCTGATGATCCAGTCAAAAAAACACCTCGATTTCAAACCAAGCCTGA
TCGAAGACATGAACTCTATATTCAACATGAGATTGTCATGGATATGATGGACACATCTCAGCAAAAAGAGAGAGATATTT
TGGAGAAGATGAAGGCACTAGAGAAAGAAAAACTAGAGCTGATGGAATCAATTTTACAGAACAAGAATTATGACGCTTCA
AAGTTTGCCGACCTGTTTCCTAATACTGTGGAAGAAGAAATCAATTCTTATAAGTAAATGTGCAATATGTTCTGCATCAG
CTTCCTATTAGAGAAAAGCACAGTGTGATGCCTCTCACACCTCTCATGCCTTGAAACCAATATTCTGTTACTAGGAAAGC
ATGACCATATGTATTTTATCAGCACTTATTTCTGCATGACAAATGTGCAGTGTATTGTGTCGATTATGTACATGCATGCC
TGTTGATTACAAATATAATGTATAATCAAAGCGTGACTCACATATGTAGCGTATTGCATCACTTATGCTCAAAAGA
>lcl|E23G3 No definition line found
CTCCGATTCCCGTGTTAAAGTCCGAGTGACGAAGGTGAAGCCTCACAGCCCCTTGCAGAAAGAGATGAAGGTGCGGGAGA
TGAGCCACGAACACCCGCAGCTGCAGCAAATCGAGAAAGTGGTGAAAGACCTGCTGGAGAAAGAAGGCCTCAATGCAGAA
GGGAAAATCGAAATCAAGATTCTAACGACCGGGGCCTTCAATGATGACGACGACACGCACTGGCTGTCAGAGGAGGACAC
CAAAAACCTGAAAGACATTTTTTTAAATATATTGATCCATGGCACAGAGGAGGTTCACAGGGAGCAGAAGCGGCAGCAGC
AGCTGGAGAGCAATTACCGGTTTGTGTGGGATCAGAACGCAGACGAAGCAACGACGTCAGGTGGCAACACAGACTCTGAT
GAGCTGGATTTCTGAATAAAAAAAATAAAAAATCACCGGAAAGCAAAAAATGCAGAGAAACATTGCCCGTTGACTTCCTG
GAATTCTGCTCGTAGTGAGAGCAGTGAATTTTTGCACTTGTACAGTAATTGCTCAGTCAGTCTGGTCTAATTTGCTGCAG
CGCGCTTTTGACCAGGCATCACTGTTTGAGGGTTATGGCCTANGTTGGCTCAGTGTGTAGTTGGTCTGTTTGTGAGCTTG
CAGCAAAAGAAAAAAATGAAGTCCTTGTCAAATCTGCTTTGTGTGT
>lcl|E23G6 No definition line found
TTTCATCCCTTGTTATATGCATTTACTAGGCAGAAAGTTTCAGCAGGTCCTCAAAAGCAAAATGAATCAGCGTGTGGTCT
CGATTGTGAGGCTGACCCTATGCCCAATAACGCAGTGATACACAACTCATGGATTGAGCCCAAGAGAAACAAAAAGATCA
TGTTTGAGGACAGCGAAGCAAGGCAGAAATGTTTAGCACCTCAGGTTGTCACAGACTAACATGGTGGTTTACAAACATCA
ACAAGGGCAAAAACAGTGCAACATGAAATGACTGCTAATAAAGCAAACAGATTTTTAAGTATATTGTACAATGTACAGTT
TCGAATATAAATGTCGACATAGCTACAGCCATGTAGGTTGAGTTCCTATGTATTGTAAATGTTGCATGGCAATTTGTTAC
AGTAATATTGTGTATATTTTTTTTCAATAATATATTCACAAGACATTTATGTATATCTCATATTTTTTA
>lcl|E23G7 No definition line found
CACGGCTGCATTAGAAGTCTCTCCAACACGGGCAAGTGCAGAATGGCACTCAACTTGGAGCAAGTCCTAGCTCACATTAA
CTACACCTTCAAAAAGTATTCCGGAGCTGACGGCAATGCCGGAGAGTTGAACCAAGAGGAGTTAAAACGGCTGGTGCAAG
CAGAGTTCCCATCACTGAGCAAAATGGAGTCGGGCGACAATATGATAAAGACAGTGATGGCCATGATGGACTGTGATGGA
GACAACTCCGTTTCTTTCAAGGAGTATGTCTTATTCCTGACATTCCTGAGCATAGAGATGGAGCAATGCAAATAACCAAG
AGGTGTTATACACTGAAGCCGTCACTCTTCTAAATAATGTCTCGTTTAATGGGTCTCTATTGAGTAATAACATTATTTCC
ACATTTTGTGTATCACTTGTTGTCAAATAAAACATATTTCAGTTTTCACAATGTTATTCAACTTAGCGTTTGCTGTTGAT
CGAACTGATCTAGGAAACTAGGAAAAGATATTCCTTAGTCGATTAGATATTAATTGCTTATTGAAAAGAGCTGAGTTCTA
GTC
>lcl|E23G8 No definition line found
CAAGACAAAAACAGGACAGGAAAATAATCAGGAAGTGGAGGTTACCCGGTGTTCAAGTGGGCAATATTTTGGAGAACTTG
CTCTTGTTACTAACAGACCAAGAGCAGCCTCTGCATATGCTGTTGGGAATGTCAAGTGCTTAGTTATGGACGTGCAGGCC
TTTGAAAGGTTGCTTGGACCCTGTATGGACATTATGAAGAGGAATATCTCGCATTATGAGGAGCAGCTGGTGTCGTTGTT
TGGTTCCAGCATGGACATTAAGGATCCAGGGAATTAAGGCACATTGTACCTCAATGCCTTCCTAGTTCAAGACACAAAAA
AGCCTCCTATCAGCAACACAACCATGAGGAGAATGGGCACCATGGAACAGTCACTGATGCCGTCATCATGGGCATTCAAG
TCTCAGCACAGGCTGCTAGGGGTTCAACCTGTGCCTCCACTTTGCTGCTGAAATCACATGATTAGACCTGAAAGTATTTC
AAGAATAAGAGAGGCGTGGACCTTTCTGTTACTT
>lcl|E24A1 No definition line found
GTAAAGTTGTAAACCACCAAACCAGCGGAGCAAAACTCATATCTGGAAGACCTATTTTGGATAACAATGCAGTGAATCTT
TTTTCTTCTATTCTTGTTGCTCTGGTACTTCCTGGCGTTGCATGGTTTTGCTGGCCAAGAGCTTGAGCACCACTTCTTTT
TGTTCACGTTTCACATCTCACAGGGATCACCATAAGCAGCAATCTGTGGCCTGGAAGTCGCCACTGCAGTATTCCTATGC
AGATGCTCTTCAAATAATTATTTTAAGGCACGCTTTTAATCTATAAATGAAGAGAAAACGTATTTTAAATGTTTTCAGAG
GTTATCTGGACCCAAACCTTGAATCACAGGACTTTGAATTTCACTGACGTTGTCGCTTTACAGATTTCTTTTTAATTGCA
TAGTTTTCTTTTACTGCAGTCACTTTGTCTTTCAATGCAATGGTTCATGCCAGGGAACACATGTTATATTCATCTTAATG
GCAGGAAGAAAATACTGTTGGCAAACGCTGAATGGCTGCTTTATGTCTATCAAAATGGTTCTATTATAGAAATATAGTTA
GAATCCTTGGAAGTCCTTTAGATTA
>lcl|E24A11 No definition line found
ACTGCCATGGGACTGACTTCTGCGTGAAAGTGAAGGACGGCATGCGGTACTGGAACATGAGTGTCCAATGGTGGCTCTCG
CAGTATATCTACAAGAACTCGCCCATCAAGTCCTTCATATTCGGGAGTGCTTGGACTATGTTGATCAGCGCCTACTGGCA
CGGCATCCACCCCGGCTACTACTTGAGCTTCCTGACCATACCACTCTGCCTAGCTGCAGAGGGTGCCATGGAGGCAGGAC
TGCGCCACCGCCTATCTGACGCAGGGAAGCTGGCCTTTGACTGGGTGCACTGGTTCCTGAAGATGCGCTGCTATGACTAC
ATGTGCATGGGCTTTGTCCTACTCACCTTCACCGACACGTTACGCTACTGGCGCTCTATTTATTTCTCGGTCCACCTGTT
GGCAATAATGTTCTTGGTGGCTGGCCAGGCCCTGGCTGCTGCTAAACCACGCAGCCTACGACGGGGCCACCCAGAGGCAA
TTGGAGATGGGCCCCAAAAGTCACTTCCGGAGTAAGATCCAGCAAGAGATAGAAACGCAACCAATGAGAAACCTGAGGCA
CGCTCAGTGCTCTCTTCGGGCCTGAATTCCCCTGTGTGCCAAACGTAAACCTTGCRGACTTGCACATTCTCTTGATACCC
TTGTATCCAACGCATTACTTTTTGTTCCCTTAAGAGGGAAGGTACTGTGTTATTTTTCCTGTTGGGGGTGGCTTGCYTTG
TTCCGAAGCAGACTGGYCTGTTTGAGAATTTGGGAAATGTGAGCGCCAGTTACTTTGAATGAACAGAATGGTTGAGGGCA
GCATCGAACACACTGCCTGCAATGAGACAGACTGCCTCAGCCTGTCTGGTCTTTTAGAGGCACCTAGTTGCGATTACCTC
TTCCCTACTGGGTTTCAAGGAAAGCATCTGCCAAGTCTAAGCCTATTGAACAAGATTGTTTTATTAATAGGTTTAATTTT
ATTTAAGATTGATTCTTCTTGTGCGTTCCTTAAAAAGCATCCAAGTGACGGGTTTCATGTGTTTAACCTTCTGCCAC
>lcl|E24A12 No definition line found
ATCAGGCCCAATTTGGAAGGATGAAATTTCTTGTTATGGATTTGAGTCATCATTGATGCAGTGCAATTCGGAGCCGTGGG
GAAGTCATGATTGCGACCACAGTGAAGACGCAGGAGTCCATTGTGAAGAGAACACCAGCAAGCCAGAAATGGCCGGAAAT
ACTACTGTCCTCACAACACATGAACCACTGGCTTCAGAGCAAGTGACTAAGAGTGAAAGTCCCTCATTTCCGGAGGGACC
TTCCAGGCCATCAGAGCCGCAAGACACATGTCCTCAGCATCAATCCAAGGATGATGCATGTGAACCAAAGCAAATGCCAG
AGCTGGTGAAGATCCTGAGAGAGATGCAGAAAGACTTCAGCTCGATTACTCAGCCACTAGAGCGCAACCAACAGCAACTT
ACATCCATAGCCAACAGCCTACAGGATGTGGCCTTATCCCTTCGTCGGCTGTTGGAGATAGCCCCTTTACTCACATCCCC
GAGATCTCCTGGTGAAACACCTCAAACTCCCACCGGTATGCCATCGGGCACCCCCAGCCAGTGAATTATGCCCCCTAATC
TCTTGTTTAACATATCTGCAGCTGTTTCCACTCTGAACTAACCTATGGGGAAATGTGTATCTGTGTTTTNGTAACCATTT
GCATATCTGCTCTGAANTTATTGGGTCATCCAGNAAAACCATAATTTCCCAN
>lcl|E24A5 No definition line found
GGCTCTGACTTCTGAGCTGTCCCACGCCAGAGACGAGACGAAGAAGACTCAAAACGACATGATCCACACTGAAAACATGC
GACAGGGGCGGGACAAATACAAGACTCTGAGGCAGATCAGGCAGGGCAACACCAAGCAGAGGATTGACGAGTTTGAAGCC
ATGTAAATGTGCCATGAACGCAAGAGTCTGGGGGAAGGTGGAACTTAACATGCAGACTTTCTGAATGGTCGCTGTATGGC
ACTCCTTTCCTCTCTGCAATTCTGGTTCCCTAAACCATTCCTACTTCTGCTCCCCCTCCCTGCCTTTTTGTGCACAACAC
CGGTTTTGTGACGCCGCCATTTTCTATGTTAAGTTTGCCCTTTTGAAGAAATATACTCACCAGTCCCCTCTCCCATTCAT
GTCTTAGTGCCAAAAGGCCTTATTTTATTGAAACAGAGATTAAAACGAATTTATAATGTGCATTTATTTTTGCAAGAATT
ATTTTTAAATACGTTTAGTTGCAAAGTACTTGCACAGAAAAGTATGCTGGTGGGTGGTTTGCATAATCCCCTTCCCAGGA
TTCAGGATCATGAGATGATCGCCTGGGTGAAATTGTGCCATTTCCCCCAGTATGCTTTCATTACAGAAGTCAAGCAGCTG
GCTGTCCAAATGTGCCGCAGAACAGKGCTTGCACTTACGCCGAACTGCAGAAATGCCAACTGGCTCCATGTCCACAGGCA
CGCCTTTGTCTATTCCTGTTTTTTAGCCAACATGTTGCATGCTGGAACTTGTGGTYTCACTTTTTGGTTTTTTTTAAAAC
ATGGAACAAAAAGTCCCAACAATATCGCTGTCTAGGATCTGATAATGGTGCGCCTGATGCCATGTGCCAGTTGCAAATAA
ACCTGGGCAAGAAGAAAACATTGGGGCACACTCCTGGATCTTGAGAAGGAAGACGGCAACAGTGTTTTCTGGATGTTTGT
GGTCGGTGCATTAAAGACAGGCCGGGATTATATTGTTGCTCTGTTGAGTAACACGTAACTGAAAACTCGTCCCATGCTAT
GATGATCACCTTTCTCCAGTCCTGGGTTTCTTTAGCCAACAGATTTCAAGTTGGGTCTCCGAGACCCTGGCCTACAATGA
AAAAAGCAAAACTACAGGTGCCAGCAGTTCAATGACTGTTGGCTAGAAAGCCAGGACTGGATCAAGAAAAGCCTGATGAC
CTGGGGCCAGTTGGTCACTCTGACAATGCTCTTGCAGGGGGCCCTCAGATGTGTAGTGGGTTACTTGGTCACACCT
>lcl|E24A6 No definition line found
GAGCTGGCAACAGATATTGGTGCGAAACCCAACATCCCCTGGCTCTTCTTGACTGATCCGCAGTTGGCCCTGGAGATTTT
CTTTGGTTCTTTCACACCATTCCAGTATCGTTTAACAGGGCCAGGAAAGTGGCCGGGAGCTCGAGGCGCCATCATGTCCC
AATGGGAGCGCATTGTGATGGCTACAAGAAATCGACATGTGAAGATTCAACCAAGTCATTCGCCATTGCTTGTGGGGCTG
GTCTTCTTCTGCTTGTTTGTTGCCTTGGTTGCATTTTGCTTTATTTGAACAGTTTTGGTTCCTCGCATTTTCATCATGAA
GTGGCTAACCTCTATAATATCTTGCATGCTGTGGAGGGATATCTCCAGCCTAATCTAGCTCAGATTCACTGTATAATACC
CACTCTTACACCTCCATCCAACGTGGGTGAGCTCCACCTTTGACCCTCTGACTAGTGAGATGGTTAATACCTGTATCAGC
ACATGAGCCTTATGTAAATGAATTATATTCTTGCTGTTTGATTGGTTAGTAACTTTAATTGCACTTGCGCTGCTCCTTCC
ATTCATCTGCCTGCCTGCCTCCTTATCAAATTCCATTCCTGAGAATTTTCTTCCCTTCATTTTTCCTTTTGAAGTTTGGG
CATTTTCAT
>lcl|E24C10 No definition line found
AGAGATGAGTTTCTTAGAATCAGCACAGCCAGTGGAGATGGACGACACTACTGTTACCCTCATTTCACATGTGCTGTGGA
TACAGAAAATATTCGCCGGGTGTTCAATGACTGTCGGGACATTATTCAACGGATGCACCTTCGCCAATATGAGCTATTGT
GATGGAGAAGCACGTTTTCTGTGTTTCGAACTCCTTATTTCTCATTTAAAAAAGAAAAGGAAAAAACTTGCCTACACAGG
GTGGAAGAGAACTGGTGCGGCCCTCCCTCCAATTTGCACCCCTCCACTTTTCTCACTGCTGAGCGACAGCAACACGTCTA
GCTTGCTTCTGTTTCCTTGACACAGTGTGAGATGGCATCATCGTCTTAGTGCCATTTGCCTGCAGGTTCCATAACATGAA
AAAACAATACCAATCGACGACCACAGCTTTGTGTTTGTGAACGATTTGGGATTCAAGCAGAAAAAGTAAAATTTAGGAAA
GGATTTGGATCTCAAGCAGAAAAAGCAAAGTTTAGGAAAGAGGAAAATACCCATTTTTTAATTAACAGTGTGGGCATACT
TTTATTCCTCTCCGCTTCGTAAAATCAACTGTATCCAAATCGCTCCATCAACAGAAAGGTGCCAAGTTGCAGACCAAGTT
GGCAAGCGATGTCCAAGTATGATCATGTGACTGTAAAAAGGTGTCTCTGAACGGAAAAAATCAACTTG
>lcl|E24C11 No definition line found
GTCCAGCAGAGGGCACAGTGAGACACTAGCTGCCGAGCAGAGATGGCACACCACTGGGGCTATGACAAGCACAACGGGCC
CAGCCACTGGCACAAGTCCTTCCCTATTGCCTCAGGAGACCACCAGTCTCCCATCGACATCAGGACCAAGGAGGCCAACT
ACGACCACAACCTGGAACCCCTGCGCATCAAATACGACGAGTCCACCTCCCAGATCATCGTGAACAATGGCCACTCCTTC
AACGTGGAATTCGAGGACTCCGAGGACCGGTCAGTGGTGAGCGGCGGAGCACTCGTTGGAATGTACAGGCTGAAACAATT
TCACTTTCACTGGGGAAACTGTGATGACCACGGCTCTGAACATACTGTTAATGGACATAAACATGCTGCAGAGCTTCATT
TGGTCCACTGGAACACAAAATATTCCAAATTTGGGGAAGCTGTGAAGCACTGTGATGGTCTCGCTGTAATCGGTGTTTTC
CTGAAGATTGGAGAAGCAAATGCGGCCTTACAGACAATTATCGATGCCTTGGACCTCATTCCGACCCAGGGTAAACAAGC
TCCGTTCACTGGTTTCGATCCTTCGGGTCTTCTGCCGGCAACTCTAGATTTCTGGACCTACCAGGGATCCCTGACGACTC
CTCCCCTCCTAGAATGCATTGTATGGCACGTGCTGAAGGAGCCAATAAGTGTGAGCCACGAACAGATTGAAAAGCTGCGG
TGCCTCTATTTCAATCACGAGAACGAGACTCCCTGTCACATGCAGAACAATTATCGCCCGCCGCAACCTCTTAAAGGCCG
AGAAGTTAGAGCCTCTTTCTATTAACTTGCACTACGTTCTCCGATGGGATAGCTCTTCTTTAAGTAAAGTAGGCCTGCCA
TAAAGCACAAGGCAATAGCTTGTCCGCTGATTTGCGTGCTTCCTCTGCCTTCTAGTTTATTATTATGCAATGTAATGGGA
ATGGAGGTGATACGCTCAAAGTCTCCACTTCCATTCGATTTGTAATAACCGGTACTATTAACGTTGCTTGTCCATCAACG
CATGTTACACATTACAAAAACATGCAGATGGCCCGTGAGAGCAGTTACAACCATTAGCAGAAGTCCCTACTTGCTTTTGA
TAAGCCTTTGAACCCTAGAACTTTTATTCTTACTACAGGAATGCTTAATGACCTAAAAATTATGTGAAGTGTGACCGTGT
GATTACATTCTATCAACATAGGATTCACCTGGTATGAATGATTAA
>lcl|E24C12 No definition line found
CCTTCAAGCAGTCATTGGGTTCAACGGAGACGACAAGCTCAAACTGTAACGCAAGAGAAAAGCCCTGTTGGTAGCCCAAT
GTTGGGGCGAAAAATACAAAATGCAGATGGACTACCATTGGGAGTTTTGCGGTTGCCAAAAGGCCCAGATGGGACGAGGG
GGTTCCACAATGGCAGTGAAAGAAATAAGCCTATGCAAAATCTAGAAACCACTTAAAGTGAAACATTTGTGTTAACAGAA
CACCTTAATGCAATTTTATGCCTGGCAAAAAGATTGACTGTATAAGTCTATTTAATATTAACATGTTTTGTTTTTGTATT
GTTTATGTAGCTATCTTCATTTATGTATTTGTATCTGCGATGCACTTTTAAGTTGGTCTTATTTTGTTGGAAAGGTTTCT
CTTGTGTTTGGCCGGGTATGTAAAGCTATGTACAGTAAGTGTCCCTTTACAAAGCAATGGATTTGTTTATGAAGGTGAAT
GCGCAAAAGGATGTCAGTGTTTATGTTGAGTGACCTGAACCGTCATTCATTTTTGTTTTCCCTATGAATTGAGAGTATAA
ATGAATACTTCCATGTTTTAAGGGGGACGAAGGGTTTGGGGAATCCTTGCTTACGGTCATTGACTTCCAGAGACGTTGCC
GTCCTGCAAAGGGACCAAGCTGATGTAAATATTCTGTGCATGTGCAATTTTA
>lcl|E24C2 No definition line found
GGAGTTACCGCTCTTGCTGGTTCCTATGAATGGCGCTAACCCTTTGAGCTTGAGGCGGTAGTAGTATTTGTTCTAGGCTG
CCGGCGGTGTGCCCGTTTGTTGCGGTCTCCGCGCCAGTGGGCAAAGACGATCGCCCCACTGTCGGCAGCATGTCGGTGCC
ACCCCCTAACCGCTCGCAAACTGGTTGGCCCCGTCGCGGATCAGGAAACCAGTTTGGAAACAATTACATGCAGCAGAAGC
CGCTGACCCTGGAGCGGACCATCAACCTATATCCACTTACAAACTACACCTTTGGCACGAAAGAGCCTCTGTATGAGAAG
GACAGCTCAGTGGCAGCTCGGTTCCAGCGCATGCGGGAGGAGTTTGATAAGATGGGCATGCGACGCACAGTGGAGGGTGT
TTTGATAGTACACGAACATAGACTTCCACATGTGTTACTCCTTCAGCTGGGGACGACATTCTTCAAACTACCTGGAGGGG
AAATCAATCCAGGAGAAGATGAAGTGGAAGGACTTAAACGCCTGATGACTGAGATTCTAGGGCGCCAGGATGGAGTTGTG
CAAGACTGGGTAATAGATGACTGTATTGGCAACTGGTGGAGGCCCAACTTTGAGCCGCCTCAGTATCCATATATTCCAGC
TCATATAACAAAGCCTAAAGAACACAAAAAACTGTTCCTGGTTCAGCTCCAGGAAAAGGCATTGTTTGCCGTTCCAAAGA
ATTACAAGTTGGTAGCAGCACCATTGTTTGAACTGTATGACAATGCACCTGGTTACGGACCCATCATTTCCAGTCTTCCT
CAGCTTTTGAGCAGCAACAAATTCCTGCTGAAAGAACCTGGGCATCCATGAACTTGAAGACTGATTTTTTTTATACTGGC
TAACTTAGTGATATGACCCCACTGTGTTAACTTGCACAGCCCTGTACAAATTAGATTTCAAGTGCACTTTCGAAATAAAA
ACAACTATTTTAAAATCTGTAGATTGGGGTGAAAAACTTTGTAATTACTAAATATTTGTTAACTTTTTTGAAAGAAATGT
CTCTGTATTTTATCTACTTAAATATGCAGACCATTATGAAGTAGACGTGTTCTACATTGTATTTGCACCTTTACTTGGTT
ATCCACTTGTATTCCATTTGTAAAGTTTTTTTTTTTTTTTTAATGATTTGTTTTTTTATGGGATTGAAGTATTGTTACCC
TGTCAATGTATTTCTATGTTGGAAAACTTCCTTACAG
>lcl|E24C3 No definition line found
AAATGCTTCAGTGAAAAAAGAATTCTTATTGATCATGAGAGACTACACACAGGGAGAAAGACCTTATCAGTGCACGGAAT
GTCAGAAAGGATTCATTAAGAAATGCAACCTAACGCGACATGTTCGAATACACCACAGCCCCATTAGTACAGAGAACGTC
AGAAAAGATGACTCCAACTCTCCATGACATTACACATATTGGGGGAGAGGAGGAGGAGGAGGAGGAGGATTATTCTTATC
AGTACACTGGATATTGCAAATGTTTCAGTTAAAGAAAAATACGTAGTCTTATTTGAATGCAAAAAGAAACGGGAGGCACA
GGATAGCAGAGAGTCTTATTTAAATGAGGCATATTTTGCAGAAAAATATGTGAAGGCCCTGAAAGCTGATGGCAAAGATG
ACTTATTAGTTATATTCCACCTGATAGTCTTAACTAGTTTTACGCTGACTTGGGTGTACTAGTTTATTTTTTTTCCCTCT
GAGGTGCTTTCAGTTGTTATGGGAACCGTTAACCACCTGAACTTGGCAAGCTTTACAATGCTAATTTTGCTTATGGTATG
CTTGTTGCCCTTTGCAACCAGCCTTAACCCAGTAAATCCCTTAAACTACTCCTCTCCTCCAATTCTACTGCTTCCTCTAT
CAAT
>lcl|E24C6 No definition line found
TGGAATGACCTGGAACATTATTTGGACAGTATTGAGAACCTTCCCTTTGAGCTACAGCGGAACTTCCAACTTATGAGAGA
TTTGGATCAACGGACAGAAGACCTCAAAGCGGAAATCGACAAACTAGCCACGGGCTACATTGCTAATGCTCGGACGCTGA
GTTCTGAGGAGAAAATGAGCCTCCTAAAGCAGATCCAAGACTCCTACAGCAAATGCAAGGAATTTGGGGATGACAAAGTA
CAGCTAGCAATGCAGACCTATGAAATGGTGGACAAACACATTCGGCGCTTGGACACAGACCTGGCCCGCTTTGAGGCAGA
CCTAAAGGAGAAGCAGATAGACTCCAGCGACTATGACAGTTCCTCCAGCAAAGGCAAGAAGAAGGGCCGGGCACAGAAGG
AGAAAAAGGCAGCAAAGGCCAGGTCAAAGGTGAAGAACTCAGATGAGGAGACAGTCAAAAGCAGCCAGAAAAAGCTAAAG
CTCACACACACGTCTGAGTATGCAGCACCATCAGTAAACTTTGGAAATGTGCACCCATCGGATGTGTTGGACATGCCGGT
CGATCCAAATGAGCCTACATACTGCTTGTGTCACCAAGTATCCTATGGAGAGATGATCGGCTGCGACAATCCAGACTGTT
CTATTGAGTGGTTTCACTTCGCCTGTGTAGGGCTGACCACTAAACCGAGGGGAAAATGGTTCTGTCCTCGGTGTTCTCAG
GAGCGGAAGAAAAAGTAGAGCATATTGAAGCAGCTGCTGCCAGTTGAATGAAAATCTCTTCTTCCATCGTCTGTTTGGCC
TCTTCTCCCCCCCGCCTCTCTTTGGCCTGTGCCCTTCTCTACCACCCCCTTCTTGGGGAGGGTAAGCTGCTGCTGGGAGG
GCAAGAGGGGGACTTTTGAGGTAGTGGTCCATAGAGGCCCTTCTAGTTCTGCAGTGTGCGAATTTGCAAGCAAGCACGGG
CGTGGTGTTCACACTGAGCACACTTGCTTGTGTTCCAAGTCTGTGTTAATGTCCACTGTTCTAGAAAGTGTTTTGACAAG
GTATCAATTTCAGCTCTACTATTGGCTGCATAGACACATAGCTCCTTCTGCGGAAGGGAACTGGAGTGATTGAGGGGTTC
ASCCAACTTGTGCTAATGGGTTATAGAGCATTCGCTACTCTTACCCTCTTTCTGTTATTTAGAACTTCTTCCAGTGATCC
AGGACTGCAGATAACTGGGGG
>lcl|E24C7 No definition line found
GTCGTGACCCAGCAGCGGCCCCGGCCACCGGGAATAAGAAGAACCACCTGACTGAGCTGAAACGCTTCCTGGATACTGCC
TTTAACCTGAACGCCTTCAAAGGTTTATCATAAACCACTGCAATACAGACGGCTCCCCTGTGTCCATCCTCCACTGCAGA
CCATACAACTTTAAATAAACCCGCCTGAGGAACTGGGAAGTGGTGGTGAAGGTGGTCCAAAATGGTGACCTTTCTTAGAC
GTTTTGCTGCAGAAAGCTTGTCTCTCGTTGGATTTGGGGCAGGAATGCTATGCTTCCAAAGCCTTCATTACCACCTCTGG
GGGAGTGTGGGAATATGTTGTACACGCTTGTTTCTACAACTCTATTTCACTGCAGACTTGTGTATAAGGGGGGCGGGAGA
ATCGGTGGGCTCACTCTCCAAAATACCTGTACAGATGTAGCTGACATTTTGAATTTTAGGGCCCAGGCAGTGTCTTTCTG
CTGCTACTATGAATGCTTAACTTGTGTAACAAAATGGGCAACCCGAGTGGTATTGTACAATCCATTGATGATTCGACTCC
AGACAACCTGTGTATGTTTTACATTTTTTTTGGCAGGTCTTCTGATGATTCACGTTTACCAACATTTCACCAAAGCTACT
CTTGGATTCATAATGCAGACAAATCTGGTGGCACCTCTGATGGTATCTGAAGTCCATCTTTGTCCCATACAT
>lcl|E24F1 No definition line found
CGCTGATAAGCCCTACATTCTTGCAGAGGAGCTGCGCAGAGAACTGCCCCCAGAACAGGCTCAATACTGCATCAAAAGGA
TGCCGGCCTACACTGGCCGTGGTACAGTGCCCGGCGCCCTGGATTACGCTGCCTTCTCCACAGCTCTGTACGGGGAAAGT
GACCTGTAGACCACTGCTCCAGAATACGCTCTGCAACAGATTCAGAGTTGGCTTTTTAAAAGCTTTGATGAGATTAGTAA
TGAATCTAATCCAATGTTAACTGGAAGTTCAATTAGCCACAAATTGTCCAGTCTGTAGAAGCTGCTCTGCCGTGTGGTGT
ATAGTACTGCGCATTCTGTTTTGAGGAAGGGATTTTGAATGAATGTAATCCTCCTAGCCAGAGGATATCAATGAAAGATC
CCATTAGCACAATCCTCTTTTTAGCGATCATCCAAGAAGCTTTCTATAGGGCAATGACTGGACGCAGGTGTTAGTGAATC
CCTGTTTTGAACACGTCTTGCGTTTTTCCCCCAATGATTTGAAAGGTTTCAGGAAAATGTTAATTGCGACATTTGACAAG
AAGTCAAAAGGAACACCAATTTTGAACATTCAAAGAGGGAGCCAGCTGGTAATGTAGAACTGTGCAGTGGCAAATCCCTA
CTACAAAGATATAATGATTTTTCTTCAAATCCACCCTGCAACTCCCAAAGGAATATGACTTGCCTGC
>lcl|E24F10 No definition line found
GGCCTGTTTACGGATGCTAGGCGTCCAAGGAGCAAATCAAGATAATCCGGGAGAAAATGCACGTCAGCTTGCTCGAGTAG
TTTGCGGAACAGTGATGGCTGGGGAGTTGTCTCTGATGGCAGCTTTGGCAGCAGGAGATCTAGTCAAAAGTCACATGACC
CATAATAGGTCAAAAGTAAACCTACAAAGCTTCCCCGGTACATGCACCAAAACAGCTGCTTGATAACCTAGACTTGAAGG
CGTTGGATGTTTCTCAAAGAAAAACACAAAGGAACAAAWGCGAAAAGCAGAAGCTGTGAATTTTACATAAAAATGGTAGT
CTTCACTACAGYGTAATGTTATATTGAGAAGATGTAAAGCAGTTCAGCTGGACAGTGGTCATTCCAGCTGCTTTCATACC
TGCAATCCTGGAAGTACAWGACTTTTCATGAAAAGTTTACTTTTAGGGTAGCCTGCGTACCAACGCACATGGWCAGGTTT
TCATCTTTGTACGTGTGACTTGAAATTGGTTCATTCCAACGTCTGTTGAGATGAAGCGTACATCCTACACTGTTTAGGAA
CTTGGTTCTGCTTAAAGTGGTTATTCTGTAATGTCCTTTGCAATATTGGATCTGTCAGGTGCATCACTTTATTTTAAATG
CGTCAGTAATTGTGAAATTATTTATTTGTATATGCTTTGAGTTGAGGCTTGGTTTCTTGA
>lcl|E24F2 No definition line found
GTGAAAAGGAGAAAAACTGTGGAACAGTCAATATACGTACTAGAGATAACAAGGTCCATGGGGAGCGTACAGTAGCAGAA
ACTATAGAAAGACTGCTGCAGTTGAAGCAGGCTCGCTCAAAGCACTCAGAAGAGGAGTTTTAAACCTTTTTAACCTGCCA
CTTTTTACTTAAGAAAAACATGGGAGTCATTTTTGTAATATGCCATGCAAGTAGCTTGCTCGCACTGCTGAGGTCTAGCT
TTACTGAATGAGCCAAATGAAACAAGTGACAATCTCATTCTTATGAAAAAACCCAGATTGTTTTCGTTCTACAGTCATCA
AGAATTGTAGTTCTCTCAGGGTACTGTAAAATATGCCTTTGAGCCAACATCACAATGGTTGGTTAATGGGGCAGCCTCAG
GAAATGTGTATTTGTTATTCTTTCTATTTCCCTCCTCCCCCTATGCCTTCCTGGGATCCTTTGTTCAGACTTTGGGAGAA
GCACCCCTTGGCTGTTGGGTGTGATCTCATTCAAATCAATGCAATCCAGGTCCTTTTGTACATCATTCCTGCTGTAAAGT
GACTGAAAGAGGACCTTCCCAAGAAGCATCACTACGCTTGCAACATCTT
>lcl|E24F3 No definition line found
CTTTTGGAGTAACGCTTTATGAACTCTTGACTTACTGTGAGATGAACGAGAGCCCACCTGTGAAATTCATCGAGATGATC
GGCACCACACAGGGGCAGATGACTGTGGTGAGACTCATAGAACTCCTGGAACGGGGACAGCGTCTACCTTGTCCAAGGGA
CACGCCGCAGGAGATCTACCGTTTGATGACAAGCAGCTGGGAGTCAGATGCCACCTGTCGGCCGACTTTCCTAAACCTGG
TTCCAATTCTAAAGGCTTTTCACGAGAAATATAAGGCTCAGACCCCATCTGTGTTCAGCGTATGCTAGGAGAGAACGACG
AGTTCCTCCGGCCCCCGTCCTTGCTCTGCCCATTCTTCGCTAGTGTCAGTATCAAGGCTTCTACTGGGGCATGGTTTGGA
GAGACATTGCATCAGGAAGGCTGCAATGCAAAGTGCCCCTTGGAAACACATCATAAGCTGTGAGAATGCCACCCATGGCC
TGCAAAAGATTGAGACTATTATGTACCAGAATTGTTCTGTGTTTTTTAAGCTTTTTCCAAAGTTTCCAGAAGACAATGAA
AGGTTGTTTTGTGGATCTATATATATAGTAGGTGAAACACTGGACGCTACAAGATGCATCCCTCCAACTCTTGACGCTGG
ATTTGTTTCATAAACCTGACCCTGCCATAATATCAGACGTGCAGAGTGCTGAGTTCTGAATTAAGTAAGCCACAGTGCTG
TGGAGATACCTGTACCTGCGCCTCTTTGCTCAGATGTAAAGGACTGTTATCCAGA
>lcl|E24F4 No definition line found
GGTTAAGTCCGACGAATCTCAACAGTAGTGCTTGGAGTACAGGGGGAAAGGTGAAACGAAGAAAGCCGTACAGAATTCAC
CACCATGTCTACCTCGCAGAAACACCGGGACTTCGTGGCAGAGCCAATGGGAGACAAATCTGTTCAGTGTCTTGCTGGCA
TTGGCGACACATTGGGAAGTAGACTGGAAGACAAAGGCTTCGATAAGGCCTATGTGGTGTTGGGGCAGTTTCTGGTACTG
AAGAAGGACGAAGAGCTGTTCCGAGAGTGGCTGAAGGACACGTGTGGAGCCAACATAAAGCAAGCCCGGGACTGTCATGG
CTGCCTAAAGGAGTGGTGTGATGCCTTCTTGTAAACCTCCACTACGACTGCAAGCATATTATTGGGGCTTAGGCAGTTAG
CCAATCAAAACGTTGCACCGTTGGAAACAAACATTGTAGTGCCCTGCACCTCCCATCCACTGTCCTCAGTCAATCTATTT
TAATATTTAAAAAGGACAAACCCCCAGACGTTTTTAAGATCTGGTGTTCTTGTCTACCTAGGTAAAATTAAGCCACTGTT
TTATGGGAGCGAGCTCCAGTTTTCATCATCGAAACGGATCTATAAAACTGCTCTGTGCATTAACTGTCTTCTATGCACGT
TGACGCCGCATTGAAGCATGGGATTCTGATCTGCCGGAATAAGTTTCATGCTGTCCATTTGTTTAGTTATTAGAATGCAG
TTTTAATGCTATGCCCTGTTTCTGTCACATCTGACTTTAATCTGTACA
>lcl|E24F9 No definition line found
CTCAACCGGGACTTCCCACCAGTCCCGGACCTCATACTTACCCCGAGAAATTTATTGGGGTTACAGGTTCAATGATGTTC
TTCAGGTGAAAAAAAAGTACTATAAAGTCGACGGGATCCAGTTTGAAGAGATGACTGAATACTATGCTCCCTTTTGCAGT
GCCAAACAACTTGACATTAATGAACAAAATTATACCCGAAATGACAATACTCCAGCTGAGCGGCCAGATCAAACTGCTGC
TAAGACTGCAAATCGATCAGCTAGTGAACCAGCAATTGCATCAATAAGTGTGGAGAACATAACACATTCACAATCACATA
ACGAACACGACAACAAACCGAGGATAGAATTTCATTCTGACGAAGGTTTCATGAGATTGAGTACCACATCAGTGAGTTCC
CAAAGTTAGTCCGAAGATTCAAGGCAATTGTTTATTTAAATAAAATAAATGTCTCAAATAAACTCTAACATGCCAGTATC
AACACATGGTGCGTATGTATTGCCAAGTAAGTAAATATTGTCAGAGTCATGCTAAATATTCAGTTCAAGGATCAAGAGTG
AAACCATTTTAAAGAACATTGTGTGATCCAACAGGATTTGAAGAATTCAAGAGACAGACAGCCTGGAGACTAGTTGTGTT
GATTATTCCTTCTCCAATTCTGCCTTGATGAGAGTAGAGAAAGAGCAAGGCAAATCATTCCAGTTTGGAGTGGTGGATTT
GACATGTAGACATATACAAGTGTAAAGCTTAAGACAA
>lcl|E24G11 No definition line found
CAACAAGGCTTGCTAAAACTACTTGAAGGTACCATAGTTAATGTTCCTGAGAAGAACTCTCGAAAGCTGCGTGGGGAAAC
TGTGCAGGTCGATACAACAAATATCCTCTTTGTGTCATCTGGTGCTTTTAATGGTCTCGACAGGATCATTAGTCGAAGAA
AGAATGAGAAGTATCTAGGATTTGGGACGCCTTCGAACCTTGGAAAAGGAAGACGGGCTGCGGCAGCTGCAGATCTTGCC
AACAGTAGTGCAGAGTCAAACACTGTACAAGATATCGAGGAGAAGGACCGCCTGCTGCGACTCGTGGAGGCTAGGGATCT
AATAGAGTTTGGCATGATTCCAGAGTTTGTGGGCCGCCTTCCTGTGGTGGTTCCCCTGCACAGCCTGGATGAGAAAACTC
TTGTGCGTATTCTCACAGAGCCCCGGAATGCTGTTGTTCCACAATACCAGGCCCTTTTCAGCATGGACAAGTGCGATTTA
AGTATAACTGAGGATGCGCTAAAGGCAATTGCCAGACTGGCTCTAGAGCGAAAGACTGGTGCAAGGGGTCTTCGATCTAT
AATGGAGAAGCTGTTACTGGAACCAATGTTTGAGGTACCAAACTCYGACATTGTATGCGTGGAAGTGGATCGTGAAGTTG
TGGAAGGCAAGAAGGAGCCTAGATTTATCAGGGCGCCTGCAAAAGAAACGTCTGAAGAAGAATATGATTCTGGTGTGGAA
GAGGAGGGCTGGCCCCGTCAGGCTGATGCTGCAAACCGTTAAACCCTCCAACTTTTGATTTCAGTGTAAAACCACTGATT
CACTTGGACAAAATAATCTCAAGTTGTCTTTTCAGTCTGACTTGAAAAGCATTGCCTCTTTTCTGGGAATGGTCCCCCTG
GTCTGAAGACTGTTAAGATACAGAAAGAAATAACAATTCGATCATGCATTTTATGTTAATGGGACACTGATTTATACATA
GAACTTTGTGGACTTCAGTGACCGCGGTCAAGTGCAAACATCTTCCTTTTGTTGGGTTTTTAAGAAAAGCATTTTGTTAA
AAATTTTCTTAGCCTTGTACCAAAAGTTCAAGGATCTCCAATAGTTAATTTTACAATGATGTTACATTTTGAATAGGTGT
TCAGTGACACCACACTGCACTACTAAAATATCGGCTAAATGTTTTATGTTTAATCCTGCACATTTTGGGTATAATGCTAC
ATTTCTCGAATTTCAGAATTCCTGTTCAAGTTTCAAACCAAATTTGTGGAAGGGCCATACTTTGTTCAATGCACATTGTG
CTAGCAATGAGACTGAAGC
>lcl|E24G3 No definition line found
CTTACAGAAATTTATCGTATCGTCTCCCAGAAGCAGATGTCTGACAGGCGCGAGAACGACATGTCACCAAGCAACAACGT
GGTTCCCATCCATGTGCCGCCCACAACGGAGAACAAACCAAAGATGCAGTGCTGTCAAAATATCTAGGGGACACTGGCCC
ACCTTTGTAGGGTGCTGCAAGTCCTTTCTGAAGATTTGGAATGCTCTCCCAGAGCCCTTGATTTCAGGGCTCAATGCCTT
CCGTTTGTTCTCTTCTGTCTGAGTTTTTAATGTGTCTTAAATTCTTATGATTTTGAAAAACTAAGTCATCCACTGGCTGC
GTAATGTTTCTTACTACCACACTCTTGTGGGAGTGAGCTCTGTGGGACATTGGGCCAGTCCGTTAAGAGAACTCTTATGA
GATGACACGCATCGCTTTCCCAGTTTAAAAGCCTGTGCAATGTTTGTCATTTGAGAATATAACCGCACCATGCCCAAGAA
ACTCATTGTTGTCAAACTGTCATGATATTAATATTGGTGGTTTTATGTAGGGCTGCAATATGCCACTGACCGCCTTCTGG
CACTAGAAACTCATTAAAATGAGCACTTCTTAGGCTGGGAAATCAAAAACTATTGTTTCACACCAGCAATCTGAATGAGA
AAGCGTTCCAACACAGTT
>lcl|E24G7 No definition line found
CACAAATCATGAGCGAACCCACACAGGAGAAAAACCTTACGAGTGCGAAGAATGTGATAAAAGCTTCAGTCAGAAAATTC
ATCTGACTCAGCATGAGAGAACCCACACAGGAGAGAAACCTTACCAGTGCAATACATGTCTGACAAGCTTCAGTCACAAA
ATTAGTCTGACTAACCATGAGAGGACACACACAGCGCCAAAACGGAAGCGCGTGCGTTGATTTATAGAAAGGTAGAAGAT
TGGTCTGTGTGCATAAGAAAAAAAAAGGGCAAAAACCTAATCTGTATATTAAATTTTGAACCAGCTCCAATCTGATGCTA
GTAAAGACACTGAGAAAAAAACGAATTGGTGTGATGTTTTAAAGCTATAGTTAGAATTTCTTGCTCAATTTAAGCAAACC
TAAATTGGGTGTTAACTTCAGTACTTTGTCCATGTGGGGCTTGATGCAGTGGCACTCGTATGCAAACATTACTAAATGGC
AGAAAGAAGAATCCACTGGTGCTCCACATCCAATAGAAAAAGGTTCCCATGGGTCAACTTTTGGGCAGCGAGTTGGGATG
GGGGTTTGCCACAGTATTGCGCGGTTAAAATGCAATTAAAATCCTCTTTTTCTACTGTTAATTCTTAAACTCTGGCTGAT
GGG
>lcl|E24G9 No definition line found
GCAGACTGAGATTGCTAAAAGGATGAACACCATACTGGCACAGATCATGCCCTTCCTGTCCCAAGAGCACCAGCAACAGG
TGGCACAAGCAGTTGAGCGTGCCAGGCAAGTGACGATGACGGAGCTGAATGCAGTCATCGGGGTACGTGGACTCGCAAAT
CTACCTATCGCCATCTCTATCCCTTCTAATACCCGCCATTTCCCAGAAGCAGAGGCCGCGCCGAGCTCGGACGGGCGACC
AGAACGGCATCTCAGAATACCAGGGACACCGTTGCTTCTGGCAGATCGAAATCCACTCTAACCATTTACGAAGATGGCAA
ATTTGGGCACTGTTGCCCCGTTCTCAGCCACCCGAGCTCGGACTGGCCTCTGTGGCACTGGGCTGCGCGTCACAAGATTG
TGTATTGTGCCTGCTGGGCCTCCTGACTGTTGCTGTTGTATATTTGCATCTTGACGCCACAAGCGACTGCAATTCTAATG
GACCAGTGAAATTCAGCACTTATGCAAAGTCTGCGGAATTAGTGCCAAATATATTAAAACATGCTAATGAAACCAATCTG
TGCAGGAATGTAAAGTCTGTCTATCACAAGGTAGCTTTCCCCAGAGCTCTCTGGGAAAGATAGAATTCCCGATTTGTGTG
AAGTGGGGTGGACCTTTTCATGGTGGTGCAGGGGCTGACTTTCTGCT
>lcl|E25A12 No definition line found
GTGGAACTGAAAGGAGCAAGCTTTCATTGCCAGGAATCACCAGTCTTCAAGATATTCAAGAATTGTTTAAGAGGTCAGGC
CGTGGGTCCGAAGGAATGCTTTCTTTTGAAGACCTTCAAAATCTTTTGGATTCCAAAACACTGGAGTCCAAGTACTTAAA
AGAATTTGATACCAATGGGGATGACAATTATTCCTTGTCTGAACTAAAGTTGGCTTTGGGTGTGTAGTGGTGCCGCCTAA
GCTTTGAAGGATGGATGCCGTGAGCTTCTACAAAACTGACTTTCGACAGCTGCACTTTTTCTAGTGTTGACACCCCTTCT
AAAATGTTTTTCTTTGCCCATCCACCACCGTCTTAACTCTTTGTTGGACCTTTTTGTGAATTGTTTTAATAGTGTTTTAT
TGCTGGTGTCATGGAAGCGTGGTATTGATTCTTGGAATAGTAAGGTTTAACATTCTTAAATGGAATGTGTAATTTAACCC
CTTCATCTTTATTTTTCATTCTCATACAGATATTTGAATCAGAAGCTATCTTATCATATGAAAATATAAGCACGCTTAAA
TTGCCTTAAATTAGATAGCTGCACTTTATGAGTTTCCAGAAAATGTATGTCCTTAAAT
>lcl|E25A8 No definition line found
GACTTCTACCAGGTCTTTGACACATCCGACCTTCCAGGAGGGGTAGTGAACATTCTCACTGGGGGCCGTGATCACCTCAC
CAAATTCCTGGTGGAGCACCAGGATGTCCAGGCCATGTGGTACTTCGGGAGTGACCAGGGATCCAAGTTCGTGGAGTGGT
CTTCAGCAGAAAATGTGAAGCGGACATGGGTTAACTATGGAGTTCAACGGAGCTGGGAAGACCCTGAGCAGGGAGCTGGA
GAGGAGTTCCTGTACCATGCCACCCAGTGTAAAAACATCTGGATACCCATGGGTGAAATATTTGCCAATTAAAGGCTGAA
CCATGGACACAGCGAGTAGCTGGATCGACCTAGTGTCACCTCCACTCTTCTTTGCTTTTGATTCTACTTCAGGGGAGACA
CTGTAGAATAGTCCCCATTCCCACTCAGTTCCATGCCGCAATCTGGTAATCTGCTGGTGGGAAGGGTCTTCAATCTGTTC
CACTGTAATCTCTGGGTGGATTGGATGAATACGATGATTTGAAGCAGCAGTGGAGGAAGACCGTTGTAAAAGCAAACTAT
TTTGATTGGGTGGTAATAATTGGGCTTAAATCAAATCATGTAAAAATGCTACCACTAGAAGTGCCATGTGAGACTATTTT
GTGTAGGGCCT
>lcl|E25C11 No definition line found
GGAAAGGGTTTGCTCACAAGGGATCTCTTACTAGCCACCAGAGAGCACATACAGGTGTGAAACCTCATGTGAGCACTGTA
TGGGAAGGGGTTTGCTGAGAAGGGACATCTTATTAGGGACCCAAGAACACATACAGGTGAGAAACGTCATGAATGCATTG
AATGTGGGCAAGTATTTTCTCAGAGGTGACACGTGATTTTGCTTAATAGTAGGGTTGAGTGGCATCTCAAACCATGTGTG
ATAGGCAGATAAGCACATAGTGCAATTGCATTACAAATGTATTCAGGTAATTGGCAGAATTTACAATTAGGAACAGAGAA
TTACATTTAGTTTGGTTTTCTGGGCTGTGCGCCAGTCTTATCTTTGTTTGGAAACACTCGAGCAGTTTGTATAAATTCAC
CTCTGACTGTATTGTAAAAGTCTGGGAAGTCCCGGTTTATTATAATAAACACAAATAAATGTTCTAGTTAATAACAATCT
TTGAAGAACTACAATGTTTCCGGGCATAGCTGGATATGGTAGATATAAGAAAGAGGTTATTTAGCAACTAGCTGTAGCGC
GTTAAGAAAGCATTTACTAAGTTGGTCAAAAGTTCAGGGCAATTTTG
>lcl|E25C12 No definition line found
GGGACGTCTTTGCAGAGAGGAGGCGACTGAAATCTAGTTAAACCACTGGTTACATAGCGAGTATCTTCTGCAAGGTCTCT
CTTCAGGGCAAGAACGTTCACCCCCTGCAGTGATGAATGCTGAGATGGATGCAGTAGAAGCAGAGCACCAGATCGAACTG
GAAGAAAAAACGAGGCTTATCAATCAAGTACTCGAACTTCAGCACACACTGGAAGATCTATCCGCAAGGGTTGATGCAGT
GAAGGAAGAAAACTTGAAACTGAAATCCGAAAATCAAGTTCTCGGCCAATATATTGAAAACTTAATGTCGGCCTCTAGTG
TCTTCCAAACCACTGACACAAAAAGCAAAAGAAAATGAGGAGAAGTGGGTGCCTTTTGTGATCACACTGCTGCTCTTCAA
ATGGGTTGTTTTTGTATTGTGTAGCTTGCAGCGATACACATTTTGTTTTATGCGATACTTCTAAAAACAAGTGATTTCCT
ATTTGGTATGTAAACAAAACACTACAATGTATTCGAAAAATACCTGAAAGCTTAATTCAAGTCTTTATTTTTTGTTTTCA
TTCATTCTGATGGTGGTAGAAAAATGAAACCAGTAATGGGGAGACCTTATATTAATACATACCATTTGCATTTAGTCTCC
TACCTAGGACTCTGAAATGACCTGAGAACATGTTAGATAATGAATTTAAAAATGGTGTTCCTCAACAAACATCACAGCTG
AACCCAACAT
>lcl|E25C2 No definition line found
CTAAGGCAAACTGTGCTGCTTCGAAAGGAAGACCGGAAGATGTTTGTGCAGGCTAACACACGATTGGAGGATGGTGAGCC
GCAGATGGTGGAGTATGAAGGCAGTGCTGCGGGCCTTATAAATTCCTTCATTGAACGTTTCTCCGAGGATGGTGAACAGG
TGGAGAAGGACTTAATGCAACTGTTTTTGGCCGACTTGCACTTCTGGGGCCAGACAAATGCAACGCAAAAGGGGCAATTT
TTGCAGGCTACTTTGTGATAATAGGAATCGAGAGGTGAGGGAGCATTGTTAGGGGTTTGCAAGTTGGATGTGGAAGTAGA
GCTTTAACTAGCCATGTGGAATTGCGAATTTTGGTTTTCACATTATGAAGCTCCCTAATTGTGGGTAACATCCAGTCCTT
GTCGCTAATGGTTTGACATTCCTCTGCAGCAGGTGACCGTAATGAAGCCTCCCATTCTTCACTCTTCTGTATCGGAGTGC
TCTTCAAAGGGATTTGTCTCTCCTCATCCTTGTCTTCAGATGACAAAGTTTACAGCCTCTCTTCGATTTAAAGGACTAGC
CGCCTCTTCTTGGCTAAAAATAAACCTTTGGATCATGTCTGGATCTTCATCAA
>lcl|E25F1 No definition line found
ACGACTCCATCCTCTCAAACATCGATCAAATCAGCAACTACTTCTACACCTACAGTTCAAAATGTTCTCATCAATCCTTC
ATTAATCGGGTCAAAGAACATCCTGATCACAACAAACATGGTATCCTCACAGAACACTGGTGAATCTAATTCATTGAAGA
GGAAGCATGAAGATGAGGAGGACTATGACGCACTATAAGATTGTTGGCGTGATAGGAAAATGTAATTGTCTGGACTATTT
GGCGAGGCATACCAGTGAAGCCTCAGACTTTTCTTTCCACATGTTGTAACTATTCAACATTTGAGTAGAATCTGTGGAAA
AATTGGGCAATTTAATTATTTCATATTTCTCTTTGCATAGGATTCAATCCTTTTGAATTGATTCAGGGGGAGCAGACGAT
CTGAATTTATTGTGACTGCATTACCTTGTATTTTCTCAATTTTTTTTGATAATTTTGTTTTGAATACGAGCAAGTAAAGA
ATGTTCACATGTAATTAGTATCTCCAGTCTAGTGTGACTTGGACAAGTAATGTGTGTTGCCTGTGTCTGTGCATATGCAT
ACATGTACACTGTTAGAAAACTGTTCCAC
>lcl|E25F3 No definition line found
TCTTCCAACTACTTGTTGGCCCAATCCAAAGTTAATCATGAGTGAAGATATGGAAGAGCAGAAACTGGAGCGTGTGCGGC
AGCAAGTGAGAGCTTTCCCAGACTTCCCATTGCCAGGCATCCTCTTTCGAGACATCACCCCATTGCTGAAAGACCCATCC
GCCTTCAGCGATGCCATTGATCTGATGGAAGCACATCTAAGACAAAGATTTCCAAAGATTGATGTAATTGCAGGTCTAGA
CTCACGAGGGTTCTTGTTTGGACCGTCACTAGCCCAGAGACTTGGAATTGGGTTTGTGCTGATACGAAAAAAGGGGAAGT
TACCGGGTCCCACCGTGAATGTGTCTTATACACTTGAGTATGGAAAGGCTGAGCTTGAAATCCAGAGTGATGCAGTAGGC
GCAGGACAGAAAGTAGTTCTTATTGATGACCTGCTTGCCACCGGAGGGACCATGTGGGCAGCTTGTGAGCTGATGAAGAA
GCAAGGAGCTGACATTCTTGAATGCTTGGTTCTGATAGAGCTGAAAAGTCTGCGGGGGTCAGAGAAGCTGCGACCTGTCC
CTTTTTATTCTTTGCTGCAGTATGATTAGCCAACCTTCTTGCTGAATGGGCTTCCATGTGAAATCATTGGCATTCATTGC
ATCATTATTTTTGTAGTGGTGCATTCCTATTGGTACACCTACTACACCATTCCCCCATTGACCATTGCTTATTCCAGAGT
GTCTTCCTGTTTCCCCATTCTCCCAGTTGCTGATGCTTCTGTTTGGAGGGTGGTTTCCCCGGCCTGCGCCCCTGTATCAC
GATTTACCTACTTAGCCACCCCGGCCTTCCCATGTGCACACCTTCCTTTTGTTTTTGGTTGGAAACACCCCCCATCCCCA
CTCCATTTTTCTTTTCGTCCTACCTGCCTGTGTCA
>lcl|E25F5 No definition line found
TTGNGCTAGAGCATCGCAGGACCGGCCAGGTGTCCGGCTACCTAAAATCTTCCATGTCAACTGGTTCAGGAAGGACTCTG
AAAACAACTTCTTATGGCCTGGCTTTGGTGAGAATGCCCGGGTGTTGGACTGGATCTTCCGCCGTGTTGATGATGAACCT
AGCGCCCGACTCACGCCAGTTGGGTATGTGCCAACAGTGGGGGCTTTGGACTTGCAAGGGCTGCCCCCGATCGACACTGA
CGAGCTCTTCTCGCTACCCAAGGGATTCTGGGAGCAGGAGGTAGGTGAGGTGAGGCATTACCTGACTGAGCAGGTGAACC
AGGACCTACCAGGTGAAGTAGTGAGCGAGCTGGAGGCTCTGGAGGAACGGGTGAAGAAGATGTGAGTGCTGTAACGAAGA
AGACACAGACCTCCACTGCCTATCTGTCCGACCAGCAAGGGAGTGATGGTCTGCACTCATACACGGGGAAGACTGTGAAA
TTCCATTGTTTACATGATTTCTTCAGGACTAAAATCAGATGGTTCTATTCAGGGAGGACATGTTCCATGGACCAAAGAGG
ACTTTCCAGGGTGGGAATGGGATCTGGTTGGTGTCGTTTGTGGTTTTTTTATTTTTATTTTTTTCTGTTTTTTTATGGAA
TCGAATTTTGGTGGGCAATGGGTTGAGTTTTCTTTACATTATGAGAATTAAAAAA
>lcl|E25G1 No definition line found
CGCAGGATACGTCAGTGATGGTCACGTGTCTTTGAGCCTATGCAGCTTTGTCAAACTCCTGAGCCAGATGCCCGCCGAGC
AGATTACAGGCATGCAGAAAGCCTATGCCAAAGGGTGTGGATGCGAGATCACCCCTTGTTTTGATGTTCCCTGTCCGTCT
GTCCCTAGCCAGTGCAACTTTGATCCAAACCCGTTTGGTGACACCGGCACCCAGGAGCAGAACATGATGTGTGCGCCAGA
TGCAAAGGGCATCTGCAGCTGGAAGACAATATCAAATGTATGTTAGGAAGAACCTCACTCCGGCAGAGCGGTCAGAAGGA
AACAACCTCCTTCTCTACCATCCAAGTAGGGAGACAAAGTGCATCCATTTATATCCAAAATAAAGTAGCCCCTAGGTGGG
GGTGCAATCAGCCCCAGATTTCTGCTCAGACAGACATGTCAGCGAAGTAACCAAACCTAACTGAAGGTCGCAAATCTCAT
TTATTAGCGCATATTCTCATTGACCATTTTTAAAGATATCAAGCAATTCTTAATTGTATTCCTCTAAAAACCTTTACTGT
TCCCATGCAGACCCAGCTTCCCATTTGGGAACGCAAATAAAGAGAGAAATGAATCCAAACGAG
>lcl|E25G7 No definition line found
GCCGGAGTGCGGTAATAAGACGGTGAATCTGGACCATGCAGTCCTTGCTGTTGGCTACGGTGTGTTGAATGGAGACCCTT
ACTGGCTGGTGAAGAACTCTTGGTCGACCTACTGGGGGAACGATGGTTATGTTCTCATGTCCGTGAAGGACAACAACTGT
GGCGTGGCCACGGACGCCACCTATCCCACCTTTGACTGACCCCTTGGGTGATTATTTGAGGCATGAGGTGCCAGCCAACC
ACCTGTTTGCATTGCTGTACTTGAATCCATTGAGGAAGATGGGTCTTGGCTTGCTGACTTCCTAGTGTCTTGACAGCTTG
TCCAGTAAAGACTTTCCCCATCCAAGGCCCATTGGGTGGCCCCTGCTCACAACTGACATCTGGAATCAACTTTGTTTGCT
TCAATAGTAATGTCTAGGCTATGGAAATGACCACGAGCCTTTTACCAACATTGGTTCTGATGCTATTGCCAAACCATATT
GGAAGCGGGTCGACCACATGGCAATTTGATTTACCCCGGACAGGGCAGGGGTGGGCGGAGTGGGTCAGGTTCAGTCACAT
GCCTTGTTCTCACTA
>lcl|E26A8 No definition line found
CCATGGAGTTTTGGTCCGAACATCCAAAATGTTGCTTGTTGGCTGCAAATCTGATCTTCGCACTGATCTCACTACACTGG
TGGAGTTATCAAACCACAGACAGACGCCAGTATCCTACGACCAGGGAGCAAACATGGCCAAACAGATTGGAGCAGCAACT
TACATTGAATGTTCTGCCTTGCAATCCGAGAACAGCGTCAGAGACATTTTTCACGTAGCCACTTTGGCGTGCGTTAACAA
AAGCAATAAAAATATGAAGCGCAAGAAGTCACAGAGGGTGACGAAAAGAATTTCACACATGCCCAGCAGACCAGATCTGT
CCACAGACTTGCGAAAGGACAAAGCAAAAAGCTGTTCTGTGATGTAAGGAGCCTAGAACATTTTGTGGTCGATATGGACA
GGACACCTTGCGATGACATGGTGAAGATGGAGTGAAGCGTGCAGGCAGGCGAGTGGGCATCGGTTCCTTTGTCAGCACCT
TGAGAGCTATGCTTCACCTTGTGTTTGGTACTAAGGGTTCAGCATGTAGACTAAGTGGCGAGAAGAGATGAAACTGGTGT
GTGGATGGTATGCCAAAAAAGGACTTCAACGTCTTGAGAATGGA
>lcl|E26A9 No definition line found
TGTTTGTTGGGGTCCGGTGCCGGCTATAGAGAAGTTCAGTGTCTTGTCCGAAAGGGAAGGTAGAAGTCAGTAGGAGCTCC
AGAGGGTCCCCGCAGAGTCCAGAGTATGGAGGTAGACTACAATCCCATTGATTTGCCAATTAATTCTGATTTTAAAGAAG
ATTCTGAATTTAAAGATCTCGACGGAGTCGAAGTAAAAGACATGAGGCTAGAAGCTGAAGCTGTTGTGAATGACGTTTTG
TTTGCTGTTGGCAATATGTTTGTGTCTAAAAATCTTCCCTGCGCTGTGGATGTGGCATATATCAATGTTGAAATCCGGGA
AGGCACAAGATACTGCTTGGAGTTAACGGAAGCAGGACTCAGGGTGGTGGGCCATGCCTTTGATAACGTAAATGAGGATT
CCCAGACTCAGTACCACGAGACCATATATTCTTTATTGGACTCTCTTAGCCCGGCATATCGGGAGGCATTTGGAAATGCA
CTTTTACAGAGACTAGAAGCTTTGAAACGAGACGGACAATCTTGATCCCACAGGCTACATTTTCATTATTGTTCAAGATT
GTTATTGCTTCCAGGTATTGAGCATGAGGGTCAAAATGTATTGTTAGATTCATCACATTCTACTTCACAAATCAGTATCT
AGTTTAAGTTTCAATGCTACATTGCCTGCCTCTTTTGTGGGCCACTGCCTTTATCTTGTGTGGCCACGGATGTCTCCTGC
CTGTGCATGGCATTGTCC
>lcl|E26C11 No definition line found
CAGCGATGGCTGCGAGATGGGGGCATGAAGCATCATCCCTTCAGCTCCATCCCCTTCGGTTATGGGGTCCGAGCCTGCGT
TGGCCGGCGGATCGCAGAGCTGGAAATGCACCTTGCCCTCTCGCGAATAATTCGGATCTTTGAACTGAGACCGGACCCGA
CGGGGGAGGAAGTGAAGCACATCTCGCGCATTGTGCTGGTGGCAGACCGGCCAATCAACATACAGTTCATTGAGAGAACC
CCAGGGCACTGAGTGTTGGCCCAACATTGTCTTTATGGTTCCTGCACCCTCCTCCTGTGCCTTACATGCTGTGGATCCAC
TCTTGCACCGCTGCCTGCTGGCATCATTCTGCAGGAGGGACATACAAAGCTTTCTTTTAGCAATGCCTGAATCAGAAAAT
GCCATGGGAGTCTACCTAGGTCTTCCACACTGATCTGAACTAATGTCAGTAACAG
>lcl|E26C4 No definition line found
CTGAACACTGAAGAACTTGCGAAACTTGCATACAAAATGGCAGAGCTCACCCAACTAATTGACAGTGAAGTGTTCCTGGC
CTACAGCACCTACGCAGCAATCGTCCTCCTAAAAATGATGTTAATGAGCCTGTGCACTGCATACTTCAGAATAACGAGAA
AGGCCTTTGCCAACCCTGAAGATGCTGGTGTACACGGCAAGGGGGAGCAGGCTAAGAAATATGTGCGAACTGACCAAGAT
GTTGAACGAGTACGCAGGTGTCACCTGAATGATCTTGAGAATATTGTCCCTTTCTTCGGCATCGGCCTCTTGTACGCTCT
GAGCGGGCCGGACTTGTACACCGCTCTGCTGCACTTCAGGATCTTCGTGGGATCGAGAGTCTTCCATTCCATCTCCTACC
TGGTTCCTCTGCCTCAGCCGTGCCGAGSGCTGTCCTTCTTTGTTGGTTTCRGTGTGACTATTTCCATGGCCTACCGGTTG
CTGAGCACTAGYTTATACCTGTAGCGAGTTCCGCTTCTGCGGAGTAAATGTGRTGATTTACTMTGTCGTATGTGATCTGT
TTACACGCATGCCACTTAATGATTCCTAACGTGTCCATSCACTTACATCGCCACACAACTTTTGATAYTGTGARCATTAT
TTCTCTGTAATYCAAGCATATTTTTMTAAAAAYACAAAAGCATTTCTCMATGTAGGGTTAT
>lcl|E26C9 No definition line found
CATCGATGATGAAGTTGTTTCCATGGAAATATTGGACACTGCTGGGCAGGAGGATACTATTCAGCGAGAAGGACATGTGC
GGTGGGGAGAAGGCTTTGTCATTGTCTACGATATCACAGACAGAGGGAGCTTTGAGGAAGTGATCCCCTTTAAGAACTTG
CTAGATGAAATAAAAAAACCAAAAAACGTTACATTGATTTTGGTAGGAAACAAAGCTGACCTGGATCACTCAAGGCAAGT
CAGCACAGAGGAAGGAGAAAAACTGGCCACTGAACTGGCTTGTGCATTTTATGAGTGTTCAGCTTGCACCGGGGAAGGCA
ATATTGCTGAGGCCTTTTACGAGCTGTGCCGCGAAGTGCGTCGCCGAAAAATGGTCCAAGGCAAAACAAGGAGAAGAAGC
TCCACCACCCATGTGAAGCAAGCAATCAACAAAATGCTCACTAAAATAAGCAGTTAAATATTTTTTTTAATTATTTACAA
TACTGTAACGGAGAAGATCTGAGGACCAGTTTCTCAACGACAAAGATTTGTGCAGTAAATATTGGATGAGAGACTTCTTA
TTCTCAAATTGTATTATTTTCTTCGTGTCTCACTTGAGTGCAATGCATCAGATTTATTTAGATTCAAAGTTAAATTGGTC
ATGGACAATATGTACCAATCCATGTATAATAAAAATATCTTTTCTAATGATTTTTTGGGACACATTGAGCG
>lcl|E26F1 No definition line found
CTGGCCTTGGGGCCATTTGATCGCTCCTTACTACGCAAGGGTATGGTGATGGTGAGTCCAGAGATGAATCCCACAATCTG
TTCTGTGTTTGAAGCAGAGATCGTACTTCTCTTCCATGCCACGACGTTCCGTAAAGGCTTCCAGGTGACTGTGCACGTTG
GGAACGTGCGGCAGACGGCAATTGTGGAGGAGATCTATGGGAAGGACAAGCTTCGCACTGGAGAGAAAGCAGTTGTGCGC
TTCCGGTTCTTCAAACATCCCGAATATCTGAAGATTGGCACCAAGCTACTGTTCAGAGAAGGAGTCACCAAGGGGATCGG
GCATGTCACCCACCTGCGGCCAATCACCACACAGTCTAGTGACCCTTGAAGAAGCGGAGAACATTAGAAAGGAGAAGGGA
CTTGCAGAGTGTCTACTGCTGTCCAGTCTCACTCCACTTACTGGAGCGGCTCTGCCTTTGGATTGAAGGCCCTCTTATGG
ATTGTTATTGTGGCTTTAAGAGGAGCTGCACAGCCCATGAGAAGTCCTGGGTCAGCGTCCTTCCTGCTCCTCGAACAGGC
TGAAAATGTGCATCAGCCTCTTGCCCCCACGACCCCCAAGAAGCTCTTGCACCTTGTGTCGCATAAAAAGAACTGAGCAT
GTTTT
>lcl|E26F7 No definition line found
CCGGGATCATGTCTCAACTTTGCAAAATTGAGCAGGAATTGCACCAGGTGGGCGAGCAGAACGCCAGCCTACAGACAGAC
ATCAAATTTTTGACACAAGAGCTGGAGGAACTGATGGCAATGGAGGCTGAAATGCAGCGGATGCAGGAAGAAGTGGATGA
AGACACAACTGAAGTGATTCCCTCTGCACGGTCGGTGATGGGAGCATGGCTCTCTTTTACACATCATCTGGCCGTACTCG
GTGTGGGGTACTTGGCACAGCTCTACCACAAGGTCACAAAAATCGACTGGGATTACAGCACAGAGCCCACACTCATTAAG
GGCATACACTACGGCGGAGAGGTAGCCCAACCCATCAACATAGATGCCACCCAGCACAGCAAAGCCTTCATCAGCGATTA
CCTCTGGAGTTTGATTCCAACAGAGTGGTAGTCTAGCCAAAATGAAGGACATGGACAATGAATGTTTCCACATTAAGCCT
GTAGCACCCTCCCTCCAAAGAAGCCCCTTCTAACCAATGATGTATTTACTAATAAACTGAATTGTGGTTAAGTGCTGATG
GACTAACGTACGAAGAACCCGGTACTTTGCCTGGGAGGCTTTGTGGAATGAAGGTACTGGTTTTAGGTTCCTCGGCGCAG
ACCTTGGGAGTGAGCATTGCATCAAAGAGTCCATATTGCTGGCACCAACA
>lcl|E26G10 No definition line found
CAAGATGCCAAGCTTCATGGAATCGATCGACAACATTACCACCATTTTCCAGAAGTATGCCAGCAAGGAATGTGGCCGGG
ACAAGCTGAACAAGGCGGAGCTGACCCAGTTACTACAGGATGAGCTGTCCCCGGCAATGAAGGTCTCCGGGGATGGCAGC
ATCGATACAATCCTGAAAGCTCTGGATCAAAATGGCGATGGGCAAGTTGATTTTAACGAGTTCCTGGTTCTGGTTTTTAA
AGTCGCAAAGGCATACAATGAGCATGTGAGCAAAAGCCGCAATCTGGAGCCTTGTGGTGTTCATCAGCCCGGAGAGCCCC
AAAACAAACCCGTGGCGGGGCCCAGACCGGAACCAGCAACACTGCCAGCAATTAAACCTGCCCCGGAAATAGAAACAGAG
CCAGACCTAGAAAACAAGTCCACTCAAACGCCTGACTCAAGGGTAGACACAGTGTCCAACACTAAGCCAGCAGCACACCC
TGAAGCCACATGCAAGATATCGCCAGACACAAAGCAAGCACAACCAGGACCAGTGCTGGCAACA
>lcl|E26G3 No definition line found
CCAACCACAGTTTCAGCAGATGAGACAAATTATTCAGCAGAATCCTTCTCTTCTTCCAGCCTTATTACAACAGATAGGGC
GGGAAAATCCTTCCCTGCTCCAGCAAATCAGCCAACACCAGGAGCAGTTTATTCAGATGTTAAATGAGCCAGTTCAAGAG
TCCGGTGGCCAGAGTGGTGGTGGCAGTGTTGGAGGCAGTACTGGTGGCAGCAGCAGTGGTGTGGGAATGGCAGGAGACTC
TGGAAGTGGTCACATGAACTATATTCAAGTAACCCCTCAAGAAAAAGAAGCTATAGAGAGGTTAAAGGCTTTAGGGTTCC
CGGAAGGACTTGTTATTCAGGCATATTTTGCTTGCGAGAAGAATGAAAATTTGGCTGCTAACTTCCTTCTACAGCAGAAT
TTTGATGATGACTGAAAGCAAGAGACTTGCACCTTTTATCTCATACTTCACACCGTGCATTACACTATATCTCTTCACCG
GGAGATCATATCCACAATATTTGGTGTGGGGGGAGGGCTGGAACTCTGAGAAGATAAAAGGCAATGTTGCAGCAGCGAGA
AGTGTAGCTCAAGCCTGTTTAACAGAGGAGCAGCAGCAGTCCACATGTAATATAAAATACTATACAACCAAAA
>lcl|E26G7 No definition line found
CACACTTAGAGTTGTACGATAAACAGACTGGGCAAAGCCGAAATGTTGCACATTATCAGTATGTAAGCTGGCCAGATTTT
GGAGTTCCCAAGTCTGCTTCTGCTATGTTAGACTTCCGTGCCCAGGTGAAACAGCATCAAGCTGCAGCAGTACAGGCCAT
GGGACAACAATGGACTGGACACCCTGCAGGCCCGCCTATTGTAATTCATTGCAGTGCAGGCATAGGCAGGACAGGTACCT
TTTGCACATTGGATATATGTCTTTCAAGGCTTGAGAACATTGGCACAGTGGATGTAAACCAGACTGTAAAGAGAATGAGA
ACTCAAAGAGCGTTCAGTATCCAAACTTGGGACCAATATTACTTTTGTTATATGGCTATTATTGAATATGCTCAAAGAAA
GGGACTGCTTGTTGCTGTGGAATGGTCCGACTCTGATTTTGAAACTGACAGTGAGTGACTATTCCCAAGTGCTGTCTCGT
TTCCAAACAAAACACAAAATGCATTTCTTGTGCAACTTTGGGGAATTGCCAGTATCGTTTTGAAGCTATTGCAAGAGAAG
CACTGGAAAATAGTGCCGTAATTTATTGTAGCATGAATGCGATGGAAAAAGGCACACTGAAATGAAAGACTTGAAGTTAC
GCTTTTGC
>lcl|E26G8 No definition line found
GTCCGGTAGCGGTGCCGGCGGGAGGATGAAGATGTTGCTTGCTTCTGGGGAGCGATGGGCACTATGGCTCTTTGCGCTCC
TTCATGTGGCATCCACCTATGCAGCGGAGTTGTCTTCAGAAGCMTGCAGAGACCTTGGCTTTTCCAGTAATCTTCTTTGC
AGTTCGTGTGACCTGCTTGGCCAGTTCGGTTTGAAGGACATGGACTCATTCTGTAGAACGTGTTGTCAAGAAGAAGCCAA
ATTTGAATCTAGAAAGCTTTACGCAGGGGCTATTCTTGAAGTATGCGGATGAAAATTGGGGAGGTTCCCTCAAGTCCAAG
CTTTTGTACGGAGTGACAAACCAAACTTGTTCAAGGGTCTGCAAATCAAGTATGTTCGTGGCTCTGACCCTGTACTGAAG
CTTTTGGACGACAATGGGAACATCTCTGAGGARCTAAGCATTCTCAAATGGAATACTGACAGCGTAGAAGCATTCTTAAG
TGAAAAGTTGGAGCRCCTATAATTTTCTTTCTAATTTTCAGTCTTCTATCATGTTTCAGGATCATTTCAGAATATTTGAT
TGCATTAGAATAATGAAAATGCTTTATTTCTGGTGYGTGCGAGTCAAACCATCCTGCATTGTATGGTTCCTTGAATGTTA
TACGGCACATGGCTTGCCTTTTCAAACGCAGAACTACTAGTACCAGAATAACTGCTCGCTTCTCTCACGTGAGACAACTT
GAGATCTGTGTAGCGCGTGCAAGTGTAATTGAAA
>lcl|E26G9 No definition line found
GAAAACACAGGAGTTGATAAGACGTCAGATTCCACGCTACAAGCAGGGACGCCGTCAGGCCCTGCTTCGGATATTTCCAA
TGCCTCAATGAGCCCGTCCAGCACCCCCACCACTTTAACTGACTTGACTAACCCCACTATGCCGACTGTGACCTCCGTCT
TGACGTCAGTACCCGGTGGACTCGAAGTTCATGAGTCGAGAAGTCCATCACAAACAACTCTCACAAACCTTTTCTGATGA
CCCCTTTTGAATAACTTCTTTAAAAAAGAAATGACCTTTAGTCAAATTCCAAGTGTATTTTAATAGAGGCTTTGTACAAT
GGACTAACTACATTTTGGAACCATCTTGGAAACAGAAGGAACCGTGTTCTTCTGGTATTACGACAATAGACTGAAGAATG
ACTTGGAACATCTTACTACAACACAACATTTGTGTAACTGTACAGTTTTGTGGACTGAGCAAGGGA
>lcl|E27A3 No definition line found
ACGAGACCCAAACAGATGGTGTGGCATGCCAAGCAGCAGACTCTTCAAGGTATAGCCTTCCCGGTAACCAGGCAAGCTTT
GCAGGCTTTGGAGAAATTGAAAAAACGAGAGCTCAACTACGTGCAGCTGGAAATCGACATAAAGAATGAAACCATCATTT
TGTCCGACGTCGAGAGCACGGAAGTGAAGGACTTACCCAAGAGGATCCCAAAGGATGCAGCACGCTACCATTTCTTCCTC
TACAAGCATTCTCACGAAGGAGACTATTTGGAGTCCATAGTTTTTATTTACTCCATGCCTGGATATTCATGCAGTATACG
TGAACGGATGCTATACTCCAGCTGCAAGAGCCCTTTATTGGAAATGCTTGAAAGGCAGCTGACACTCGACGTTATTAAGA
AGATTGAAATCGATAACGGGGAGGAGTTAACCGCCGACTTTTTGTATGAAGAAGTTCACCCAAAGCAGCATGCGCACAAA
CAAAATTTTGCAAAACCAAAAGGCCCCACGGGAAAACGTGGAATCCGCAGATTGATACGGTGCCAAGACGAAAACGAGGT
GGAAGATGATTAAGGCGACCCATATTACTTCTGCCCTCTGCTCCGATCACTCCAGACTTTGGTACTCCAGAACTGAATAA
TTCCAAATATTTTCAATTTTTTTGAACCCGTGGATGGGAGTCCATTCATTTTTGTCTTTGCATTTGACTTGTCCCGTTAT
ATCATTGGAGAGTTTCTGTATAACCAATAACCTGTTTACACGTTCCTTTACACTCCTTTGAAGAAGCAGCAGTGAGTTTA
GAACTGAATATCAGCTCTCAGAAAACGTTTGGCCTTACAGAAATAGCCCATCTGGGACCCCAGGTTAGAGTTGCCTGTTT
GTGCTTGGTTTTGTATATCGGCAATACCCTTTGCAAATTGTTGAGGCAACTAAGGAGCTGGACCATATTTATACTTTCTG
GTTTTCTTGTGGCGTTGGTTTTTCCGTGTGTCAACTCTTCTCTTTGGGTGGCATTGCATTGCTAAAAGAGTTATTTGCAA
TAACTGCAACAGTTGCATGGAAATATTGCATCCCTTCTGGTGGT
>lcl|E27F10 No definition line found
ATGCCACTGCCGTGGTGGATCATGAGACCAAAGTGATAGGGGTCGAGAACCTGCGGGTCGTAGATGCATCGATCATGCCC
AGCGTGGTCAGCGGCAATCTGAATGCGCCGACCATAATGATAGCAGAGAAAGCAGCTGACATCATCAAAGGCCTTCCTTC
ACTCCACGAGAAAGATGTTCCGGTGTACAAGCCCAAATCCTTGGACACTCAGCGATAAACCTTAATGCTTCCATTGCTGG
GGCTACCCTGTGTCCTTCCGGAAAGAATGGCAAACACTACACGCATCCACAACATACATCATGTTATTGCTTTCTCCATT
CATTCAGATAATGTGTCCACTTTGTTGACTTATTCTATTTTAAGCATTTTAACGTAGAACCAATATATTTAATTGATGTA
TTGGCTGTTTCATTTAAGCAGCATGATGAACTCTGCAGAAAAGCATGTTTTTAATTGACACTTAAGAAGAGATCAAGCTT
TTTCCATCCTCTGTCAAGGTAAAAGGATGAACACATTTTATTCAAGATTATTCTACAGCAAGACAGCTGTTGCATTTTAG
GATAAACCAATGACCAGTCTTAAAGAAATATGGTAATACAATAGTATTAAAATTAAATGCATATGACTCTGCCTAAAAA
>lcl|E27F7 No definition line found
CGCTCTTTGAACGTCCCATTCCGTCGCGGCTGCTCCGTCTTTTCTTAACAGAACAGTCGCCATGTCTTCCGATGAAGCAA
AACTCTTCATAGGGGGCCTCAATTTTTCGACAAACGAAGATGGATTGTCAGATGCGTTTCAATGTCATGGACCAATCAAA
GATGCTGTGGTAGTAAAAGACCGGGAGACAGGCAAGTCCAGAGGGTTTGGTTTTATCACTTTTGAGTGTAAAGAAGACGC
CATGGATGCATTGCAGGCTATGAATGGAAAGACTATTGATGGGCGTCAGATCAGAGTTGATCAGGCAGGAAAAACGCCAG
ACAGAAGCCGTGGTGGCTACAGAGGAGGATCTGGTGGTGGCAGAGGCTACTACCGTGGCGGCAGTGGAAGAGATGGTGAC
AGTTATGGTAGTAGCCGGTTCGAATCCAGGAGAGGTGGTTATAGCGGTGGATCCAGGGACTATTACAGCAGCAGGAGTGG
CGGTTATGACCAGTCTGGAGGAGGATCCTACAGAGATAGTTACAACTAATGCTCACGAGTAACTGTCCTTCCTGGTTCAA
GATCATCCTTCCAATGGCCGACTTTAAAAAGATATTTGGAGCACCGCTGAGTAGTTCATATGAGTATTTTCATACTGCTA
ATCTGATTTCAACTTGTCGGACAGCCCAGCTTCTAGTGAGAATCTGGCCTGTTCGCTAGAAGGAGAACTTGAGATTTTGT
TTTTTACATTATCATGCATTGTAATTCTTCACTGGGAAGCCCA
>lcl|E28A6 No definition line found
CACGTTTTAGAGGCTACACCATTCCAAAGGGTATGACTGTTATTCCAGTGCTCTCCTCTGTGCTTCATGACCAAAAGAAG
TATGGAAACCCTGAATGTTTTGACCCCAAGCATTTCCTGGATGAGAATGGAGGCTTTAAGAAGAATGATGCCTTTGTGCC
ATTTTCTACAGGAAAGCGCATCTGCCTAGGGGAGGGACTTGCCCGGATGGAGCTGTTCCTATTCTTCACCACCATCCTGC
AGAACTTCTCCTTGAAGGCTGTTGGAAATCCTGATGATATTGACCTGACACCAGAGATCAGTGGATTTTCACATATCCCA
AGATTGTATCAACTTTGTCTGGTTCCTCGTTTGACATGAACCACAGCATTCTTTGAATAACATGTGTTTAGTGAATTATA
TGAACATTACGTTTTCAAATTGTTTCCCAAATGATTTGAACAATCTTGAGGCATATAGTGAAAGCATAAAACACTTAAAT
GAGGGGTGATTTGAGAAAAACACCAACATGTGAAATCTGCATAAACCATGATATTTGGAATACTGTGAATATTTTCATAA
AATAAATAGTTTTAAAGGTTTTAATTTGAATAGCAAGACATTGACATGGGGGAAAGTGTTGAGATTCACTGTGATTAAAG
ATTATTGAACACCTGCAAAAAAAAAAAAAAAAAAAAAAAAAAGGC
>lcl|E29A6 No definition line found
GATTGATGCCAGCTTCAAGAATCTTTTCCGACAGCTGGCTGGTCCTGACATGCAAGTCAGCGTAAAGGAACTTCAAACCA
TCCTCAACAAGATTGTTGGAAAACACAAAGACCTCCGGACAAAAGGCTTCAGCATGGAGTCTTGTCGCAGCATGGTGAAC
CTCATGGATAAAGATGGAGATGGCAAACTGGGCCTGGTGGAATTTAATGTTTTATGGAACAAAATTAAGAACTACCTGAC
CATCTTCAGAAAATTTGACTTGGACAAGTCTGGGAGCATGAGTGCCTACGAAATGCGGCTGGCCATCGAATCTGCTGGTT
TCAAACTTAACAACCACCTTCACGAGTTGATAATCATACGATATGCAGAGCCTGACATGGCCCTTGACTTTGACAACTTT
GTCTGCTGTTTAATGCGACTTGAAACCATGTGGAGATTCTTCCAGGGAATGGACACACAGAAAGAAGGAAGTGTCACCTT
TGACCTATTTAAGTGGTTACAGATGACAATGTTTGCTTAGAATGATTACATCAAGACATCCACCAATTTCCGGCCTTGTG
TACCCCAACCTCTGCTGCCTGCCAAAAGGGGCGTGGCAAAGCTTTCTCTTAGTGGGTCACACTCCTCACTCCTTGTCACA
CTCCATCTTACCCATCCTACCTTACTGCTCTAGCCCGAGGTGCTTTGGGACAGGCACTTCTCGAAGGCGCTGATGCGGGT
TCTTGGTGCCATTTTTTACCTCTTCGGACATGTCCCTCCCTTGCCAGGGCAGTTGCGCCTTAACTTTACGTCATGTTGCC
TGCATCCTCAGGAAGACC
>lcl|E29C4 No definition line found
CAAAAACTCTTTTAGACAAAGCACTGATACAGAGGCCTGATTACGTAAAAGCGGTGGTGAAGAAAGCTGAACTTCTAAGT
CGGGAGCAGAAGTATGATGAAGGGATCGCGCTCCTGCGGAATGCGTTGGGGAATCAGAGTAACTGCGTGCTTCATCGGAT
CCTCGGGGACTTCCTAGTGGCCGTCAGCGAATACCAGGAAGCCATGGACCAGTACAGCATTGCTCTCAGTTTGGATCCTA
ACGATCAGAAGTCTTTGGATGGCATGCAGAAAATGGAAAAAGAAGAAAGTCCGACAGATGCTACGCAAGAGGAGGATGTG
GATGATATGGAAGGAAGTGGCGAGGAGGGTGATTTGGAGGGAAGTGACAGTGAAGCAGCTCAGTGGGCAGATCAAGAGCA
GTGGTTTGGCATGCAATGAGCTTATGTTGGTGCAGGCCACCTCAGGGAGACTTTAAAAAACCATTGAGCATGCTACATCC
TACTGAACTATCGCACTTTGGTCCATTTGCTCCTCTGCACCGTTTCAGGCTCGCAGCTTGTGCTGGAGTCATTTGGAGTG
AATTAATAAGCGAAGCTTTGGAGTATCTGACAATTTTAAGCACCCGAGTTGTGTTTACTCTCATTTTTCTGTACCCAATT
ACTTTTGCTACACATGACAAGAGGCTA
>lcl|E30G6 No definition line found
CTCGAGGTACAAGCTAATGGACAAATTTGAAGATGTCTTCTTCCGAATTCATGACCTGGAGCAGTATGAGCCAGGACAGA
TGTTCACCGTGGAGGAGATCACTGCACACGATTACACCCAGAATGCCAGTGGTCAATGTCTTCAAGCTGCCATATGTAAA
TTCAAAAAATGGCAGGAAGTGCACCCCGATTGGTTTTTGAAAGAATGCTCTGAAGGTTATTATGATTATGGCGAGGAGGC
GGACATGGATTTTAATGTCCCAAGTGATCCTCTTCTAAGAKAAGGGGCGACAATAAGATTTCAGCCAGCTTATAAAATGC
CAAAAGACCCTGGCTGTCTGTTTGCCGAGCTGCAGCTGCAAGAGCCTTCATTGGTATTAACACAAATAGAACCACTGCCT
CAGTGTTCCAATGAGTATYCTGCTCAACAGAATATAGTATACATCTCAGATGTGGGGGTGGATGATTTAGGGCAGAGGCA
ARGAACCTGTTTTCTCTGGGGAATGTGTGAAAACWGCTAGGCAGCAGCTACCATGCATGCCCGATTGGCTAGATGGTCTG
CCATTCCCTCAAGCAAGATCAGACATAAAGGAGTGATCTGCTTTTCCAACAATGACCTAAGGGCAAC
>lcl|E5A5 No definition line found
GGCGCCTGGGCAGCGAGATTCAGATCCGCTTTTTCAAACTCATGCTTGTGTTCATTATATGCTGGTCATCAAACCTCATT
AACGAGGGCCTTCTGTTCTACCTGGAAATGCAGCCAGACATCAGCGGCTCCCACCTAAAAAATGTGAGGAATGCGGCCCT
CATCACGTGGTTCATCATGGGAATACTAAACCCAATGCAAGGATTCCTCTTCACCCTCGCTTTCTATGGCTGGACGGGAT
TTGATGTGGACTTCAACTTCCGGAAGAAGGAAATCCCATGGCAGTCAATGTCCACCTCCACAGCCCCAGAGAATGGCTAT
ATTTCACCTGTTGGTTCATCGCTGAACTATCCCGGTTACATCCAGAACCCACGAAAGACGGCAGAGCTGGGGAATGGCCA
ACAGTCTGACGAGGCTTTGAGCATTCTGTCTGAAGGTTCTGAAACGAGCACTGTTGAAATCCATACGTCCAGCGAGGCGC
CCGGCTTACAGGACATCGACCATAGAGATGAAACGCATTCAAGCCGTGGAAGGGATAACCTTGTGGCGTGAGCGTCCACG
CCACCCTCTCAAGATGCCAGACAGGGGCCCCCCCACCTTCTGCATTGAGGCCATGTCATGCTCTTGGGCT
>lcl|E5A8 No definition line found
CTCCCCAGCACGGCTTGCCTACACCATTGGAATAAACCCGACTGGCTAACGGATTTCTCCCCTGCTGCACAGAAAGGTCC
ATTGAGCTCAAGGAACAGGCACAACATGTCCGCCATCCCTTTTCTGAGCAACTTTGTGAACTCCACCAACCAGAGCGAAG
TCAACGTAACTGGCGGTTCAGCAGATACAAGTAACTCCACCTGCGGCAGGGTCTTTACTCCCAATGAGCTCTTTGTGGTG
CTTAGCTTTCTGAGCCTGCTGGAGAACATCTTGGTGGTGGTGGCCATATTCAAGAATAGGAACCTGCACTCGCCCATGTA
CTACTTCATCTGCTGCCTGGCAGTGTCCGACATGCTGGTCAGCGTGAGCCACCTGGTGGAGACCTCGGTCATACTGATGA
TAGAGCATGGGGTGGTGGCAATACAGAATAACATCCTGCGGCAGATGGATAACATCTTCGACATGATGATCTGTAGCTCA
GTGGTGTCTTCTCTCTCCTTCCTTGGAGCCATTGCTGTGGACCGCTACATCACAATCTTCTATGCCTTGCGCTACCACAG
C
>lcl|E5A9 No definition line found
GGTACCCGGGGACAGGCTCCCGGATCCTTGCATGGAAATTGCAATTCCAAAGGGGAATAAGATGGGCCCTGAACGGATCT
TCCCAAACTCCAACGACGACCTGGGAGAGCAACGAGCACCAGAGGGCCTCCAGGAGAACATGGGAGACTGGAGTGGCGAG
GAGGAAGAGGAGCTGCCACACGAGGAGGAAGATGATGAGAATGAAGGAGGGTACTTCTACCAGCCGCTGAACCAGGACCC
TGAGCATGGTGGGTTTGTGCAGCACAGCCACCCAGAGCAGGATGCAGGGGGAGATTACGGCCACCCTGAGGGTGGGCAGA
ATGCCCTTGAATTGGAGGAGGATATAGGAACCAACATTCAGGAGCGTCTACAGGAGATGAGGCTGCACCTCCCAGACCCT
CCTGTGGACAGCGACGATGACGATATCCTCGGAGCCACCGCCAACAACAGTCAGACCTCCATTCCCATGGACGCAGCGCA
TGTGGAGCTGGTAAAGAAAACCATGGCTGGAATCAAGCTAACCTCGCTAGGGGTCCCACCATGGGCCAAGCAGATTTCTG
ATGAGCAGTGGAAGGATATGGTGCAGGTGACGCTGCAGTCTCGGACCAGTGATGCAGGCCATGATGCAGCGTGGCAATGA
GCGGCCACTCGGCCATGGACTCCTCACAGCACTGCTATGGAAGTGTTGGTGCCGATGTAATACGTGATTCTTGTGAACCT
GTTGCTTTACTGTTTTGTAACCTACATTC
>lcl|E5C11 No definition line found
GATGGCCCTAGGGTTGCACTCGTGCTAGGCCTCGGCTTGCTCTTATTGCCACCTATTTGGGACAAAACCATACCATACGA
AGGCGAGTCCTTCCATCTTGAGTACATGGACCTGGACGAGTTTTTGCTGGAGAATGGAATCCCTGCTGGTCAGGCCACCT
GGACCTTCCCCTCCTGAGTCAACTTCTACCTGTTGCCAAGTTAGAAGCACAAGATGATTCTGCCAGCACCTCCTTGTCAT
CGCCGCACTCGCCCTCTGACATCTTCAAGCACTCTAAAGAGAAAGAGACGCCTGTGCCTGAAGAGGAGGAATCTGAGGGG
GAAGGAGAGCGTAGCACTGCTAGCCYCATTGATCCAGACAGCATAGTAGGTCAGTGTGAACTTTAACCCGGACCCCACGG
ACCTGATGCTATCCAGCGTGCCAGGTGGGGAGCTCTTTGACCCCAGAAAGCACAAGTTTGCGGAGGAAGAGTTGAAGCCT
CAGCCTATGATCAAGAAAGCAAAAAAGATCTACACGCCTGAAGAGATGAAGGATGAAAAGTACTGGTCTCGGCGGAAGAA
GAACAATGTTGCAGCCAAGCGGTCTCGGGATGCTAGGCGACTGAAGGAGAATCAGATCACAGTACGAGCTGCCTTCTTGG
AGAAGGAGAATACAGCCTTGCGCACAGAGGTGGCWGAGCTGCGCAAAGAGATGGGGAAATGCAAGAACTTGCTTTCCAAA
TACGAAACCCGATATGGCCTACTCGAGCTRTCTGATTCTGAGTGACCGCCCCCCTTCTCCCATAAGACATTTCCACTTTG
TAAAAAGAGCAAAATATTTCTAATCAGATGTGTCAACTCCCCCTCTCATCGTTTCCAGTGAAGATAAAAGAATGCCTGCA
GCCCAAGGAGCCTTCCAGWGATGGCGCACCACTGTGGATGATTGGGKTGGGGGTGTCAAGGTCTTCCTTTGGCCGTGGGT
CCGTGCACCTCTTCAAAGCAAGGATCAGTTGCACTGTTAAATTTTTCTGTTAAGTGAGATGTTGGCTCACGGTCATCCAT
CCGTTCACAAATTGGTTTTTTATTTGACTTTTAGCATTATAAATCCGTTTCTGTGCATTGTAACATTGCTGGGTACGTCT
>lcl|E5C4 No definition line found
CACCGGGGAGCGCTGTGAGACGAAGAAGATGACTGTCCGCAAGGAGGTCCGCGAACTCGCCCGGCAGGAGCTCCGGAAGT
TCTTCAGCTACCTCAGCCTGGCCAAGATGAAGGTCAGTGCCCGCTACCAGATCATGACTGCCAGCAACAGGCACGACCGC
AGCACCTTCCGCTTCCACGAGGCCTCCGTCTACGACGTCTTTGCCTGGGCCCACTACTACTCCTTCCAGCCCCTGCTGCA
AAACGACGAGTTCAACCTGACCACCAACTTTGCCCACGAAGGCCCTGCCTTCCCGCCCTGGCACCGCTGGTACCTCCTCT
TCCTGGAGCGCGAGATGCAGATCCTGACCAAAGACCCCGACTTCTTCATCCCCTACTACGACTGGAGTCGCGATAACTCC
ACCTGCACCATCTGCACCGACGCCATGCTGGGCGCCAGCGACTCCCAGGGGGTCCTGACCTCCTCCTCCTACTTCGCCAG
CTGGAAGAGCATATGCAGTGGGTTCA
>lcl|E5C5 No definition line found
GCAGTTGCGCTGGACACCAAAGGGCAGAGATTCGAACAGGACTTGTAAGGGGATGTGCCCACAGCAGAAGGTGGAGTTGA
AAAAGGGCGCTGAGCTCAAGTTGACACTGGNTGATGCCTTCATGGACCACTGTGATGAGAAAAATCTCTGGGTGGACTAT
AAGAACTTGCCCAAGGTCGTGTCTCCAGGCAGCAAAGTCTATGTGGATGATGGTCTCATCTCTCTACTCGTGAAAGAAAT
TGGTGATAATTACGTCCTTACTGAGGTGGAGAATGGTGGTACTTGGGCAGTAAGAAGGGGGTAAACCTCCCTGGTGCAGC
CTGTGATCTTCCTGCTGTTTCTGAGAAGGACATCCAGGACTTGAAGTTTGGAGTCGAGCAGGATGTGGACCTGGTATTTG
CATCTTTCATCCGCAAAGTTCAGATGTTGAAGCAGTCCGGAACGTCTTTAGGAGAAAAGGGGAAGAACATCCGGATAATC
AGCAAGACTAGAAAACCATGAAGGCGTGCGCAGATTTGACGAGATCCTGGAGGCCAGTGATGGGATAATGGTGGCACGAG
GAGACCTTGGAATTGAGATTCCGGCGGAGAAAGTCTTCCTTGCTCAGAAGATGATGATTGGGCGCTGCAATAGGGCGGGG
AAGCCTGTAATCTGTGCCACACAGATGTTGGAGAGTATGATTAAGAAGCCTCGTCCCACCCGGGCAGAAGGCAGTGATGT
TGCCAATGCTGTCTTGGATGGAGCAGACTGTATCATGTTGTCAGGAGAGACTGCCAAGGGGGATTACCCACTAGAGGCTG
TCCGTATGCAACATGCCATCTCTCGTGAGGCTGAGGCCGCCATTTTTCACCGCCAGCTGTTCGAAGAACTAGCTCGTCTC
ACCGCTAAATCCACGGGAACCAGCAGAGGCAGTTGCAATAGGCGCTGTGGAGGCTTCCTTTAAGTGCTTAGCTACAGCTA
TGATAGTTCTGACAGAGTCTGGCAGGTCTGCTCAATTGCTGTCGCGATATCGACCCGTGCTCTATCATTGCAG
>lcl|E5E10 No definition line found
GGTTAAGTCCGACGAATCTCAACAGTAGTGCTTGGAGTACAGGGGGAAAGGTGAAACGAAGAAAGCCGTACAGAATTCAC
CACCATGTCTACCTCGCAGAAACACCGGGACTTCGTGGCAGAGCCAATGGGAGACAAATCTGTTCAGTGTCTTGCTGGCA
TTGGCGACACATTGGGAAGTAGACTGGAAGACAAAGGCTTCGATAAGGCCTATGTGGTGTTGGGGCAGTTTCTGGTACTG
AAGAAGGACGAAGAGCTGTTCCGAGAGTGGCTGAAGGACACGTGTGGAGCCAACATAAAGCAAGCCCGGGACTGTCATGG
CTGCCTAAAGGAGTGGTGTGATGCCTTCTTGTAAACCTCCACTACGACTGCAAGCATATTATTGGGGCTTAGGCAGTTAG
CCAATCAAAACGTTGCACCGTTGGAAACAAACATTGTAGTGCCCTGCACCTCCCATCCACTGTCCTCAGTCAATCTATTT
TAATATTTAAAAAGGACAAACCCCCAGACGTTTTTAAGATCTGGTGTTCTTGTCTACCTAGGTAAAATTAAGCCACTGTT
TTATGGGAGCGAGCTCCAGTTTTCATCATCGAAACGGATCTATAAAACTGCTCTGTGCATTAACTGTCTTCTATGCACGT
TGACGCCGCATTGAAGCATGGGATTCTGATCTGCCGGAATAAGTTTCATGCTGTCCATTTGTTTAGTTATTAGAATGCAG
TTTTAATGCTATGCCCTGTTTCTGTCACATCTGACTTTAATCTGTACA
>lcl|E5E12 No definition line found
GTCGTGCTGGCATTTGGTGGTGTGCTGGGATACACAAGGAAAGGTAGCTTAGTCTCTCTGGCTGCTGGTCTCTTCTTTGG
TTGCATCGCTGCTTATGGAGCTTTATGCGTCACTTATGATTCCAGAAACGTGAAGCCATCCTTTTTTGTGGCGTTTATCC
TGGCCATAGTAATGGGCGTGAGGTATCGCAGGTCAAGGAAAGTGATGCCAGCCGGCATCATCGCTGGGTTAAGCCTCTTC
ATGATCTTGAGACTTGGGTTCATGCTACTGTAGAAGTCAGAAGACGTGAAGAAGATTGGCATTGTCTCCACCACACAAGC
AGCCATGCTTTGTGGACTTTTGATTAAAAAGTGTGTTGCTATGCAATGAAAAGCGCACATGTTACATTCCTAGGACCCAT
CTTCAGAAAGAATGGTGAGCCCAAAGTGGCAGAACTTCTTACTGAATGGCCTCCTAAAAATATAACCTTTGTTTTGCACA
GGTTTTTTTTATATGAATATTTTTTAATCCATATTGTCGCTTTAAAATGTAATCATGACTGGTGGGTGCAATAAAGCATA
AGTGCCTG
>lcl|E5E4 No definition line found
NGCAGTGTATCAACGCAGAGTGGCCATGGCGGACCTGACAGCCGAAGAACGCAAGGACGTCGGTGCGATTTTAAGCAAAG
TTAATGTAGACGTTCTCGGAGGTCAATGCCTTGCAAGGCTGATGTGTGTGTATCCCTGGTCACGGAGATACTTCCCGGAT
TTCGGTGACATGTCCACCTGTGATGCTATCTGCCATAACGCGAGGGTCCTCGCCCATGGCGCCAAAGTGATGAGATCCGT
CTGTGAGGCCACCAAGCACCTGGACAACCTCCAAGAATACTATGCCGACCTGAGTGCCACTCATTGCCTGAAGCTCTTTG
TGGACCCGCAAAACTTCAAGCTTTTTGGCCGCATTGTGGTCGTGTGCCTGGCCCAAACCTTGCAGACCGAATTTACATGG
CATAAGCAGCTGGCCTTCGAAAAGTTGATGCGGGCCGTGGCACATGCTCTGAGCCACAGCTACCACTGATGTAGTCGAGG
GGGCGTGCATAGCAACCGAATGGCATTCGCATCATTGTGCCCGGCGATCGCATCATTGATTGTAACCATTGCTTTCACGT
CGCAGCAAAACTGAACCCCAAATAAACTGACAACTGACG
>lcl|E5E6 No definition line found
CACCATGGGTACCAGTGTCTCGAGGCGAGCGGCGACTAACGACGCAACCAGTGTAAACGCAGGTTCTGGCCAACATGTTG
AATGGGCACTACACAGGAGGCTTACGGCGCAGATGCGTTACACAGGTGTTTTAAGATCGACTGCCAGACTCAGACCTACT
TTCCAGGCAAGGACCTGAACGAAGGCTCGGCCTTTCTGCACAGTCACGGAAAGAAGGTGATGAGTGCCTTAAGTAACGCC
GTCGCCCATATCGACGACCTTGAGGCTGCCCTCAGGCAAGCTGAGCGACAGACATGCCCATGACCTCATGGTGGATCCTG
GAAACTTTGTTCTTCTTAATCATCATATCCTGGCAGTCCTTGCCATGCACCTGCCCCAGTTCTTCACACCTGCACACCAC
CGCTCTTTGGACAAGTTCTTGCAGACAGTGATGCGTTGTTTGATTAGCAAATACCGTTAAAACTGACCTCGGAGTTGAGG
GCCCGACAACTGCCCCATCTTAAATGTAAAGAGAAAAACAACGTCATACCTAGACATGCCACATTTGTGAAATAAATACA
GCTTTGGCTGGTTTACTGAACGAAAAAAAAAAAAAAAAAAAAAAAAAAAATTTTTTGGSCCC
>lcl|E5E7 No definition line found
GCACGAGGGTCNCGCGAGCAAGGCAGGCCTGAACTGCCGCCTTTCTCCGTTCCCGATCTGAGGAGAATCCACCGACATCC
GCCAAAATGGTGAACTTCACCGTAGATCAGATCCGCGCCATCATGGACAAGAAGGCTAACATCCGTAACATGTCGGTAAT
TGCACACGTGGACCATGGGAAGTCTACTCTCACCGACTCGCTGGTCAGCAAAGCTGGGATCATTGCCTCCTCCAGGGCAG
GGGAGACTCGTTTCACTGATACAAGAAAGGACGAGCAAGAAAGATGTATTACCATCAAATCAACTGCCATTTCCTTGTTT
TATGCCCTATCGGAGCAGGACTTGGCTTTCATTAAGCAGAGTAAAGATGGTACTGGCTTTCTCATCAATTTGATCGACTC
CCCTGGCCACGTTGACTTTTCCTCTGAAGTAACGGCTGCTCTTCGTGTCACAGATGGTGCTCTGGTGGTTGTGGACTGTG
TATCTGGCGTCTGTGTACAGACTGAAACGGTGCTACGTCAGGCCATTGCAGAGAGAATTCGTCCAGTATTGATGATGAAT
AAAATGGACCGTGCTCTGCTAGAGCTCCAGTTAAAACCAGAAGAGCTATACCAGACCTTTCAACGTATTGTGGAGAACGT
CAACGTAATCATTTCCACATACGGAGAGGGAGAGTCTGGCCCCATGGGCAACATCATGATTGATCCAGTCCTTGGTACCG
TTGGCTTTGGTTCTGGTCTGCATGGATGGGCTTTCACCTTGAAGCAGTTTGCTGAGATGTATGTTACAAAGTTTTCGGCT
AAGGGTGAGGCCCAACTGGGGGCTCCTGAACGAGCTAAGAAAGTAGAAGACATGATGAAGAAGCTTTGGGGCGACAGGTT
TTTTGATCCTGCAAATGGCAAGTTCAGCAAGTCTGCTACCAGTCCTGAAGGAAAGAAGCTACCAAGGACCTTCTGTCAGC
TGATCCTCGACCCAATCTTCAAGGTATTTGATGCCATCATGAATTTCAAGAAAGATGAGACTGCTAAACTGTTAGAGAAA
CTGGACGTCAAGCTTGACAGTGAAGACAAGGAAAAGGAAGGCAAACAGCTGCTTAAGGCTGTAATGAGGCGTTGGTTGCC
AGCTGGGGAAGCCCTACTTCAAATGATCACTATTCACTTGCCTTCTCCTGTTACTGCTCAGAAGTATCGTTGTGAACTCT
TGTACGAGGGACCTCCTGACGATGAGGCTGCAATGGGCATAAAGAACTGTGATCCAAAAGGCCCTCTGATGATGTACATC
TCGAAAATGGTCCCCACAACTGACAAGGGCCGCTTCTATGCTTTTGGGCGTGTGTTCTCTGGTGTGGTGTCAACTGGCTT
GAAGGTTAGAATCATGGGACCAAACTATACGCCTGGCAAGAAGGAAGACTTGTACCTCAAGCCTATTCAGAGAACCATTC
TCATGATGGGACGTTATGTGGAGCCCATCGAAGATGTGCCTTGTGGTAACATTGTGGGACTGGTTGGTGTTGATCAGTTC
CTGGTGAAAACTGGTACCATCACCACCTTTGAACATGCCCACAACTTGAGAGTAATGAAGTTCAGCGTGAGTCCTGTGGT
GCGTGTGGCTGTGGAGGCAAAGAATCCTGCTGACCTGCCCAAGCTGGTAGAAGGTCTGAAGCGACTAGCAAAGTCTGACC
CTATGGTGCAGTGCATAATTGAAGAATCCGGGGAACACATCATTGCTGGTGCTGGAGAATTGCATTTGGAAATCTGTTTG
AAGGATTTGGAGGAAGATCATGCATGCATTCCCATAAAGAAATCGGACCCCGTTGTGTCTTACCGAGAGACGGTTGCTGA
AGAATCTAGTGTACTCTGCCTTTCCAAGTCTCCTAACAAGCACAACCGTCTGTATATGAAGGCCCGTCCCTTCCAGGATG
GTTTGGCTGAGGATATTGATAAAGGGGAAGTTGCTGCACGCCAGGAGCTGAAGACTCGCGCCCGCTACTTAGCAGAAAAG
TATGAGTGGGATGTCACTGAAGCACGTAAGATTTGGTGCTTTGGTCCTGATGGCACAGGGCCCAACATGCTTACTGACAT
TACCAAAGGAGTTCAGTACTTGAATGAAATTAAGGACAGCGTTGTAGCTGGCTTCCAGTGGGCTACCAAAGAGGGTGCTC
TCTGTGAGGAAAACATGCGTGCAGTTCGCTTCGATGTCCATGATGTGACCCTGCACACTGATGCTATCCACAGAGGTGGT
GGACAGATTATCCCTACAGCCCGGCGGTGCCTGTATGCTTGTGTCCTGACTGCTCAGCCAAGACTAATGGAGCCCATTTA
CCTTGTGGAGATTCAGTGTCCGGAGCAGGTGGTCGGCGGAATCTATGGTGTCTTGAATAGGAAGCGTGGTCATGTGTTTG
AGGAGTCCCAGGTTATGGGCACACCAATATTCGTGGTAAAGGCCTACCTGCCTGTAAATGAGTCTTTTGGTTTTACAGCA
GACTTGAGATCCAACACAGGTGGCCAAGCTTTCCCACAGTGCGTGTTTGACCACTGGCAAATTCTGCCTGGTGATCCCTC
TGATCCTTCTGGCCGTCCTGCTCAGGTTGTTGCGGAGACACGAAAACGTAAGGGACTCAAAGAAGGCATCCCAGCACTTG
ACAACTTCCTGGACAAATTGTAGAACCAACGCAGTCCTCTCAGTACCAACTGAACCAAACAAACGGTCATTGGACTCTTG
AAAATGTAGCCATCGTAACATGGAGCTGCCGGCAGATTGTTAGACTACAACAACTATTTGCCTTGCATTTGAAGCGGAGC
AACTTGATTTCCCGAGTACATTGGTATTCAGCCTTATAGGTTTTTCTGTGTTGCACATTATTTTTGGGGGGCACGCAAGG
TGCCGTCAAGTAAAACATTTCCACTTGATCACACGACTAAGTCGCCTGGTTCATATTTATTTGCGACTCTTAACACATGC
GCTTAAAGCCAGAACATTAGTTGGCGGGGTGTGGGTAAGAGGCATGGTAGTCTTTGTTCAAAGGGCACACTTGGCCACTT
TACCTGTGAAGTTTGTGGGTGCGGAGACTAATGGTTTCTTTTGGGCGGGAGAGGTTTTGAGCAGAAGCCTGAAGGCGGGA
TCTTGTGCAGTGTGGTTGTCAGCATGAACATCAATGTGTTAGTGCCATTTAACCAATAAACCTGATCTCAATTCTCA
>lcl|E5G1 No definition line found
TTGCTGTTCATTCCTACAACTCTGCACCTGGTTCCCGTCGCGTAACTTGGGGAGACTAGCCAAATCGGATATGTCGGGAT
CCTCCAACGTGACGAGCATTAGAAAGATGGTGCACCAACTGCGGTTTGAGGCCAGTCTCAATCGAGTGAAGGTCTCGCAA
GCTGCAGCCGAATTGAAGCAGTTTTGCCTTCAGAATGCTCCACATGATCCCTTGCTGACGGGTGTTTCTTCTAGTACAAA
TCCTTTCAGACCTCCAAAAGTGTGCTCGTTTTTGTAACTTTTTTTTTATGGCTTTTTCCTTCAGTGAATGATTTGTTTAC
TAATCTTCATGTCTGCCGAAGTGTGCCGTCACAAATGGTGACTTTCAAGAGGTGACCAGGTTTGGGACCTGTACCGAAGC
TCTGCATTGAAATGTGCCAAGTTCAACTAGAAACTTGCTACTGTTATCAAACCTTTTTAACATCTACCTCTTTGTCTCAC
AATTAATTGTGTGCTGTTTCCAATACTGTTTCCTAATTTCTGGAGGAACTGT
>lcl|E5G10 No definition line found
GACCCTTGGCCGTSTTAGTCTGTCCGTCCACCGCCATACCAAGACCCTCAAATACCGGCTACGAAGATGGTGACATACTG
GCGACAGGCTGGGCTCAGCTACATCCGTTACTCCCACATCTGTGCACAGGCAGTGCGGGCTGCCCTGAAGCCACAGTTCA
AAGCTGAGGCGGAGAAGGCTTCGGTGGCCAGTGTCAAAATAGTAAAGCCCAAAAAGGAGAGCACATAGTTTCAGCRTAAG
AGTTTGAAGGATGCTGCTTGAACCTGTACTTTTCTATCAAGTTGAAGAATGATGCATTCATGGCTCTATAAAGCGAAAAT
GTAGTTTACTTGCTGGTTGTACTTCAAATAACGTCTATGTAACTTCATTGTTCAATAAAATAATCTGGCTGGCTGGYAAA
AAAA
>lcl|E5G11 No definition line found
GGTGGTGCAAGGCTGCAGCTGATGGACCAATGAAGGGAATTCTGGGATACACCGAGGAACAGGTCGTGTCCTCTGACTTC
AACGGTGACAATCACTCCTCCATCTTTGACGCTGGTGCAGGCATTGCCCTCAACGATCACTTTGTGAAACTGGTTTCTTG
GTACGACAACGAATTTGGCTACAGCCAGCGTGTTGTGGWCCTGATGGTCCACATGGCCAGCAAGGAATAGACTACTGATT
GTCCTGCCGCCCCCTCCCTTTCACTGAACTTGTTGTGGTCTTCCATTTACATGTGTCCCCAACACTCCCACCCTGTGCAC
AAAGGCCTCATTCCTGCCCTGGTCGTTCTTTTGTTCTACGTGTGCTGTCTGTGGCCTGGCTGACAGRAGGGGGCTCCTAT
TGGTTAGTTTAACATACCATCTGTAAAACTGTAAATGAGAAATAAACACTTATCTTGGGCACTGTGYGKAAAAAAAAAAA
AAAAAAAAAAAAAA
>lcl|E5G2 No definition line found
NNACATCGCTGTGCTATCCACCCCTTTTTCACCGCCGCCCGGATACCAGGGACCGCCAAGATGCCTGAAGAAGTGCAACA
TGGGGAAGAGGAGGTGGAAACCTTTGCCTTCCAGGCTGAAATTGCTCAACTTATGTCCTTGATTATCAACACCTTCTATT
CCAACAAGGAGATCTTCATGCGAGAACTKATTTCCAATGCTTCWGATGCGCTCGATAAAATAAGATATGAGAGTCTTACA
GACCCAACCAAGCTGGAYAGTGGGAAAGAGCTGAAAATTGACATCATCCCCAACCCTCAGGAGCGCACCCTCACTCTCGT
GGACACTGGCATTGGCATGACTAAGGCTGATCTGATYAACAACTTGGGCACCATTGCCAAGTCTGGAACCAAGGCTTTCA
TGGAAGCGCTTCAGGCTGGTGCAGACATCTCCATGATTGGGCAGTTTGGGGTGGGTTTCTACTCTGCCTATTTGGTCGCT
GAGAGGGTGTGCGTCATCTCCAAACACAACGATGATGAGCAGTATTGCTGGGAGTCTTCTGCCGGTGGCTCTTTCACTGT
CAAGGTAGACACAGGTGAACCAATCGGCCGAGGCACCCGTGTGATACTCCACCTCAAGGAGGACCAGTCCGAATACTTGG
AGGAAAAGCGTGTCAAGGAGGTGGTGAAGAAACACTCCCAGTTCATCGGTTACCCCATAACCCTCTATTTGGAAAAGGAA
CGCGAGAAGGAGATCAGCGATGATGAAGCAGAAGAGGAAAAGGTGGAGGAGGAGAAAAAAGAGGAAGAGGAGGCGACTAA
AGATGACGAGGATAAACCCAAGATAGAGGATGTGGGCTCGGATGATGAGGAAGATGGCAAAGACAAGAAGAAAAAGACCA
AGAAGATCAAGGAGAAGTACATCGACCAAGAGGAGTTGAACAAGACCAAGCCCATCTGGACCCGCAACCCTGATGACATC
AGCCAAGAGGAGTATGGAGAGTTCTACAAGAGTCTGACCAACGACTGGGAGGACCACCTGGCCGTCAAGCACTTCTCAGT
GGAGGGCCAGCTTGAGTTCCGTGCCCTGCTCTTCATCCCTCGCAGAGCGCCATTCGATCTCTTTGAAAACAAGAAGAAAA
AGAACAACATCAAGTTATACGTGCGCCGGGTCTTCATCATGGACAGCTGTGACGAGCTCATCCCAGAATACCTCAACTTT
GTGCGTGGTGTTGTTGACTCCGAGGACCTGCCCCTGAACATCTCNCGAGAAATGTTGCAGCAGAGCAAAATCCTGAAGGT
CATCCGCAAGAACATTGTGAAGAAGTGCTTGGAGCTCTTCTGTGAGCTAGCGGAGGACAAGGAGAACTACAAGAAGTTCT
ATGAGGCTTTCTCCAAGAACCTGAAGCTTGGTATCCATGAAGATTCTGCCAATAGGAAAAAGCTGTCTGAGTTGCTGCGT
TACCACACATCACAGACTGGTGACGAGATGGCATCCCTTACAGAATACGTCTCTCGCATGAAGGAGACTCAGAAGTCCAT
CTATTATATTACTGGTGAGAGCAAGGATCAGGTGGCTAACTCTGCCTTTGTGGAGCGTGTGAGGAAGCGTGGATTTGAAG
TGGTGTACATGACAGAGCCCATCGATGAGTACTGTGTCCAGCAGTTGAAGGAGTTTGATGGCAAGACTCTGGTCTCTGTC
ACCAAAGAGGGCCTAGAGCTGCCGGAAGACGACGAGGAGAAGAAAAAGATGGAGGAGAGCAAGTCAAAGTTCGAGAATCT
TTGCAAGCTCATGAAGGAGATACTCGACAAGAAAGTGGAGAAGGTGACTGTCTCCAACCGCCTGGTTTCTTCACCCTGCT
GCATTGTAACAAGTACTTATGGGTGGACTGCCAACATGGAAAGGATCATGAAGGCCCAGGCCCTTCGTGACAACTCCACC
ATGGGCTACATGATGGCCAAAAAGCACTTGGAGATCAACCCTGACCATCCTATTGTGGAAACCCTCCGACAGAAGGCGGA
GGCAGACAAAAACGACAAGGCCGTAAAGGACCTGGTGGTTCTACTCTTTGAAACAGCCCTGCTATCATCTGGYTTCTCGT
TGGATGACCCMCAGACACATTCAAACCGCATCTACAGGATGATCAAGTTGGGCTTAGGAATTGACGAGGAGGACGTAGCT
ATTGATGAACCTGTGGCAGCCACGACGGACGAGATCCCACCCCTTGAGGAGGATGAAGACGCTTCCCGAATGGAGGAAGT
TGATTAAATCATGCAGGCTATTTAACACGGGATTCTGCCACAGTTTCTCAAAGRCTGACTCCTGTTMTAGTGTTTGTGCC
CGTTTGTTTTCTGGAGGATGGGTTGGAGATATTATTGGGCATGGTAGGCCTTAAGCGAAGGCTTCTGCGTGCATCAAGAC
GTGTGGCTTCCAGTCAGCTGCTATATTGTTATAAATTGTCTTGAGGTAATGTGGTGCATGGGCTGTAGAGACCCATGWTG
GCCACTCCTGAGRTGGTGTACACCGCAGTGTCGGTTCTGTCCYCCCCYSCCNATTACTGGATCCAACGTCTTGAATTCCC
CCTGCATCTCAGACAGACCCAGCCCACCCTCAATGGACTTTGGTCCGCTCTTCCCAGAAGTTGTATTTGTTGCAATTTTT
GTTCATTGAGATTAAAAGAATGCAGATT
>lcl|E5G4 No definition line found
CTTGAAGCCCAAGCCGAAGAGTTTATCATTTACCTGACATGGACAGCTCCTGGGGGTGACTTTGATCAGGGTCAAGCCTC
CAGCTATAGCATCAAAATGAGCGACAGCCCAGCAGAGCTCAGAGATAATTTTGATAATGCCACATCTCTTAATATCTCTT
CCATGATACCCAAGCCTGCTGGCTCCAGGGAAACATTTGTATATGTGCCGGAGCTTGAAGACAAAGCCAACAACACCATT
CTCTACTTTGCAATGCGAGCAACAGACAACTCCTCACTCGTTTCAGAATTGTCCAATGTCGCACAGGTAGTAATTGTTGT
TCCGAGAACCGATTTAGGCAGGAATGATGCAAAGAATAGATTTTCCTGTGTATTTTGGATTTTCCTTGGCTCAGCAGTAG
CACTTTTTTTTGTTGTGCCATAGTGTCAGTCTTTTATTTCAAGTGGAACCACCACCAAAAAGGATGAACATAGAACAATA
TTTTTCCTAGTTTCTGATTGCTGAGCAATTGATGCTAACCTCGGCCCTCTATTCATGTACATGAAATTATTTACTACTTG
CAAAATATGTCATTTTATTGGTGAACACTGGAGCGCTTGGGTCCCTTTACATATACTTTGCATCATCACACTTTTGCATG
GTAGTATTTTTACAGTGCAGCTTTGCACAAGGGCAATGCTTATCCTAGTGCTAGTAGTGTTCTCTATATAACTAACG
>lcl|E5G5 No definition line found
GTTTCTCGAATGGGAACTAGAAAACTACCCTTTACGAAACGCTCATGGCCCTTTTCCAGGCAGCATCAGATGACCAAACT
CGGATCCGGTTTCAGCTGGAACTGGAATTTGTGCAGTGCCTGGCAAACCCAAATTATCTCAACTTTTTGGCCCAGAGAGG
CTATTTCAAAGACAAATCGTTTGTTAACTATCTCAAATACTTGCTGTACTGGAAGGAACCAGAATATGCCAAATATCTGA
AGTATCCTCAGTGCTTGCACATGCTGGAACTTCTTCAGTATGAACACTTCCGAAAGGAGCTAGTTAATGCCCAGTGTGCC
AAATTCATTGACGAGCAGCAGATTCTTCACTGGCAGCACTACTCCAGGAAGAGAATGCGCCTGCAGCAGGCCCTGGCAGA
GCAGCAACAGCAGCAACAGAATAACACCCATGGCAAATGATGGGTTTCGCCTCACAGAATTGGCCAACTATTTCATCTGA
GTACCGTTGAATGTATAATGGGTGATTCAAAAGAGTATATATAGGCTCTCTTCCTGCACCATGGAAAGCAATGACCCTGA
YTGTTTCTGTAACTGTCCTATACTATTGAACCCTTTTAACYGTTAGTGATTGAAAGGAAGGATGCCATTTAGTTCTACAT
TAAACTGATCTTTTCTTATTTAAATAACAGGAACTATGCTCTATGTAACAAGAACCTGCTTATTAAGTAG
>lcl|E5G8 No definition line found
GCTCTTTCTGCTTTGTTGATTGGACAAGAGCTTCACGCCAAACTTCTTTCAGCAGAAAGAGCAGTGACTGGATACAGAGA
TCCCTACACAGGACAGACAATCTCTCTATTCCAGGCCATGAACAAAGACCTGATAGTGAAAGACCACGGCATCCGTCTGC
TGGAGGCCCAGATTGCCACAGGAGGCATCATCGACCCAGTGCACAGCCACCGCGTCCCTGTGGAAGTGGCTTACAAGAGG
GGTTATTTTGATGAAAAAATGAATGAGATCCTCTCTGACCCCAGTGATGACACCAAGGGCTTCTTCGACCCCAACACTCA
TGAGAACCTCACATACATGCAGCTCCTGGAGAGAGGCATCCAGGACCCAGAAACCGGACTGTGCTTGCTTCTTGTCACTA
AGAAATAGTATGTTTAATGGCCTACTAAATGTGCATGGACACTGTTTACTCTTGTATAGCTGTCTAGCCCGGAAATGTGC
TTCATCCAAATATATGTTGCAGAGGACATCTTTAACCGAACTTTGATTCTATGTGAAAATAGAGACTGCAGAAATAAAGA
CTGCAAAAATGAAGCTGATCAAAATAAGCCATTCAAAAAATGTACAGAAGC
>lcl|E6A11 No definition line found
GCACGAGGGAGGAGCAGCGCGTGCTTTTGCGGTTTGTGTGACCTACTCCCGAAAGGCAACGCGAGAATGGGCTCCCATTC
GGGAGTTAGAGCTGAGTGGGTTGCTGCAGTGACTGTGACCCTTGGAGCTGCAGCTGCTGGGTATTTTGCTTACAAGAAGT
TATGCTCCAAAGACAAGTGTTGCAAGTCCATGGTTAACCTCCAGATCGATAAAGATAATCCCAAGGTTGTACATGCCTTT
GACATTGAAGACCTGGGAGACAAAGCGGTGTATTGCCGTTGCTGGAGGTCTAAACAGTTCCCATTCTGTGATGGCTCTCA
CATGAAACACAATGAAGAAACTGGGGACAATGTGGGACCTCTTATTGTCAAGAAGAAGTGAGGCTGAGCACTACTGTTGG
TGTCCTTGAAATGGGATCCNNNTCATGGTGTCTCTTCCACACTTCCAAACTAAGGAAGAAAGTCCACCAAATTCCTTTGT
GTGGGAGGTTGTTACAGAAACCTTNNNNCTTTTGTTTGTGTACTGGATNNNNNTTGCCTTATTTGNNNNNACACTATAAT
GCTGACATTTGTAATTCTTGGAGAATAT
>lcl|E6A12 No definition line found
AACCCAACTGGAGAAGCTGATGGAGAGTATGAGGAGTGACATTGCCAGCCACCCTCCCGTCGAGGGATCCTACGCACCAC
GTCGTGGGGACTACTGCATTGCCAAATTTGTGGACGGCGAATGGTATCGAGCAAGAGTGGAGAAGATTGAGTCGCCATCC
AAGGTCCATGTGTTCTACATAGATTATGGAAACAGAGAGGTTTTACCATCAACACGGCTGGGCACCCTCCCTCCAACCTT
CAGCATACGGGCCCTCTCGGCGCAGGCCATAGAGTATACCTTCGCTTTCATCCAGATCCCACAAGATGATGACGCCCGGG
CGGATGTGGTAGACAGCGTTGTGCGAGACATTCAGAATACACAGTGCCTGCTGAACGTAGAATATGCCGGCGTGGGATGC
TCACACGTCACGCTACAGTTTTTGGACTCCAAGGACGATGTTGGCCTGGGGCTCGTAAAGGAGGGTCTGGTGATGGTGGA
TGTACGGAAGGAGAAGCAGTTCCAGAAAGTGATCATGGAGTACATCAGTGCACAGGAGGCAGCCAAAGCATCCCGGCTCA
ACCTGTGGCGCTATGGGGACTTCCGTGCCGATGAAGCTGACGAGTTTGGTTACAGACGCTAGAGACACCCATTCCAAAGA
AAAAGCTGAAGATGACAAAGATCCTTCCTGCAAGCTTCAATTCCACTAACCTCTGCTCTCCGAACTTTCCACTTCCACCC
CAATGCCCCCACAGCCCCCTTTCTCCAGAATCTG
>lcl|E6A3 No definition line found
TCCTGTTAGTGAGTGCCCTGTAGGGTGTGAGCAGCGCACGTTCCAATCCCGGCGGCCCGGTGCAGACTAACGGAGAGAAT
CATGGGCGTGCACGTGGAGACTATCTGCCCCGGGGACGGACGGACATTCCCGAAGAAAGGGCAAACGGCCATTGTGCACT
ACGTGGGTCACCTTGAAGATGGAAAGAAATTTGACTCCTCCCGAGACAGAAACAAGGCGTTCAAGTTCAGGATTGGTTGT
CAAGAGGTAATCCGTGGCTGGGATGAAGGCGTGGCTCAGATGAGTGTTGGCCAGAGGGCTAAGTTGACATGCTCTCCTGA
TTATGCTTATGGCAGCACCGGGCATCCTGGCATCATTCCACCCCATGCCACGCTAATCTTCGATGTAGAGCTCATGGGAC
TTGAATGAAAAGTTTGTTCCTCCCATCTTGTGGTGTCAAGAGGAAGCGGCCTACAGAGGACTTAAAAATACCACAAATCT
AGAGTGCACATGAACGGACTGCTTTTACCTGGATGCCACCAGTTACTTAACCTCTTCCCCACAGCTGTATGTTTTACCCA
CATGGTTGCACTGCCCGCTGCCTCACACCCCACCCTCCCCCCGATAAGCAACATGCTACAAACCTCATTTGATCATGATA
AATCTCAGTATGTTTTTATTTTTCCCCTTTGTTATTGCATACAGAGTGAATATTCAATAGGAATAATCTACTTTTCTCAG
TATTTGATTAATAATTCTCATTCTTGAATCTGTTTAAAATGAAGCTGTTGCTGCTGTCTTGCAGAGCAAGAGGGGCTGGT
GAG
>lcl|E6C12 No definition line found
TGCAAAGCTCTCNCNCGNGNCCAGCTCCAAGTCACTCACTAACTTGTANCTTGCAAAGGCAAGTGGAACGGCTTCCAGCA
TGTCGATGATGCAAAACTTTCTTATGAATGCTCATTTTATGGAGGACGACCCCCAACACCAGGAGGAGAAGTGCACTGAA
CATGGACCTACTCTTAAGGCACATGGTGGATTTAATCCTTCTTCAGATGCTGCTGAACTTGACAAGGCCATCAAAGTTAA
AGGCGTTGATGAAGCAACAATCATTGATATTTTGACTAAAAGAAACAATGCTCAACGCCAAGAAATCAAAGCCGCTTATC
AACAATTAACTGGGAAGCCCCTGGAAGCTGCTTTGAAGAAGGCACTCTCTAGTCATCTCGAGGAAGTNGTTTTGGCTCTA
ATGAANCCGCCAGCTCTATATGATGCAGAGCAGCTGAAATTGGCCACCAAGGGCCTTGGAACAGATGAAGATACCCTGAT
TGAGATCCTGGTTTCAAGAACCAAACAGGAGATATGTGAAATCAACAAAGTATACAAGGAAGTATACAAAAAGGAACTAT
GCAAGGATATTGCATCTGATACATCTGGAGACTTCCAAAAGTGCCTCCTGGCCTTGGCCAAGGGTGAAAGGGACGAATCT
GCCCCTGCGAATGATGAACTTGCTGACAATGATGCAAGGGCTTTGTATGAAGCTGGTGAGAAGCGAAAAGGAACAGATGT
CCCCATGTTCATTAATATTCTCACTTCAAGGAGTTTGACACATCTTCACACAGTCTTTCAGAAATACTGCAAATACAGCA
AGAATGACATGAGCAAAGCTATAGATTTGGAGCTGAAAGGTGATATTGAAAAATGCCTGCTCTCTCTTGTGAGCGTTGCT
GTTTCCAAACCGGCCTACTTTGCTGAAAGATTCTTTCAGGCTATGAAGGGCTCTGGAACAAGACACAAAGCACTGATTCG
ACTCCTGGTGTCACGTTCGGAAATTGACTTAACCGAAATTAAATTTCATTACAAGCGAATGTATGGGAAGTCCCTTTACC
AGGCTATAAAGGAAGAGAAATGCAAAGGGGATTATGAACTCATCCTGCTGGCTTTGTGTGGACCTGACAATTAGATGGCG
GCTTCTTCATTGACCGTTTTGCATAAATAAAATCAACGTGCGAGGCCGAGGACAAGATTCATTCGATTCGGTTTTTGATC
TGGGCACTTCACCTGCTAATTGTACGATTTTGTTGACTGAATCCAGGTAGACTTCACTCACACCTACGGCCCTTCTATGC
TGAAACGAACTCTCTTTCGCTTGACCTGGTTTTCCTGCATTACAAAGCTCATGCGCTGTCCTGTCCATTGTCTTTCAGTC
AGTACTGTGGTCCACAATAAAGTCTTATTGGATTGTAGCTAGGATCTAGTATGCATGCATATTACAAAATAAAGCCAACC
>lcl|E6C2 No definition line found
GGGGGCAGCGCGAACAGCTGGAGTGAGCCGGGAGCGGGCGGCCGAGGTTTCAACTAATTGGGTTGGCTGCACCAATTTAT
CATCATGGGGAATATGTTTGCAAACCTTTTTAAAGGCCTCTTCGGCAAGAAAGAAATGCGTATTCTAATGGTCGGTCTTG
ATGCTGCTGGAAAAACTACTATTCTGTACAAACTTAAACTTGGCGAAATCGTAACTACTATTCCTACCATAGGATTTAAT
GTAGAAACTGTAGAATACAAGAACATTAGTTTCACGGTATGGGATGTAGGTGGCCAGGATAAAATCCGACCCCTCTGGCG
TCACTATTTCCAGAACACGCAAGGTTTGATTTTTGTGGTGGACAGTAATGATCGAGAACGAGTAAATGAGGCTCGCGAGG
AATTGATGAGAATGTTGGCAGAAGATGAACTTCGAGATGCAGTCTTATTAGTTTTTGCTAACAAACAGGATCTGCCGAAC
GCAATGAATGCTGCAGAAATCACAGACAAGCTTGGCTTGCACTCTCTCCGCCACAGGCAGTGGTATATCCAAGCGACTTG
TGCCACCAGTGGGGATGGTCTCTATGAAGGACTCGACTGGTTGTCTAATCAGCTCCGAAACAATAAATGAAACCCAAACA
GTTGCCTCCCCATCTTTCTCTCAACTCCCATCCCTACCTCTTACCTCTTCTTCGTTCTGCTTTTATCTTTAGTGGCAAAC
TGTGCTACTTTGTGGTATCGAGTGCCGGATTCCGTTTTCATTTCTTTTGTCACAGTACGTATTGCATCATGCTGTAAATG
TGGCAAAAACGAGCCTGAAATCATTTAGGTGTCTTATTTAATGTAAATAGTTGGTTTCCAATTGAGGCAGTTTCTGGTAC
TCCTATGCAATATTACTCGTTTTTTTTTTTGTAAAGATTAAGAGCTCAACATCAAGTATTGGGAAGGGATTCAAACACAT
GGGTTGCCAGTTGTTTATGTGCAATAGAGCCTCCAACTACCCTTTCGGGTTGTGACATCTGTGTTGAGATCCGTTTTGGT
TGATGGTTTTTAACCCTAAAAACATGGTGTATTTTCTTAAACTGTTAAAGCGTGACACTTGAACACATACAAGGGACAAA
TGTGGCTAATGTAGTTTTTCAGTGACAGCCTGAATGCCGATAATTTT
>lcl|E6C4 No definition line found
GTGGATCATAGACCTGGCAATGACTTGCTGTACTTTCATCAGTGCCTTCAGCAAATTTGCCCAGCTTCAGTGTTTGTGGA
AGACAAAAGATTCTGGACAGGTCAGCGCCTTGACCTGGGGTATGGCCAGCTACACATGTGGAACACGAATATTTACAACT
TTGATGACGACAAATGACACGATGGTTCTCTTTCGGTTTATAACTATGATGCTGCTGAATATATGGGTCACCATAACAAT
ATTGCACTATCGGAGGCCCGCGAAGAAAACGGACTGATCGCTTGCATTTGGCGAGCAGAGGACCTGAGCAGAAGATGGCA
GGACCAAAGCACCCATGACATAGTATTTGATATGGACTGTGAACAACATATTTTGCATGCAGAATGCATCCATGCTATCA
GTGGTATTGTTACATGTTTTCTGAGTACACAACACACCTATTGCA
>lcl|E6C5 No definition line found
CTGAGCTTCCTCACCAGCCTCGTAACCAAGCAACGAGCTTGCTYCACAGCCCCCCGAAGCCACCGCCCCACCAAAAGGAA
AACATGGAGGATGATATTGCTGCACTCGTTGTCGACAATGGATCCGGTATGTGCAAGGCCGGCTTTGCTGGAGATGATGC
ACCACGTGCTGTCTTCCCATCCATTGTGGGTCGCCCAAGACATCAGGGTGTAATGGTTGGCATGGGCCAGAAAGACAGCT
ACGTTGGTGATGAAGCTCAGAGCAAGAGAGGTATCCTGACCCTGAAGTACCCCATTGAACACGGTATTGTCACCAACTGG
GATGATATGGAGAAAATCTGGCACCACACCTTCTACAACGAACTTCGTGTTGCTCCAGAAGAACATCCCGTGCTTCTTAC
AGAAGCTCCCCTGAACCCTAAGGCCAACAGAGAAAAGATGACCCAGATCATGTTTGAGACCTTCAACACTCCGGCCATGT
ATGTGGCTATCCAGGCTGTGTTGTCCCTGTATGCCTCTGGACGTACCACTGGTATTGTGATGGACTCTGGTGATGGTGTC
ACCCACACAGTGCCCATCTATGAAGGTTATGCCCTGCCTCATGCCATCTTGCGTCTTGACTTGGCTGGTCGTGATCTGAC
GGACTACCTCATGAAGATCCTGACCGAGAGGGGCTACAGCTTCACAACAACAGCTGAAAGAGAAATTGTGCGTGACATCA
AAGAGAAGCTCTGCTATGTTGCGCTGGACTTTGAGCAGGAAATGGCCACTGCTGCCTCTTCGTCTTCACTGGAGAAGAGC
TATGAACTGCCTGATGGTCARGTGATCACTATTGGCAATGAGAGGTTCAGGTGCCCTGAAGCCCTCTTCCAGCCATCTTT
TCTTGGTATGGAGTCATGCGGTATTCATGAAACCACATACAACTCAATTATGAAGTGTGATGTTGATATCCGAAAAGACT
TGTATGCTAACACTGTGCTGTCTGGTGGTACCACAATGTACCCAGGTATTGCAGACCGAATGCAGAAAGAAATTACAGCG
CTGGCTCCAAGCACAATGAAAATCAAGATCATTGCCCCGCCAGAGCGCAAGTACTCTGTGTGGAYTGGTGGTTCCATCCT
GGCATCCTTGTCCACCTTCCAGCAGATGTGGATCRGCAAACAGGAGTATGATGAGTCTGGGCCTTCAATTGTCCACCGTA
AATGTTTCTAAATGACAGTTGCTGCTCTTTGACAAACATAACTTCGCAAAAGAACCAAGACACGAGGCATGGCTTTTTTT
TTACTTGTTTTTGGCGCCTGACTCAGGATTGAAAACTGGAACCGAAAGAAGATAAAGCAGTATTGTGGAGCAAAACATTC
CAAGTTCTACAATGCATGAAGGACTTGATTGTACTTTCTTTCCAAATTGTTCAAATGCATTGTTACAGGACATTACTTGC
CTCTGTGAAGGCTGCCCAGTTTTATTGGGGCTTATGCGTAAATCATATATTGGTGATAGTATTGCTTGTATGTGAAGTTA
TGTTACCCAACAGTCTTTTGTATCTTTCGCCTTAAACACATGGTCTTATTTTCAATTTTGGTCCATTATTGGACTATTCC
CCAATTAGGTGTTTGAAATCAGTAAGATGTGGTGCCATTATGTGGGGAGGGCTACTTGTACACTTCATTGAAGACCATTC
AAATAAAGTGCACACGTTGAAAGTAAAAAAAAAAAAA
>lcl|E6C6 No definition line found
CCGGGATGTTCTTNNGAATGGAGATGACTCATCAGCCAAGGAGTACTCTGCTGGCCGGGAAGCAGCCGACTTTGTGAATT
GGCTAAAGAAGCGCACTGGCCCAGCTGCCTTAACTCTGGAGGACGAAGCAGCAGCTGAAAAGTTTGTGTCCTCACAGGAT
GTTGTAATGATTGGTTTTATTAAGGACTTGGAGTCCGATTTGGCCAAGACGTTCCTTCAAGCGGCAGATGCAGTGGATGA
TATTCCATGTGCAATTGCTTCCAGTGATGCTGTATTTGCCAAATACCAGATTGAGAAAGATGTACTTGTGCTCTTTAAGA
AGTTTGATGAAGGGCGAAACACCTTTGACGAAGAAATCAGCAAGGAGAACATCATCAACTTTATCAAGTCCAACCAGCTG
CCGTTGGTCATCGAGTTCACTGAGCAGACTGCCCCCAAAATCTTCGGCGGAGAAATAAAGACCCACATTCTGCTGTTCCT
GCCTAAGAGTGTGACCGACTATGAAGGCAAACTCGAAAACTTCAAGAAAGCTGCAGGGCACTTCAAAGGAAAGATCCTCT
TCATCTTCATCGACAGTGACCACAACGATAACCAGCGCATTCTTGAGTTCTTTGGCCTCAAGAAGGAGGAATGCCCATCC
GTGCGCTTAATTACTCTCGAGGAGGAGATGACCAAGTACAAGCCAGAGTCTGATGATCTGAGCGCTGACAAGATAAAGGA
GTTCTGTGACCAGTTCCTAGAGGGCAAAGTGAAGCCACACCTGATGAGCCAGGAGGTTTCCGATGATTGGGATAAGAACC
CTGTCAAAGTGCTCGTCGGCAAAAACTTTGAGGAAGTGGTTTTTGATGCAGCCAAGAATGTGTTCGTTGAATTCTATGCT
CCATGGTGTGGCCACTGCAAGCAGATTGCGCCGATCTGGGATAAACTGGGCGAGAAGTACAAGGACCATGAGAACATTGT
GATTGCCAAGATGGACTCGACAACCAATGAAATTGAGGCCGTAAAAATCCACAGCTTTCCAACGCTCAAGTTCTTTCCAG
CCGGAGAAGAGCACAAGGTCGTTGATTACAACGGGGAGCGAACCCTGGAAGGCTTCACCAAGTTCTTGGAAAGTGGWGGA
CAGGATGGAGCGGCTGCTGACGATGATGATCTTGAAGACTTGGAAGAGGCYGATGAGCCTGATCTAGAAGACGAGGATGA
TGACCAACACATTCACAAAGATGAGCTGTAAAGCAACATTCAGCCTGCGCACCCCCATACAAACCCAGGAGACACTAAGC
AGCGAAAATGCAAGTGCGTGCATCTAGGTCTGGGACGAGGTGGCTGAATCCAGGGATTGCGACTCCATTTCACCCAAGCC
AGCCTGTACAGTTGAAGTGTTGCTRCTCATCGGCTGGGAGAAGCCCTTTTTGACTACTTGGGAACAATCAGAAAATGAGC
ATTTTATTTTCACTACTTTTTTTTCCTTTTGTACATTTTCTGCTAATACACTTGAGCAGCTGAAGGTTCAGTGCTCTAGT
CTTGCTTAAAGCATTATGGACCCATGGGGTTCTGCAGGATATTTAATTTTTTCTGCAGTGGATATTTGGTAATTGAAGCT
GAACCCACGATGTCAGGAGACGAGAGCAGCAGTGGTGCAGTGTTCGTCTTTTCTGCTGGGTTTNNNNNTCTGCCTGCTGT
TGAATCTCTGGAACCTACCTGTCTGCAGGNNNTCTCCACTTAAGCCATGGGCTGTCATGCGCGTCACTGGTGGGTATTCT
GGTCCCTCTGGCAGCANN
>lcl|E6C7 No definition line found
TTGGTTAAAGCTCAAGAAGGATTACCTGGNNNNTGTCGNNNNCACATTGGACTTAGTCGTGATTGGTGGATACCTGGGCA
AAGGTAAAAGAACTGGCATGTATGGCGGCTTCCTTCTGGCATCTTACGATGAGGAAAGTGAAGAATACCAGACCATTTGT
AAGATCGGCACANNNNNNTACAGAGGAGGACCTGGAAAAACATCATACCTTCCTCAAGGATCACGTGATTGAGAAGCCAC
GCAGTTATTACAGATGGGACAGTGCCACAGAGCCGGACCACTGGTTTGATGCATTGCAAGTGTGGGAGGTGAAGTGTGCA
GACCTCTCAATCTCTCCTGTACACAAGGCAGCTTTAGGCCTGGTGGATGCAGAGAAGGGAATTTCACTCCGTTTCCCTCG
ATTCTTGCGTATCCGGGAGGATAAAAAGCCAGAAGAAGCAACAAACAGCACCCAGGTGGCAGACTTCTATAAGAAGCAGC
AGCAAATCCAGAACCAGAACACTGGCGATAAGATTGAAGAGGATTTTTACTAGACTCAGGAACAACCACATCTGTTTCAT
GAATGGTGTTTGGAGAGGCCCTCCTGAAAAGACTAAGGGATTTGTTGTTCCACATGCAAAGAGACGCAACTAGGCTTTTC
TCTTCAAACTGGAGTTTGATGTTCCGTGGAAGCTCACCTTGTATTAATGCACACAGCATGGGTACCAATGCACTGAGGGA
ATCGCTTCAACACAGTTTGTCATATTCCTGAGAGTTGTAATACTGCTTTGTTTCAAAAGGGCTCTGGATGTCTGGGGTGG
TGTGGCCTATTGCTCCTTACTGTATGTTCTGAGAGGGGGTGTGATGAGTGTTTGCCCTGCATTCCTGCATTTTCGGCTCC
GATCTTGTAAATTGAGACAATGACTTGAGCTTTTCTAGACTTTAACTGTTCTGCAAAACAGTTTAGCTTCTGGTACACAG
AGCAAACGAAGGCCAGGTTAGCTCTCAAAAAGTTTACTTTTCACCGTTACTTTTTAAGTGTTGGGGA
>lcl|E6C8 No definition line found
GTCAGAGATGGCGGAGGACAGCGAGTCCGCGGCCAGCCAGCAGAGCCTGGAACTGGATGACCAGGATACCTGCGGCATCG
ACGGGGACAACGAAGACGAGGCGGAGCACGGCAAGGGAAGTCCTGCAGGGGATTTGGGAGCGAAGAAGAAAAAAAAGAAA
CAAAAGCGGAAAAAAGAAAAACCGAATTCTGGCGGCACCAAGTCTGATTCTGCATCTGACTCCCAGGACATTAAAATTGA
TCAGCCTTCCAAAGCCATCCATGAGAACGTCTGAAGAAGCGTCATGGAATCTGAGCGGATAATCAAGTAGCTAAATCCTA
CATCAAGCATGAAAATGAGCCACATATCCCGACCTCTATCGTCGAGCTGTGGGAGCTGGTTTCTGGGCAGAAAAAAAAAT
CTTCATTTTCTCAAGGCACTTTACATTCCAGAAGAAAATCTGCAGGCTTACCAGACCAAGCGTTCTTGTAACAGAGCAGC
ATCTCATCAGGATAGAATTTGTCCTCCCGCCCCTGGACTCATGTGGGGGCCTTTGTAAGTGGTGGATTCCTCTAACTCAG
ACTGCAATTTCCAATTATTCACGTTCTCTTTATGAACCACAACTCCATGTGTGCAGGAGCAGCATTCTTTGA
>lcl|E6E1 No definition line found
AGGGGCCTGGCTGATCCCGCACCGGCAACATGAAACCTATCCTGCTGCAGGGCCACGAGAGGTCCATTACCCAGATCAAA
TATAACCGAGAAGGCGATCTCCTCTTCACCGTCGCAAAAGATCCGATTGTCAATGTCTGGTACTCGGTGAACGGGGAGCG
GCTCGGCACCTATAATGGGCATACAGGAGCCGTCTGGTGCGTCGACTGTGACTGGGATACCAGGCACGTGCTCACCGGCT
CCGCTGATAACTCCTGCAGACTCTTTGATTGTGAAACAGGGAAGCAGCTGGCACTGGTGAATACCAACTCTGCTGTGCGA
ACCTGCGGCTTTGACTTTGGAGGAAACATAATCATGTTCTCCACCGATAAGCAGATGGGATACCAGTGCTTTATCAACTT
CTTTGACCTACGAGACCCTAGCCAGATCGAGGACAATGAACCATACATGAAGATCCCCTGCAATGACTCCAAGATCACAA
GCGCTGTATGGGGTCCCCTGGGCGAGTGCGTCATCGCTGGACATGAGAGTGGGGAGCTGAACCAGTTCAGCGCTAAGTCT
GGTGAGATCGTTGGCAACATAAAGGAGCATCACAAGCAGATCAATGACATCCAGACGTCCCGCGACAAGACCATGTTTAT
CACCGCCTCCAAAGACAACACTGCCAAGCTCTTTGATGCCACATCGCTCGAGCACCTGAAGACCTTCCGCACAGAGCGCC
CGGTTAACTCTGCTGCCCTATCCCCCATCTATGACCATGTGATTTTGGGCGGTGGTCAGGAGGCCATGGATGTGACCACG
ACTTCGACCAGAATTGGGAAGTTTGAGGCCAGGTTTTTCCATTTGGCGTTTGAAGAAGAGTTTGGGAGGGTTAAAGGTCA
CTTTGGACCAATCAACAGTGCTGAATTCCACCCTGATGGCAAGAGTTACAGCAGTGGCGGTGAAGATGGCTACGTGCGAA
TCCACAGCTTTGACCCCCAATACTTGGAGTTTGAATTTGAAGCTTGAAGGTCTATTCACTATCTAATTCCCAGCCCCCCC
CCCCAACATGACTTCTCACTCTGCTTTCAATTTCCTATTTATCTACCAGGATTTCCAAGGACNNNCACTGGCCTGCCA
>lcl|E6E11 No definition line found
AGGACACTTGGAAAGATGGAGGAGAAGCCGGCAGGGGAAGGGCTGAAATCTGCCAAATTCGCACAACGAATAGACCCGAA
ACGTGACCCTTTGGAGCCGGAGCAGAGGGCATCGATGCGCAGAGCGGAGCTGGCACACTGGCAGAAGAACGTGCACAAGC
TGCGGAATAAAAACGTGGCTACCGGACTGGCAATTGGGGCCGTAGTTTTGGGCATCTACGGGTACACCTTCTACTCGGTT
TCCCAAGAGAAGTTCCTAGATGAGTTGGAGGAGGAAGCCAAGGTTGCCCGAGCACAATTTGCCAAAACATCTGCAAACTA
GCACCAGAAGAACTGAAGCCCAAGCCACAAGCTGCTCTGCGTTTTGCTTCGAAACTTGTTGCGGATGCCGCCGAGTTGAA
CTGTCACCTGGTTTAGGAAATTAATTGATACACTGATTGTGTCCAAGATTGAGGAATGTATCTTTAATGCCCCATTCATG
TTTTGCTCTGCTGTGCAGTAGCTTCTTTAATGAGATTTGGTCAATCGAGGGGGAAAGAATGTATCAGACACTTTGAGTTC
TCTCTTCATTTATATCT
>lcl|E6E12 No definition line found
TAATTCCTTTGGCTTGGCATCATGCACGGCAAGCCCTGAACCTCCCGGACGTCTTTGGCCTGGTGGTCCTCCCCTTAGAG
CTGAAGCTGCGCATCCTGCGACTCCTGGACATGCGCTCGATCATTGTGCTCTCTGCTGTCTGCCGTGACCTATACGTGGC
AACTAGTGACCCCTCGCTTTGGCGGTTCCTGTACCTGCGAGACTTCAGAGATTCGATTCCCCGGCCCAGAGACACAGATT
GGAAAGAGATCTATTGCAAGAAGTACAAACAGAAGAAGGAAGCTCTAAGGTGGCGGCACATGTTTTTCCAGCCCCCTCCC
CCACATCCTCTTCCTTTGCATCCCAGTCCCTTCTACCCTGACCCCTTTGCTCCCCGACCTTTATACCCCCCAGGCATCAT
TGGCGGAGAGTATGACCAGAGACTGGTGTTTCCATATATAGCTGACCCCATCAACTCTCTGTTACCGAGCATGGGCCAGA
CATCAGGCAGGTTCCTTCCATTTAGGCCAAGTTTTAATCCAATTGGCTCGCTACAAGATACAAATCCCACATTGCCAGGT
CGTGCTGGCCCTCGTTCCTCTCGAGGAAGACCATCGGA
>lcl|E6E2 No definition line found
GATTGATGCCAGCTTCAAGAATCTTTTCCGACAGCTGGCTGGTCCTGACATGCAAGTCAGCGTAAAGGAACTTCAAACCA
TCCTCAACAAGATTGTTGGAAAACACAAAGACCTCCGGACAAAAGGCTTCAGCATGGAGTCTTGTCGCAGCATGGTGAAC
CTCATGGATAAAGATGGAGATGGCAAACTGGGCCTGGTGGAATTTAATGTTTTATGGAACAAAATTAAGAACTACCTGAC
CATCTTCAGAAAATTTGACTTGGACAAGTCTGGGAGCATGAGTGCCTACGAAATGCGGCTGGCCATCGAATCTGCTGGTT
TCAAACTTAACAACCACCTTCACGAGTTGATAATCATACGATATGCAGAGCCTGACATGGCCCTTGACTTTGACAACTTT
GTCTGCTGTTTAATGCGACTTGAAACCATGTGGAGATTCTTCCAGGGAATGGACACACAGAAAGAAGGAAGTGTCACCTT
TGACCTATTTAAGTGGTTACAGATGACAATGTTTGCTTAGAATGATTACATCAAGACATCCACCAATTTCCGGCCTTGTG
TACCCCAACCTCTGCTGCCTGCCAAAAGGGGCGTGGCAAAGCTTTCTCTTAGTGGGTCACACTCCTCACTCCTTGTCACA
CTCCATCTTACCCATCCTACCTTACTGCTCTAGCCCGAGGTGCTTTGGGACAGGCACTTCTCGAAGGCGCTGATGCGGGT
TCTTGGTGCCATTTTTTACCTCTTCGGACATGTCCCTCCCTTGCCAGGGCAGTTGCGCCTTAACTTTACGTCATGTTGCC
TGCATCCTCAGGAAGACC
>lcl|E6E5 No definition line found
CCTTTCCCGCAGCGGATGTATCTACGCAAACATGCCTCTCGCAAAAGATCTCTTGCATCCATCTCCCGAGGAGGAGAAAA
GGAAACACAAGAAGAAGCGTCTGGTTCAGAGTCCAAACTCTTACTTCATGGATGTGAAGTGCCCAGGTTGCTACAAAATC
ACCACTGTTTTTAGCCATGCACAAACGGTGGTGCTCTGTGTTGGCTGCTCTACGGTTCTCTGCCAGCCCACGGGGGGTAA
GGCGAGACTCACAGAAGGATGCTCCTTCAGACGAAAACAGCACTAAGTGCCATCAGCATGCTGAGTGATGATGGGTAGGA
CTACCTGCACAGTCTGTGGCACAGAACATCAGTCCAGGAGCAGAGCAGTGATCCGTGATGGAAAAGTGCAAAAATGGAGA
AGGGACTATAAAATTTGAATGTTGGATGGAAATATTGGGCTCTCATACACTGTACCTGTAGCCTTATCCATCTGACTCAA
TAAATTTGGATATAAAACCCT
>lcl|E6E6 No definition line found
GCCCGGGCTAGAGCGGCCGCGGGGCGCCACTTGCTTCCAGAACCTTGTACTTGACCGTGGCGGAAGAAAAAGGAGCCGTG
CTGCTAGGTGGGAGGGGGCGCACGCACAGGCACGCACGGACGCACGGGAGCGACAGCAGCACGAGGCGGCTTGAGGAATC
TTTTTCCGGGGGACTCGTCCGCACTTCCGCCTAGCAGGTCGACCGTGTACGGCGGCGCTCCTATACCGGCAGCACCTTCG
AAAATACCTCACCCACCCACACCTCCCTAAAAATGAGCGGCTGGAACGCCTACACCGAAAGCTTGCTGGACAAAAACTGC
CAGGAGGCGGCCATCGTGGGATACAAGCCCTGCGTCTCCGTCTGGGCCTGCACGCCCGCCACCAGCACGTTCGCCAACAT
CACGGCCGCTCAGGTGGAAGCATTGGTGGCTGTGGATCGCAGTGACTTATTTATCAATGGCGTCTCACTTGGTGAGGATA
AGTGTTCCCTTATCCGAGACAATGCAGATGTGCCCGATAACCACGTGATGGACTTGAAGACAAAGAGCACGAAAGGTCTT
CCTGCAGTCAGCATTGCAATAGGGAAAACCTGCTCAGCATTAGTGTGTGTGAAAGCACATGAAGGTGTCCATGGGAGGGC
CATTGAACGAAAAATGCCACAACATGACAAAGTATCTTCGAGGGCAGAACATGTGATGGCACTGGTTCTCCATGGCGGTA
CTACTGATGGCAACAGTGAGAATGT
>lcl|E6E7 No definition line found
CAAGAAATGGCACCAATGAATGTGGCACGGTCTGAGCTAGGTGGCGCTGTTCTGGAAGATGGCGATGGCATGGACATGGT
GCAGGTGTATAACCCCAAAGTAAATGAGTGGACTGAAGTGGCTCCTATGCGCATTTCCCGCTCAGGCTCGGCAGCCTGTG
TCCTCCGTGGGAAAATCTATGTCATTGGTGGCTGGCACGCCTCGACCGAGAACACTGACAAGGTAGAATGCTATGACCCC
AAGAGCAACACATGGTCTATGTGCGCTCCCATGAAGGAAAGACGGTACCGTCCGGGCGTTGCTGTTGTGGACGGGAACAT
CTTCGTGCTGGGCGGTGAGGAAGGATGGGATAGATACCATGAATCCATTGAGCGCTACTGCGAGAAGACCAACAGCTGGG
AGATCATTGGTGAAATGCCTACCAGTCGCAGCTGGCTGAGCTGTGTCTCACTGCAGATTCGTAAGGATGTAGCTACGGCC
GGGAATGCCGAGGCTGGGGCACCCTCCTTGGAGCTGGAATATTCTGTGGACTGAAAAGGGCCAGGTGGGCAACATTTCTC
CTGCCGTGGGCAGGAGGGTCCTTGTAAGCCCTTGGAAAGGACAATGCCGGGCTGCGAGCTGACGAGGC
>lcl|E6G1 No definition line found
GCTAGAGCTTGCTTAAAAGGGCCAGCCCAGAGAACCAGTGCACATTCTGCACTGGCACCAGAGGCAACATGCTGCTCCTG
CAACTCTCCCTGCTCGCGCCACTGGTCTCCGCGGCGTGGGGCCAACAAGACTACTATTATTACTCCCATCAGGACTACGG
ACAGGATGACCAATGGGTCAACCTGTTCCGGCAAGGGTTCAACTTCCAGTGTCCCCATGGGCAGGTGGTGGTGGCCGTGA
GAAGCGCGTTCAGCAAGAAGGAAGGATCGGACCGACAGTGGAACTACGCGTGCATGCCCACACCGCACGGCCTCGGGGAG
CCCACCGAGTGCTGGTGGGAAGAGATCAATCGTGCTGGGACAGAATGGTATCAGACGTGCTCAAACAATGGACTCGTGGC
CGGATTCCAGAGTCAATATTTTGAAGCAGTGCTGGACCGGGAATGGCAGTTTTACTGCTGTCGATACAGCCGCAGATGYC
AGTATGCCTGCTGGTTGACCCAAGAATATCCAGGACACTATGGTGAAGACGTTGACATGGTGCTCTATTCCTATGGGTAT
TACATCAGGGGGGCACAAACCACCTTCTCTGGTGTGGAAAGAGATCGTCAGTGGAAATACATAATCTGCAGAATGACAGA
TTTTGATTGTGAATTTGAAAACCTCTAAGAGCTTTGCTGACACCATGAAGTGGCCATCATGAAAAGACGTCCCTAAGAAC
CAGTATACCCCGGGCACAACATACTTTTTTTTATGTTTTACTAAACACTGTATTAAACT
>lcl|E6G10 No definition line found
AGAATCAACGGATACTTTGGTCCGCGGTGTCCTCTACCACCATGGGAGACAAGGAACTAGTATGGGCTCTGAAAAATGGT
GATATGGACGTGGTTAAAGAGCAATTCAACGCAGAGGCTGATGTCAACCGGACACTGGATGGCGGTAGGAAACCTCTTCA
TTATGCGGCAGACTGTGGCCAGGAGGAAGTTCTGGAGTTCCTGCTATCGAAAGGAGCAGATATCAATGCTCCTGACAAGC
ATGGCATCACCCCACTGCTCTCTGCAATCTATGAGGGCCATACCAAGTGTGTGAAGTTACTGCTCGCAAAGGGTGCAGAT
AAGACGGCGAAAGGCCCAGATGGATTGAATGCCTATGAATCTGCTGACGATCAGGCAATCAAAGACCTCCTTCAGTGATG
AGCATTTCAGATGCCTCCATGGCAGTGATTCTCGCTGCTGCCTCTTCGTCTCTCTCGTTCACTATATGCCAGCTTCTTCA
GCTAAAAAACACTTGGGAGTAAAAAGGCAGGCGGGGGRGATTCCAGATCAGTGAGGTGGACCTCCTAGAGGTTTACTTAG
ATGGGGATGCCCTGTCTAAAATAGTGCCGCCCACCTCCCCACGCCCCAAAGGAAAAACTGTTCTCCGAATCACTCCGTGA
CGCCTTAGCCCTGAATTGGTCTTTACTACTTTCACTAGTATCAGGCATGCATATTTATTTGTACAAGAAGCAGACCCCCA
AATATATACATGCTTTGCAGCATTGCTGCTACACATTGTTCCCATGTATGTAATCGGTATGGCTTGCTGAACTGCAACTA
ATATACAAATCTAATTTTGTCCATCGACCAGAACCTTGCTGCTTTTCAGTAAGTCTACTAACTACATGCTCTTAAAGGTA
GTCCTAAATGGAGTCCCCCTTCCTGCCACATACACTACCCTAGGTACACTAACCAGTTGGCTCCCTATTGCTCATGCCTG
GAATC
>lcl|E6G11 No definition line found
ACGCCTCCAAGCTGGTGATCAGTGAGACGGAGCTGAAGCAGGTGGCGTACATTTACAAGTGCGTGAACAGCACCCTCCAG
ATCAAGGGGAAGATCAACTCCATCACCGTAGATAACTGTAAGAAGCTCGGCCTGGTCTTTGATGATGCTGTCGGCATCGT
GGAAATAATCAACAGTCGAGATGTGAAAGTGCAGGTGATGGGTAAAGTGCCAACTGTGTCCATCAATAAAACAGACGGCT
GCCATGTTTACCTGAGCAAAGACTGTCTGGACTGCGAGATAGTCAGTGCCAAATCCTCTGAAATGAACATCCTCGTCCCG
ACCAGTAGCGGCGACTTTAATGAGTTTCCGGTCCCCGAGCAGTTCAAGACCGTGTGGAATGGACAGAAGCTTGTGACCAC
CATGACKGAGATCGCTGGCTGAGAAGCTGCTGGCTTCTACCCCTAGGCTGAAGAATCCTTCTCTGCTCCTTTCCTGCCCC
TCTTCTCTCCCTGCTTCTCTGCCCTCCTTCCCCCTCAGCAGGGGTATGGGGGGACCTGGCTGCTTGCCTTCTCCGTATAC
CTCAGCACTAAGATTGGGGTAGGGTGGTGGTTTCTTAGCTTCACATTCCTGTCCAAAGCAATCTTCCCTTTCTCACGCTG
CAGCTACAGCTGCAGGCAGCTGCTTCGGCCTGCTATTGGTCCTCCGCTCGTGTTATTCCTGCCCA
>lcl|E6G4 No definition line found
GTTCTTTTCGCCATTTTGTGCTTGATGTTCTGAATCGCGGAGCGGGACTAGAGGCCTCTTTGTTTCCGAACGATAATCTA
CTACTCTGCGGTGTTGTGACCATTTGCACAAGATGGTGAAGATCTTTGTTGGGGGGTTGTCCACCTCCGTCACCAGCGAG
GACCTACGAGAGCGCTTTGAGAAGTACGGCAAGGTGAATGAATGTGATGTCCTCAAGAACTATGCCTTCGTCCATATGGA
GCGAGAGGATGAGGCCAACAAGGCGATCAGCGGGCTGCATAAGAAAGATCTTAAGGGTTCCACTCTAACGGTGGAGTATG
CCACCTCTAAGATCAGAAATGCCACTAAAATCTATGTTGGCAATGTGTCCAGCAAGGCCACCTCTTCTGATATCCGAGCC
CTATTTGAGGAGTACGGGCGTGTGTTGGAATGCGACATTGTGAAGAATTACGCATTTGTGCATATGGCTATGGAGAGGGA
[truncated: 151,055 more chars]
